# Supplementary material for: A prolonged stress rat model recapitulates some PTSD-like changes in sleep and neuronal connectivity
Source: Commun Biol. 2023 Jul 12;6:716. doi: 10.1038/s42003-023-05090-9 (PMC10338557; doi:10.1038/s42003-023-05090-9)
Supplement: Supplementary file 4 — Supplementary Data 1 [file 42003_2023_5090_MOESM4_ESM.xlsx]

## Sheet: Fig. 1
Fig. 1c																		Fig. 1d														Fig. 1e														Fig. 1f
Day1-7 (left panel)									MPS-Day 1 and SPS (right upper panel)					SPS Day 1-pre tone (right lower panel)				Context retrieval														Context retrieval														Corticosterone concentrations
Day 1		Day 3		Day 5		Day 7												Day 10			Day 21			Day 35			Day 46					Day 12			Day 19			Day 37			Day 44					Control	MPS
Control	MPS	Control	MPS	Control	MPS	Control	MPS		Control	SPS	MPS-Day 1			SPS				Control	SPS	MPS	Control	SPS	MPS	Control	SPS	MPS	Control	SPS	MPS			Control	SPS	MPS	Control	SPS	MPS	Control	SPS	MPS	Control	SPS	MPS			37.1686	486.975
0	47	3.17	66.33	0.5	72.5	0.5	82.33		0	58.17	47			0				14	6.33	89	7.83	10.33	86.67	30	32.5	99.5	7.17	6.17	100			5.5	34.83	98.67	5.5	65.5	68.83	16	66.83	43	0.33	70.67	97			98.1395	740.389
2.67	40.67	4.33	69.5	3.67	71.67	0.33	81.33		2.67	45.17	40.67			0				11.33	36.5	97.83	1	15.17	99.67	13.83	12.83	99.67	5.67	6.5	100			13.33	67.33	86.83	0.67	71.83	78	6.33	82	88.17	2.5	23.67	47.5			248.986	895.145
2.5	62.83	7.5	67.67	3	80.5	3.5	84.17		2.5	60.83	62.83			11.6667				7.17	51	96.67	0.67	29.5	84.33	1	27.33	72	5.17	40.5	17			4.17	65.33	75.5	0	82.67	93.5	4.33	81.5	69.17	3.5	69	95			79.4669	620.037
0.67	48	1.33	62.5	1	90	0.67	81		0.67	72.33	48			0				2.33	96.67	100	0	58.5	100	5	0	100	4.5	4.5	100			1	56.5	44.5	0	74.5	96.83	5.33	90.33	88.17	0.33	81.5	76.33			80.5203	660.357
2.33	47.83	1	90.67	5.33	64.83	2	89		2.33	68	47.83			0				26	67.17	89.83	1.33	31.33	86.33	4.83	1.17	94.67	5.33	1.17	75.5			2.33	70.17	64	13.17	92.33	94.33	9	33.5	92.17	1	51	54.83			24.8577	692.86
3	86.83	5.83	70.83	3	80.67	5.17	94.17		3	66.67	86.83			0				71.33	21	85.67	2	5.33	100	43.67	0.5	97.17	4.33	3.67	80.17			19.67	80.5	63.33	4	83.33	93.17		33.17	66	2	27	72.83				73.1287
0	54.5		29.5	0.33	75.33	0	78.5		0	36.28	54.5			0				1.17	44.33	96.67	3.33	70.17	89.17	0.5	9.67	92.17		10	7.5			1.17	65.17	62.17	1.17	67.5	96		41.33	64.17	29.83	72.83	379.67				480.919
0.33	57.67		62.17	2	54.33	4.17	43.17		0.33	15.43	57.67			0				0	63	10.17	0.33	35.17	17.5	44.67	5.33	5.17		11.67	11.67			1.17	70.67	55.33	1.17	69.5	66.5		76	48.33	9.5	34.5	57.83				623.067
0.33	61.67		76	0	73.5	3.67	81.33		0.33	25.96	61.67			0				0.67	47.67	40	1	30.5	60.17	19.33	14.5	25		3.33	30.17			0	85.83	82	0	77.5	56		62.67	42.83	30.67	52.17	37.33				1009.54
0	29.5		75.67	2.17	69.67	5.17	86.17		0	39.02	29.5			0				0.83	73.83	47.83	0.33	2.67	7.33	7.83	22.33	10		8.33	10.17			2	97.5	77.33	2	80	81.33		54	45	30.67	40.5	52.17				719.821
1.67	30.83		60.83	0.5	70.33	7.33	72.67		1.67	31.4	30.83			0				7.33	7.67	35	12.17	11.5	33.83	6	2.17	56.67		3.67	62.83			0.67	81.67	62	0.67	50.17	63.17		73	50.67	0	78.67	57.33				630.856
0	41.17		68.5	0	40.17	0.83	72.67		0	38.37	41.17			0				0.5	14	72.67	2.33	15	35.83	0.33	0.67	25.17		1.33	9.83			0	54.67	64.5	0	17	50.17			36.83	2.17	53	60				666.811
	65.33		79		45.67		67.83				65.33									98.83			83			59			14.33					76.17			100			92.33			46.5				372.261
	80		70		75.83		76.17				80									18.67			34.33			9.5			41.17					67			28.33			82.67			65.67				732.641
	53.67		64		69.33		77.17				53.67									83.67			37.33			26.5			80.67					87			79			56.17			62				627.68
	59.33		64.5		65		62.5				59.33									52			86.5			23.33			40.17					88.83			77.67			71.67			55.33				1665.73
	57.17		70.83		65.67		68.5				57.17									60.17			27.83			21.5			13.83					51			75.67			97.67			53.67				1763.43
	38.67		39		61.83		82.33				38.67									66.67			23			8.33			31.17					87.67			87			79.33			59.33
	28.33		60.17		21.5		65				28.33									100			85.17			69.33			16.83					67.83			76.5			93.83			67.33
	45.33		88.83		47.33		50.33				45.33									98.67			98.67			76.67			23.5								36.83			85			54.33
	66.17		42.17		84		85.67				66.17									53			28.5			12			3								100			73.33			80
	65		83.5		67		64.67				65									100			100			98.5			100								80.83			97.17			48.67
	54.5		51.33		72.17		73.5				54.5									99.67			71.5			11.5														80.67
	45.17		74.83		93.33		58.5				45.17
	54				60.17		67.5				54
	77.17										77.17

## Sheet: Fig. 2
Fig. 2d															Fig. 2f
	PFC				BLA				vHPC							PFC				BLA				vHPC
Group	Control		MPS		Control		MPS		Control		MPS				Group	Control		MPS		Control		MPS		Control		MPS
Environment	Home cage	Context	Home cage	Context	Home cage	Context	Home cage	Context	Home cage	Context	Home cage	Context			Period	Pre	Post	Pre	Post	Pre	Post	Pre	Post	Pre	Post	Pre	Post
Day 21-1	7.14e-05	8.58e-05	6.09e-05	7.62e-05	7.95e-05	0.000126	6.06e-05	8.8e-05	5.63e-05	0.0001033	6.13e-05	7.58e-05			Day 19-1	0.0002335	0.000273	3.03e-05	3.75e-05	0.0002749	0.00037	4.42e-05	3.99e-05	0.000199	0.0002612	1.83e-05	2.59e-05
Day 21-2	7.34e-05	8.37e-05	5.73e-05	6.81e-05	7.91e-05	0.00011	6.1e-05	8.37e-05	5.1e-05	8.47e-05	5.15e-05	6.96e-05			Day 19-2	0.0002268	0.000261	3.01e-05	3.82e-05	0.0002631	0.000364	4.51e-05	3.86e-05	0.000185	0.0002506	1.77e-05	2.22e-05
Day 21-3	8.33e-05	8.64e-05	6.07e-05	7.35e-05	9.06e-05	0.000111	6.86e-05	8.81e-05	5.11e-05	7.42e-05	4.83e-05	6.17e-05			Day 19-3	0.0002019	0.0002445	2.79e-05	3.78e-05	0.0002425	0.00032	4.33e-05	3.84e-05	0.000164	0.0002154	1.67e-05	2.16e-05
Day 21-4	0.000105	0.000106326	6.43e-05	8.15e-05	0.000108	0.000134	7.98e-05	9.62e-05	5.04e-05	7.67e-05	4.67e-05	5.73e-05			Day 19-4	0.0001798	0.000231	2.42e-05	3.43e-05	0.0002176	0.000291	4.04e-05	3.79e-05	0.000144	0.0001829	1.48e-05	1.92e-05
Day 21-5	0.000143	0.000126287	7.83e-05	9.72e-05	0.0001435	0.000166	0.000106	0.0001196	5.47e-05	7.95e-05	4.76e-05	6.03e-05			Day 19-5	0.0001662	0.000198	2.21e-05	3e-05	0.0002127	0.000266	3.88e-05	3.82e-05	0.00014	0.0001586	1.35e-05	1.76e-05
Day 21-6	0.000199	0.000156443	0.0001	0.000110548	0.0001881	0.000235	0.000137	0.0001572	5.44e-05	8.81e-05	4.99e-05	6.06e-05			Day 19-6	0.0001696	0.000173	2e-05	2.77e-05	0.0002128	0.0002295	3.25e-05	3.68e-05	0.000135	0.0001298	1.2e-05	1.58e-05
Day 35-1	0.0001109	0.0001161	6.45e-05	7.21e-05	6.99e-05	0.0001094	9.2e-05	0.0001327	5.5e-05	9.97e-05	9.4e-05	0.000127			Day 37-1	0.0001138	0.000124	0.000123	0.000121	0.000119	0.000111	0.000161	0.0001838	7.71e-05	7.15e-05	0.000189	0.0001919
Day 35-2	0.0001157	0.0001114	5.89e-05	6.61e-05	7.06e-05	9.21e-05	9.19e-05	0.000117	5.25e-05	8.07e-05	9e-05	0.000109			Day 37-2	0.00013	0.000126	0.000105	0.000105	0.000123	0.000114	0.000142	0.000173	6.78e-05	6.79e-05	0.000162	0.0001566
Day 35-3	0.0001056	0.0001247	5.82e-05	6.24e-05	7.02e-05	8.53e-05	8.99e-05	0.000114	5.02e-05	6.88e-05	8.68e-05	0.000103			Day 37-3	0.0001313	0.000127	9.86e-05	0.000101	0.000118	0.000114	0.00013	0.000152	5.7e-05	6.28e-05	0.000127	0.000143
Day 35-4	0.0001659	0.0001481	6.19e-05	6.41e-05	8.79e-05	8.02e-05	0.000103	0.000117	5.29e-05	6.43e-05	8.55e-05	9.32e-05			Day 37-4	0.0001311	0.000115	0.000104	9.95e-05	0.000112	0.000104	0.000117	0.000149	4.62e-05	5.7e-05	0.000102	0.000127
Day 35-5	0.0002191	0.0002065	7.1e-05	7.65e-05	0.0001168	8.75e-05	0.000123	0.00013	5.92e-05	6.01e-05	8.62e-05	9.2e-05			Day 37-5	0.0001276	0.000106	9.77e-05	9.33e-05	0.0001099	9.8e-05	0.000108	0.000143	4.2e-05	5.21e-05	8.83e-05	0.000107
Day 35-6	0.0002717	0.0002986	8.51e-05	9.06e-05	0.0001478	0.0001054	0.000155	0.000161	6.16e-05	6.06e-05	9.96e-05	9.3e-05			Day 37-6	0.0001251	0.000104	9.45e-05	8.08e-05	0.000106	9.21e-05	0.000105	0.000137	3.94e-05	4.6e-05	7.91e-05	9.87e-05
Day 46-1	0.000116	0.000149	8.16e-05	0.0001083	7.92e-05	0.0001208	7.62e-05	0.0001062	8.06e-05	0.0001314	0.0001	0.000146			Day 44-1	0.000147	0.000168	8.59e-05	0.00012	0.000212	0.000172	0.000125	0.000173	0.000125	0.0001159	0.000136	0.000157
Day 46-2	0.000111	0.000141	7.91e-05	9.16e-05	7.04e-05	0.0001035	7.56e-05	9.12e-05	7.07e-05	0.0001028	8.81e-05	0.000119			Day 44-2	0.000142	0.000155	8.8e-05	0.000117	0.000187	0.000147	0.000136	0.000177	0.000112	0.000102	0.000114	0.00014
Day 46-3	0.000126	0.00014	8.13e-05	8.42e-05	7.52e-05	9.94e-05	8.64e-05	8.75e-05	7.11e-05	8.8e-05	8.18e-05	0.0001033			Day 44-3	0.000126	0.000156	8.38e-05	0.000114	0.000161	0.000131	0.000141	0.000169	9.79e-05	9.29e-05	0.000101	0.000132
Day 46-4	0.000149	0.000147	8.28e-05	9.52e-05	8.67e-05	8.99e-05	8.4e-05	0.000102	6.87e-05	7.78e-05	8e-05	9.55e-05			Day 44-4	0.000118	0.000157	7.85e-05	0.000104	0.000152	0.000133	0.000128	0.000158	8.87e-05	8.44e-05	9.43e-05	0.000114
Day 46-5	0.000188	0.0001681	8.24e-05	0.000122	0.0001009	9.27e-05	9.76e-05	0.0001277	7.45e-05	7.2e-05	7.73e-05	9.07e-05			Day 44-5	0.000117	0.000145	7.61e-05	0.0001013	0.000147	0.000127	0.000122	0.000153	8.32e-05	7.48e-05	8.21e-05	0.000102
Day 46-6	0.000206	0.0002214	8.5e-05	0.000173	9.97e-05	0.000104	0.000102	0.000184	7.28e-05	7.19e-05	7.43e-05	9.46e-05			Day 44-6	0.000112	0.000144	7.41e-05	9.74e-05	0.000141	0.000123	0.00012	0.000151	7.48e-05	6.79e-05	7.83e-05	9.56e-05

## Sheet: Fig. 3
Fig. 3b															Fig. 3c
	PFC-BLA				PFC-vHPC				BLA-vHPC							PFC-BLA				PFC-vHPC				BLA-vHPC
Group	Control		MPS		Control		MPS		Control		MPS				Group	Control		MPS		Control		MPS		Control		MPS
Environment	Home cage	Context	Home cage	Context	Home cage	Context	Home cage	Context	Home cage	Context	Home cage	Context			Period	Pre	Post	Pre	Post	Pre	Post	Pre	Post	Pre	Post	Pre	Post
Day 21-1	0.245955	0.197311	0.0714702	0.0559738	0.160885	0.068571	0.0797547	0.0492666	0.464027	0.113211	0.0865696	0.0735832			Day 19-1	0.329759	0.375156	0.0584511	0.0397604	0.105423	0.242799	0.0787948	0.0545988	0.0186349	0.158201	0.0518667	0.138836
Day 21-2	0.239635	0.188048	0.0551519	0.0461059	0.155864	0.0648173	0.0686306	0.0448548	0.437221	0.107567	0.0841293	0.0583724			Day 19-2	0.340377	0.365063	0.0466763	0.0135284	0.109192	0.198813	0.105574	0.103664	0.0176241	0.169354	0.0497599	0.161587
Day 21-3	0.249562	0.191501	0.0222608	0.0365457	0.14389	0.0611054	0.0575891	0.0350513	0.410347	0.123479	0.0653815	0.0576127			Day 19-3	0.34847	0.350751	0.0523575	0.0403868	0.128472	0.173016	0.102785	0.137431	0.0081151	0.130158	0.0544542	0.146715
Day 21-4	0.30656	0.218395	0.0205573	0.0700628	0.167505	0.07802	0.0792946	0.0320963	0.424506	0.132744	0.0383828	0.050725			Day 19-4	0.332366	0.33174	0.0753788	0.0688602	0.149435	0.113365	0.0913975	0.149888	0.0242471	0.0762056	0.0860665	0.148943
Day 21-5	0.364434	0.229466	0.0209367	0.110772	0.185761	0.0735335	0.0979724	0.0348339	0.440806	0.150586	0.0463243	0.0419075			Day 19-5	0.353669	0.331053	0.0660313	0.0772444	0.117691	0.0802228	0.0947489	0.145941	0.0369148	0.0805244	0.0673101	0.139953
Day 21-6	0.418321	0.233741	0.0322197	0.113209	0.221387	0.0785505	0.10374	0.0301757	0.484033	0.146614	0.0575927	0.0468922			Day 19-6	0.345959	0.328938	0.117283	0.0960476	0.161297	0.119687	0.0887565	0.137021	0.0277059	0.10316	0.0395982	0.134598
Day 35-1	0.590977	0.668575	0.0219809	0.0238482	0.448238	0.543958	0.0095823	0.0235193	0.739837	0.832614	0.0102346	0.0948377			Day 37-1	0.103702	0.151009	0.0968227	0.187224	0.0180629	0.0831858	0.134254	0.122316	0.168083	0.216496	0.109918	0.194925
Day 35-2	0.589609	0.649127	0.0250681	0.0303704	0.457376	0.499821	0.0229435	0.0304102	0.732398	0.835635	0.0167504	0.0916326			Day 37-2	0.128107	0.140774	0.071019	0.183441	0.0514229	0.0751426	0.074167	0.0742624	0.185198	0.198968	0.0677459	0.185985
Day 35-3	0.598416	0.630706	0.0150523	0.034028	0.452658	0.475626	0.0259413	0.0179296	0.687038	0.82155	0.0209408	0.0937671			Day 37-3	0.141551	0.125061	0.042283	0.135712	0.0722644	0.0807663	0.0773742	0.0423666	0.173581	0.196721	0.100487	0.179059
Day 35-4	0.579752	0.580061	0.0116418	0.0241733	0.433846	0.415124	0.0217569	0.0151189	0.630524	0.783758	0.0315946	0.0776217			Day 37-4	0.131462	0.0917419	0.0529141	0.085669	0.063667	0.0703227	0.0934748	0.0717761	0.149775	0.169638	0.0675991	0.169533
Day 35-5	0.566562	0.544267	0.0222045	0.0207345	0.424064	0.405753	0.0291448	0.0148832	0.605895	0.712838	0.0388311	0.0567909			Day 37-5	0.120275	0.0826452	0.0418764	0.0846211	0.0638783	0.0527261	0.103719	0.062589	0.137836	0.137272	0.0572819	0.169172
Day 35-6	0.56022	0.511437	0.0174256	0.0218953	0.419063	0.430672	0.0178349	0.016168	0.609661	0.653572	0.0366726	0.0263739			Day 37-6	0.102483	0.086699	0.0337157	0.100046	0.0591438	0.0689911	0.0892331	0.0402782	0.140864	0.136271	0.0933347	0.195279
Day 46-1	0.0232139	0.178478	0.0180913	0.0611848	0.0430184	0.16829	0.0230358	0.161288	0.146054	0.24803	0.0178883	0.12759			Day 44-1	0.0182013	0.0145637	0.0339612	0.132948	0.0566167	0.0550072	0.0684824	0.0545793	0.0245614	0.036393	0.0199226	0.074755
Day 46-2	0.0281564	0.167127	0.0148567	0.0828194	0.0338739	0.147114	0.0272466	0.158598	0.15884	0.231364	0.0243632	0.0954229			Day 44-2	0.0218573	0.0459723	0.0313201	0.134957	0.0468043	0.0334954	0.0476154	0.049048	0.0349884	0.0187135	0.0379009	0.0597668
Day 46-3	0.0289893	0.133638	0.0130847	0.0492227	0.0290765	0.116157	0.0199448	0.100447	0.154847	0.18595	0.0081152	0.0470456			Day 44-3	0.0263549	0.065073	0.0323579	0.122417	0.0809083	0.0669741	0.0373979	0.0471699	0.0194035	0.0362102	0.0498508	0.0712286
Day 46-4	0.0213737	0.102068	0.0138864	0.0248211	0.0399816	0.0938468	0.0118849	0.0673809	0.163686	0.195874	0.0121062	0.0332305			Day 44-4	0.0264186	0.0870269	0.0165295	0.0903538	0.0689627	0.0861956	0.0127789	0.0588469	0.017104	0.0599229	0.0639785	0.0923331
Day 46-5	0.0175477	0.0841631	0.0099036	0.0289671	0.0136109	0.0872705	0.0232092	0.0802407	0.161891	0.223653	0.0167458	0.0495801			Day 44-5	0.0565288	0.0735801	0.005634	0.0796077	0.0779747	0.103269	0.0401504	0.0503452	0.0107407	0.063904	0.0640101	0.101778
Day 46-6	0.0280913	0.0980364	0.0130471	0.0289674	0.0110982	0.0771334	0.0375319	0.141608	0.183185	0.244746	0.0381903	0.0473739			Day 44-6	0.0787715	0.0789018	0.0042855	0.0913227	0.0590003	0.10724	0.0643365	0.0656189	0.0232682	0.0742356	0.0525159	0.109038

## Sheet: Fig. 4
Fig. 4a																													Fig. 4b
	Control														MPS															Control														MPS
Direction	PFC→BLA		PFC→vHPC		vHPC→BLA		PFC←BLA		PFC←vHPC		vHPC←BLA			Direction	PFC→BLA		PFC→vHPC		vHPC→BLA		PFC←BLA		PFC←vHPC		vHPC←BLA				Direction	PFC→BLA		PFC→vHPC		vHPC→BLA		PFC←BLA		PFC←vHPC		vHPC←BLA			Direction	PFC→BLA		PFC→vHPC		vHPC→BLA
Environment	Home cage	Context	Home cage	Context	Home cage	Context	Home cage	Context	Home cage	Context	Home cage	Context		Environment	Home cage	Context	Home cage	Context	Home cage	Context	Home cage	Context	Home cage	Context	Home cage	Context			Period	Pre	Post	Pre	Post	Pre	Post	Pre	Post	Pre	Post	Pre	Post		Period	Pre	Post	Pre	Post	Pre	Post
Day 21-1	0.0359081	0.0273754	0.0079954	0.0032487	0.0111785	0.0103666	0.0091602	0.0071469	0.0023703	0.0024811	0.0108682	0.005343		Day 21-1	0.000157	0.0001433	0.0001629	0.0001826	0.0107553	0.0106807	0.0001638	0.0001928	0.0001672	0.0001756	0.0148424	0.0168845			Day 19-1	0.0304768	0.0351418	0.0041552	0.0028015	0.0029395	0.0020291	0.0085139	0.0092829	0.004178	0.0039276	0.0030494	0.0024167		Day 19-1	0.0020381	0.0015441	0.0026718	0.0033474	0.0019525	0.0027148
Day 21-2	0.0144628	0.0048173	0.0027268	0.0002115	0.0183051	0.0035348	0.0027994	0.0011727	0.0005222	0.0001846	0.0111514	0.0041382		Day 21-2	0.0001599	0.0001893	0.0001578	0.0001624	0.0121664	0.0096432	0.0001682	0.0001962	0.0001736	0.0001556	0.0145667	0.0163267			Day 19-2	0.0033944	0.0023228	0.0140188	0.0095155	0.0033236	0.0024885	0.0034146	0.0018073	0.0064749	0.0070781	0.0034337	0.0020696		Day 19-2	0.0013647	0.0021963	0.0026929	0.0023866	0.001906	0.002876
Day 21-3	0.0001487	0.0001595	0.0001749	0.0001731	0.0159999	0.0044842	0.0001457	0.0001506	0.0001368	0.0001823	0.0116481	0.0031752		Day 21-3	0.00019	0.0001893	0.0001756	0.000177	0.0079123	0.0047424	0.0001783	0.0001882	0.0001376	0.0002083	0.0085338	0.0130595			Day 19-3	0.0034727	0.0019765	0.0031811	0.0030678	0.002649	0.0027999	0.0031273	0.0012729	0.0024044	0.0028817	0.0033483	0.0024972		Day 19-3	0.0015402	0.0018105	0.0022668	0.0024476	0.0014068	0.0021385
Day 21-4	0.0001666	0.0001674	0.0001859	0.0001539	0.008387	0.0001723	0.0001519	0.0001745	0.0001706	0.0001633	0.0093429	0.0001679		Day 21-4	0.0001448	0.0001474	0.0001978	0.0001992	0.0036814	0.0001681	0.000163	0.0001922	0.0001519	0.0001892	0.0040479	0.0001689			Day 19-4	0.0025222	0.0018703	0.0031412	0.0025187	0.0031304	0.0019965	0.0031004	0.0030001	0.0032324	0.0019671	0.002395	0.0011338		Day 19-4	0.0026674	0.00227	0.0018536	0.0025906	0.0016487	0.0021954
Day 21-5	0.0001511	0.000144	0.0001594	0.0001656	0.0066118	0.0001541	0.0002018	0.0001731	0.0001693	0.0001701	0.0084821	0.0001675		Day 21-5	0.0001623	0.0001931	0.0001657	0.000192	0.0001826	0.0001826	0.0001708	0.0002021	0.0001387	0.0001766	0.0001517	0.0001642			Day 19-5	0.0045302	0.0024387	0.0040693	0.0045898	0.0039007	0.0033585	0.0034936	0.0026195	0.0051377	0.0063307	0.0033718	0.0030381		Day 19-5	0.0022712	0.0032438	0.0016787	0.0028247	0.0025315	0.001926
Day 21-6	0.0001846	0.0001582	0.0001465	0.0001754	0.0024462	0.0001543	0.0001671	0.0001623	0.0001502	0.000163	0.0037472	0.0001432		Day 21-6	0.0001651	0.0001821	0.000151	0.0001653	0.0001907	0.0003356	0.000176	0.0001723	0.000197	0.0001814	0.0002271	0.0001795			Day 19-6	0.0040225	0.0024137	0.009891	0.0074971	0.0028256	0.0020846	0.0034578	0.0025793	0.0083496	0.0096983	0.0028019	0.0021294		Day 19-6	0.0023898	0.0026064	0.0018334	0.0029087	0.001869	0.0012321
Day 35-1	0.0140194	0.0072776	0.0018744	0.0045449	0.0120235	0.0107895	0.0070697	0.0077661	0.0011073	0.00175	0.0042423	0.0034442		Day 35-1	0.0001719	0.0001498	0.0001716	0.0001474	0.0001787	0.0032124	0.0001652	0.0001583	0.000197	0.0001823	0.0001592	0.0018461			Day 37-1	0.0076693	0.0056401	0.0055523	0.0054206	0.0058202	0.0072658	0.0040177	0.0029796	0.0075131	0.006164	0.0042651	0.002184		Day 37-1	0.0042651	0.0025741	0.0029872	0.0017493	0.0128253	0.0091449
Day 35-2	0.0191956	0.0265271	0.0032422	0.0099796	0.0103153	0.0037596	0.0047763	0.0039458	0.0014184	0.0008802	0.0071259	0.012298		Day 35-2	0.0001681	0.000193	0.0001154	0.0001649	0.0001775	0.0001683	0.0001788	0.0002057	0.00017	0.0001648	0.0001451	0.0001878			Day 37-2	0.0034503	0.0033615	0.0071676	0.0038466	0.0036269	0.0027105	0.0036752	0.0019583	0.0060329	0.0048597	0.0030599	0.0029021		Day 37-2	0.0031537	0.0021132	0.0032624	0.0032069	0.0027987	0.0020296
Day 35-3	0.0171343	0.0080146	0.0021502	0.0056536	0.0070153	0.0117361	0.0038124	0.0014392	0.0009683	0.0015927	0.0075676	0.0159546		Day 35-3	0.000163	0.0002116	0.0009184	0.0001759	0.0001693	0.0001591	0.0001721	0.000188	0.0006456	0.0001478	0.0001832	0.0001965			Day 37-3	0.0019549	0.002319	0.0101101	0.007172	0.0037578	0.0035778	0.0036703	0.0022974	0.0119528	0.0103039	0.0035882	0.0039193		Day 37-3	0.002018	0.0020052	0.0028691	0.0023861	0.0033852	0.0028521
Day 35-4	0.0102104	0.0088832	0.0014906	0.0041595	0.0171028	0.011206	0.003698	0.0034414	0.0008895	0.0012599	0.0112332	0.0157999		Day 35-4	0.0001507	0.0001993	0.0011902	0.0001653	0.0001692	0.0001559	0.0001661	0.0001461	0.0009813	0.0001854	0.0001737	0.0001739			Day 37-4	0.003511	0.0015609	0.0022936	0.0023213	0.0040578	0.0034124	0.002289	0.0019446	0.0032561	0.0028449	0.003086	0.0028665		Day 37-4	0.0037939	0.0034961	0.0030497	0.00263	0.0036705	0.0016288
Day 35-5	0.0079841	0.0080549	0.0052724	0.0045959	0.0129037	0.0123053	0.0007707	0.00285	0.0014268	0.0016492	0.0175899	0.0162057		Day 35-5	0.0001979	0.000149	0.0002084	0.000195	0.0063209	0.0001337	0.0001629	0.0001585	0.0002143	0.0002146	0.0031685	0.0001852			Day 37-5	0.0029414	0.0014747	0.0030467	0.0026387	0.0037835	0.0023776	0.0031516	0.0021853	0.0041296	0.0026915	0.0033538	0.0016519		Day 37-5	0.0040757	0.0020252	0.0028474	0.0023521	0.003624	0.0021123
Day 35-6	0.0077948	0.0097097	0.003427	0.0039635	0.0128909	0.0157215	0.0039694	0.0042729	0.0012868	0.0012837	0.014688	0.0164406		Day 35-6	0.0001727	0.0001775	0.0001651	0.0001607	0.015312	0.0001782	0.0001766	0.0001914	0.0001654	0.0002163	0.0054405	0.0001829			Day 37-6	0.0039954	0.0019483	0.0039438	0.0020432	0.0104007	0.0048551	0.0034167	0.0028852	0.0042293	0.0022491	0.0080469	0.0073154		Day 37-6	0.0033974	0.0026265	0.00288	0.0024676	0.0033683	0.0026391
Day 46-1	0.0001229	0.0097954	9.31e-05	0.0030042	0.0234153	0.0225918	0.0001765	0.0028059	0.0001434	0.0004147	0.0067674	0.0077403		Day 46-1	0.0001658	0.0001727	0.0002279	0.0001491	0.006662	0.0031149	0.000184	0.000167	0.00018	0.0001768	0.0021035	0.0016978			Day 44-1	0.0044553	0.0040157	0.0058933	0.0053307	0.0034975	0.0035482	0.0022721	0.0029573	0.0085563	0.009037	0.0024463	0.0033073		Day 44-1	0.002149	0.0033165	0.0022146	0.0036995	0.0152589	0.0186042
Day 46-2	0.0001119	0.0139197	0.000161	0.0057162	0.0181484	0.0175322	0.0001561	0.0036423	0.0001498	0.0006763	0.0099915	0.0094183		Day 46-2	0.0008221	0.0001993	0.0001847	0.0001546	0.0001557	0.0001948	0.0013802	0.0001791	0.0001541	0.0001683	0.000191	0.0001568			Day 44-2	0.0041458	0.0049067	0.0025908	0.0026146	0.0034895	0.0051098	0.0041191	0.0034868	0.0026482	0.0029511	0.0045353	0.0039341		Day 44-2	0.0028915	0.0033962	0.0024759	0.0025273	0.0041533	0.0062203
Day 46-3	0.0001866	0.0001516	0.000119	0.0001547	0.0001595	0.0232276	0.0001661	0.0001581	0.0001612	0.000169	0.0001887	0.0084799		Day 46-3	0.0001763	0.0001534	0.0001687	0.000172	0.0001514	0.0001687	0.0001835	0.0001759	0.0001805	0.0001447	0.0001768	0.0001846			Day 44-3	0.0118157	0.0117787	0.0121391	0.0123768	0.0125783	0.0163098	0.0139152	0.0140947	0.0094836	0.0067957	0.0103295	0.0114633		Day 44-3	0.0018217	0.0035327	0.0022022	0.0027279	0.0058593	0.0082541
Day 46-4	0.0002357	0.0001748	0.000127	0.0002477	0.0001333	0.0073498	0.0001574	0.0001565	0.0002192	0.0002241	0.0001885	0.0042007		Day 46-4	0.0001762	0.0001752	0.0001575	0.0002091	0.0001684	0.0001967	0.0001731	0.0001437	0.0001656	0.0001715	0.000144	0.0001884			Day 44-4	0.0098725	0.0090908	0.0221648	0.0226108	0.0066251	0.0096192	0.0067965	0.0081173	0.014136	0.0112271	0.0074713	0.008797		Day 44-4	0.0027733	0.002773	0.00239	0.0031677	0.004418	0.0079185
Day 46-5	0.0001779	0.0001928	0.00016	0.0001388	0.0001691	0.0001446	0.0001549	0.0001274	0.0002126	0.0002268	0.0001642	0.0001257		Day 46-5	0.000168	0.0001722	0.0001788	0.000171	0.0001591	0.0001372	0.0001835	0.0001549	0.0001767	0.000177	0.0001738	0.0001649			Day 44-5	0.0029923	0.0040321	0.0068028	0.0090725	0.0025981	0.0015436	0.0037076	0.0027272	0.0054437	0.0059972	0.000907	0.0030576		Day 44-5	0.0034693	0.0038427	0.0022816	0.0028645	0.0063232	0.006496
Day 46-6	0.0001745	0.0001843	0.0001579	0.0001289	0.0001718	0.0001295	0.0002066	0.0001537	0.0001316	0.0001203	0.0001295	0.0001987		Day 46-6	0.0001689	0.0001825	0.0001578	0.0001627	0.0001536	0.0001533	0.0001412	0.0001634	0.0001488	0.0001696	0.0001858	0.0001851			Day 44-6	0.0128854	0.0133413	0.0039125	0.0023836	0.00351	0.0031754	0.0114431	0.0110299	0.002278	0.0024531	0.0024599	0.0022639		Day 44-6	0.00279	0.0029984	0.0023281	0.0028895	0.0021716	0.0033239
[truncated: 6 more columns]

## Sheet: Fig. 5
Fig. 5c																		Fig. 5d
Open arm entries								Time in open arm										Open arm																		Close arm
Day 10		Day 35		Day 19		Day 44		Day 10		Day 35		Day 19		Day 44				PFC						BLA						vHPC						PFC						BLA						vHPC
Control	MPS	Control	MPS	Control	MPS	Control	MPS	Control	MPS	Control	MPS	Control	MPS	Control	MPS			Day 35		Day 19		Day 44		Day 35		Day 19		Day 44		Day 35		Day 19		Day 44		Day 35		Day 19		Day 44		Day 35		Day 19		Day 44		Day 35
5.47	0	31.88	22.22	4.17	0	25	3.23	28.84	0	26.37	17.45	1.22	0	43.89	4			Control-1	5.927e-05	Control-1	0.00090298	Control-1	0.00107459	Control-1	0.00013224	Control-1	0.00126276	Control-1	9.735e-05	Control-1	0.00031167	Control-1	0.00020643	Control-1	0.000127	Control-1	0.00518706	Control-1	0.00348885	Control-1	0.00079394	Control-1	0.00583093	Control-1	0.00143369	Control-1	0.00109252	Control-1	0.00425718
20.59	0	33.9	0	9.76	0	16.33	0	30.83	0	12.16	0	9.28	0	23.6	0			Control-1	5.406e-05	Control-1	0.00111472	Control-1	0.0011169	Control-1	0.00016666	Control-1	0.00139546	Control-1	0.00015915	Control-1	0.00050087	Control-1	0.000227	Control-1	0.00016318	Control-1	0.00524043	Control-1	0.00080107	Control-1	0.000931	Control-1	0.00548819	Control-1	0.00114775	Control-1	0.00126759	Control-1	0.0049161
14.06	0	47.17	17.65	46.67	7.69	17.79	5.56	3.69	0	3.29	8	19.82	2.69	7.18	7.65			Control-1	4.229e-05	Control-1	0.00063019	Control-1	0.00148635	Control-1	0.00024535	Control-1	0.00131187	Control-1	0.00028379	Control-1	0.00019011	Control-1	0.00039672	Control-1	0.00017236	Control-1	0.00260191	Control-1	0.00104831	Control-1	0.00056499	Control-1	0.00319695	Control-1	0.00128969	Control-1	0.00121091	Control-1	0.00153507
34.43	0	41.38	0	21.28	33.33	8.49	0	20.53	0	14.11	0	16.87	0.07	6.95	0			Control-1	2.955e-05	Control-1	0.00063479	Control-1	0.00068427	Control-1	0.00021546	Control-1	0.00056722	Control-1	0.00010476	Control-1	0.00025797	Control-1	0.00016758	Control-1	6.386e-05	Control-1	0.0137587	Control-1	0.00171144	Control-1	0.00075242	Control-1	0.013814	Control-1	0.00136943	Control-1	0.00128214	Control-1	0.0127962
23.53	12.5	23.26	0	9.09	17.95	9.3	5.26	20.7	1.13	27.76	0	6.43	20.45	20.99	7.93			Control-1	3.469e-05	Control-1	0.00014487	Control-1	0.0011003	Control-1	7.445e-05	Control-1	8.286e-05	Control-1	0.00017501	Control-1	0.00012463	Control-1	6.861e-05	Control-1	0.00025352	Control-1	0.00432479	Control-1	0.00072859	Control-1	0.00081892	Control-1	0.00489632	Control-1	0.00094322	Control-1	0.00138069	Control-1	0.00338795
33.33	10.81	37.65	6.67	12.33	0	22.5	0	61.35	35.67	25.4	20.54	27.08	0	18.33	0			Control-1	3.999e-05	Control-1	0.00039761	Control-1	0.0013647	Control-1	7.005e-05	Control-1	0.00020154	Control-1	0.00013179	Control-1	0.00030496	Control-1	0.00013814	Control-1	0.00013063	Control-1	0.00070953	Control-1	0.00133581	Control-1	0.00096106	Control-1	0.00121962	Control-1	0.00098292	Control-1	0.001288	Control-1	0.00024463
26.53	26.09	32.32	25	31.51	0	16.5683	10	27.04	12.68	18.1817	1.87	21.2	0	20.1567	16.98			Control-1	5.607e-05	Control-1	0.0003143	Control-1	0.0007524	Control-1	0.00010729	Control-1	0.00013118	Control-1	0.00011592	Control-1	0.00036865	Control-1	0.0001061	Control-1	0.00026089	Control-1	0.00227187	Control-1	0.00114646	Control-1	0.00083259	Control-1	0.00275237	Control-1	0.00115863	Control-1	0.00136611	Control-1	0.00175644
	14.29		10		12.5		0		7.06857		9.26		10.43		0			Control-1	4.037e-05	Control-1	0.00035848	Control-1	0.00026334	Control-1	0.00020613	Control-1	0.00012485	Control-1	0.00024877	Control-1	0.00026921	Control-1	9.922e-05	Control-1	0.00016039	Control-1	0.00055157	Control-1	0.00066248	Control-1	0.00116826	Control-1	0.00092716	Control-1	0.00097519	Control-1	0.00115208	Control-1	0.00019139
																		Control-1	5.467e-05	Control-1	0.00028232	Control-1	0.00077581	Control-1	0.00024478	Control-1	0.00015151	Control-1	0.0005723	Control-1	0.00015252	Control-1	0.00011487	Control-1	0.00057325	Control-1	0.00063571	Control-1	0.00075	Control-1	0.00086425	Control-1	0.00106428	Control-1	0.00088002	Control-1	0.00130863	Control-1	0.00018777
																		Control-1	5.014e-05	Control-1	0.00033949	Control-1	0.00089207	Control-1	0.00017439	Control-1	0.00022507	Control-1	0.00020197	Control-1	0.00015391	Control-1	0.00019405	Control-1	0.0001812	Control-1	0.00076351	Control-1	0.00072924	Control-1	0.00100082	Control-1	0.00130485	Control-1	0.00093475	Control-1	0.00151188	Control-1	0.00022335
																		Control-1	3.48e-05	Control-1	0.00036477	Control-1	0.00117295	Control-1	0.0001743	Control-1	0.00012788	Control-1	0.0001858	Control-1	0.0001087	Control-1	9.024e-05	Control-1	0.00017132	Control-1	0.00099821	Control-1	0.00077224	Control-1	0.00070181	Control-1	0.00154631	Control-1	0.00101775	Control-1	0.00100169	Control-1	0.00040505
																		Control-1	5.161e-05	Control-1	0.00026662	Control-1	0.0008108	Control-1	0.00021346	Control-1	0.00019625	Control-1	0.00013736	Control-1	4.727e-05	Control-1	0.00013967	Control-1	0.00020572	Control-1	0.00518665	Control-1	0.00133926	Control-1	0.00077555	Control-1	0.00607562	Control-1	0.00127819	Control-1	0.00125174	Control-1	0.00474097
																		Control-1	0.0001061	Control-1	0.00025441	Control-1	0.00089875	Control-1	0.00029076	Control-1	0.00020205	Control-1	0.00014049	Control-1	0.0002252	Control-1	0.00016138	Control-1	0.00010714	Control-1	0.00163888	Control-1	0.00073326	Control-1	0.0004415	Control-1	0.0024794	Control-1	0.00095569	Control-1	0.00129901	Control-1	0.00118009
																		Control-1	0.00017665	Control-1	0.0002287	Control-1	0.00076321	Control-1	0.0003739	Control-1	0.00015526	Control-1	0.0002281	Control-1	0.00058639	Control-1	0.00013714	Control-1	0.0002862	Control-1	0.00062112	Control-1	0.00066588	Control-1	0.00087937	Control-1	0.00136995	Control-1	0.00082979	Control-1	0.00123778	Control-1	0.00025693
																		Control-1	0.00023004	Control-1	0.00017056	Control-1	0.0012355	Control-1	0.00011188	Control-1	9.779e-05	Control-1	0.00011753	Control-1	0.00038851	Control-1	9.963e-05	Control-1	9.78e-05	Control-1	0.00759216	Control-1	0.00085235	Control-1	0.00080895	Control-1	0.00816198	Control-1	0.00119967	Control-1	0.00110187	Control-1	0.00665491
																		Control-1	0.0002284	Control-1	0.00033306	Control-1	0.00120811	Control-1	7.263e-05	Control-1	0.00019836	Control-1	0.00010969	Control-1	0.00024626	Control-1	0.00013081	Control-1	9.525e-05	Control-1	0.00217764	Control-1	0.00088919	Control-1	0.00064333	Control-1	0.00297211	Control-1	0.00112677	Control-1	0.0010788	Control-1	0.0015394
																		Control-2	0.00012485	Control-2	0.00033712	Control-1	0.00065278	Control-2	0.00015945	Control-2	0.00030456	Control-1	0.00019416	Control-2	0.00061549	Control-2	0.00021707	Control-1	0.00040376	Control-2	0.0035818	Control-2	0.00070782	Control-2	0.00056249	Control-2	0.00451503	Control-2	0.0010036	Control-2	0.00106733	Control-2	0.00275205
																		Control-2	4.948e-05	Control-2	0.00011646	Control-2	0.00065333	Control-2	0.00011933	Control-2	0.00169325	Control-2	0.0002186	Control-2	0.00050422	Control-2	0.00127829	Control-2	0.00043591	Control-2	0.00895889	Control-2	0.0014007	Control-2	0.00072027	Control-2	0.00948162	Control-2	0.00140732	Control-2	0.0011255	Control-2	0.00844583
																		Control-2	4.548e-05	Control-2	0.00024056	Control-2	0.00121278	Control-2	0.00013875	Control-2	0.00160129	Control-2	0.00017759	Control-2	0.00054908	Control-2	0.00072026	Control-2	0.000215	Control-2	0.0129181	Control-2	0.0012859	Control-2	0.00066874	Control-2	0.0142066	Control-2	0.00111225	Control-2	0.00120538	Control-2	0.0125519
																		Control-2	2.992e-05	Control-2	0.00027189	Control-2	0.00169227	Control-2	0.00038772	Control-2	0.00148194	Control-2	6.642e-05	Control-2	0.00049198	Control-2	0.00065226	Control-2	5.698e-05	Control-2	0.00671184	Control-2	0.00107486	Control-2	0.00064931	Control-2	0.00714915	Control-2	0.00118205	Control-2	0.00114835	Control-2	0.00497654
																		Control-2	3.024e-05	Control-2	0.00019821	Control-2	0.00113617	Control-2	0.00026101	Control-2	0.00163284	Control-2	0.00020053	Control-2	0.00061214	Control-2	0.00075224	Control-2	0.00015214	Control-2	0.00583878	Control-2	0.00057643	Control-2	0.00089627	Control-2	0.00616327	Control-2	0.00055383	Control-2	0.00144073	Control-2	0.00483349
																		Control-2	1.622e-05	Control-2	0.00031858	Control-2	0.00115007	Control-2	0.0001275	Control-2	0.00118989	Control-2	0.00020006	Control-2	0.00045013	Control-2	0.00068379	Control-2	0.0001113	Control-2	0.00174143	Control-2	0.00041877	Control-2	0.00067108	Control-2	0.00227534	Control-2	0.00017125	Control-2	0.0010313	Control-2	0.00103227
																		Control-2	2.71e-05	Control-2	0.0003786	Control-2	0.00175189	Control-2	6.861e-05	Control-2	0.00183757	Control-2	0.00017985	Control-2	0.00021827	Control-2	0.00155893	Control-2	0.00018764	Control-2	0.00194303	Control-2	0.00162951	Control-2	0.00050038	Control-2	0.00275622	Control-2	0.00017991	Control-2	0.00104172	Control-2	0.00146789
																		Control-2	3.255e-05	Control-2	0.00040732	Control-2	0.00080453	Control-2	0.00017743	Control-2	0.00158998	Control-2	0.00036272	Control-2	0.00025428	Control-2	0.0007022	Control-2	0.0002535	Control-2	0.0018534	Control-2	0.00067007	Control-2	0.00077702	Control-2	0.0024555	Control-2	0.00019635	Control-2	0.00126498	Control-2	0.00156388
																		Control-2	2.075e-05	Control-2	0.00232291	Control-2	0.00115216	Control-2	8.086e-05	Control-2	0.00107215	Control-2	0.0001067	Control-2	0.00010559	Control-2	0.0006235	Control-2	0.00019314	Control-2	0.00207015	Control-2	0.00060143	Control-2	0.00083107	Control-2	0.00291271	Control-2	0.00029067	Control-2	0.00112413	Control-2	0.00161034
																		Control-2	1.528e-05	Control-2	0.00020574	Control-2	0.00131746	Control-2	0.00010991	Control-2	0.0017498	Control-2	9.517e-05	Control-2	0.0001076	Control-2	0.00111263	Control-2	0.00012137	Control-2	0.00211227	Control-2	0.00083677	Control-2	0.00080312	Control-2	0.00264673	Control-2	0.00018464	Control-2	0.00144404	Control-2	0.00173665
																		Control-2	1.142e-05	Control-2	0.0007705	Control-2	0.00090368	Control-2	0.00041875	Control-2	0.00170912	Control-2	9.303e-05	Control-2	0.0001093	Control-2	0.00092771	Control-2	0.0001134	Control-2	0.0008539	Control-2	0.00144568	Control-2	0.00061526	Control-2	0.00138585	Control-2	0.00018646	Control-2	0.00102877	Control-2	0.00020655
																		Control-2	4.51e-06	Control-2	0.00797335	Control-2	0.00068958	Control-2	0.00035777	Control-2	0.00139086	Control-2	0.00021989	Control-2	0.0005406	Control-2	0.00063553	Control-2	0.00018512	Control-2	0.00080023	Control-2	0.00083035	Control-2	0.00070107	Control-2	0.00132752	Control-2	0.00021798	Control-2	0.0011474	Control-2	0.00024757
																		Control-2	5.77e-06	Control-2	0.00098824	Control-2	0.00065149	Control-2	0.00034487	Control-2	0.00185893	Control-2	0.00022672	Control-2	0.0007609	Control-2	0.00091734	Control-2	0.00019562	Control-2	0.00130654	Control-2	0.00124105	Control-2	0.00073971	Control-2	0.00171957	Control-2	0.00027668	Control-2	0.00108507	Control-2	0.00091647
																		Control-2	1.891e-05	Control-2	0.000937	Control-2	0.0010036	Control-2	0.00012451	Control-2	0.00103312	Control-2	0.00024432	Control-2	0.00024199	Control-2	0.00050885	Control-2	0.00026458	Control-2	0.00075885	Control-2	0.00063112	Control-2	0.00066743	Control-2	0.0014436	Control-2	0.00025678	Control-2	0.00106502	Control-2	0.00025942
																		Control-2	1.596e-05	Control-2	0.00079116	Control-2	0.00067355	Control-2	0.00012139	Control-2	0.00174377	Control-2	0.00031965	Control-2	0.00011719	Control-2	0.00145848	Control-2	0.00045048	Control-2	0.0164944	Control-2	0.00046049	Control-2	0.00064343	Control-2	0.0179249	Control-2	0.00034927	Control-2	0.00106189	Control-2	0.0156646
																		Control-2	1.745e-05	Control-2	0.00279997	Control-2	0.00081604	Control-2	0.00035093	Control-2	0.00129513	Control-2	0.00026542	Control-2	0.00024719	Control-2	0.00140445	Control-2	0.00030107	Control-2	0.00576582	Control-2	0.00031282	Control-2	0.00063158	Control-2	0.00633424	Control-2	0.0001551	Control-2	0.00092034	Control-2	0.00501122
																		Control-3	3.464e-05	Control-3	0.00182945	Control-2	0.00150591	Control-3	0.00018221	Control-3	0.00168185	Control-2	0.00025048	Control-3	0.0005455	Control-3	0.00096089	Control-2	0.0002189	Control-3	0.00168065	Control-3	0.00078412	Control-3	0.00057352	Control-3	0.00201093	Control-3	0.00017198	Control-3	0.00110376	Control-3	0.00123805
																		Control-3	2.528e-05	Control-3	0.00039085	Control-2	0.00098243	Control-3	0.00015928	Control-3	0.00184549	Control-2	6.116e-05	Control-3	0.0006135	Control-3	0.00085717	Control-2	0.00017314	Control-3	0.0114862	Control-3	0.00033001	Control-3	0.00050314	Control-3	0.0121372	Control-3	0.00019273	Control-3	0.00118305	Control-3	0.00995362
																		Control-3	2.335e-05	Control-3	0.00318332	Control-3	0.00081226	Control-3	0.00030136	Control-3	0.00212322	Control-3	0.00026385	Control-3	0.000415	Control-3	0.0013053	Control-3	0.00026747	Control-3	0.00082499	Control-3	0.00032998	Control-3	0.00050379	Control-3	0.00047569	Control-3	0.00016212	Control-3	0.00121881	Control-3	0.00014347
																		Control-3	3.617e-05	Control-3	0.00111895	Control-3	0.00205009	Control-3	0.00036978	Control-3	0.00197184	Control-3	0.00022945	Control-3	0.0003757	Control-3	0.00116162	Control-3	0.00032156	Control-3	0.00097565	Control-3	0.00035063	Control-3	0.00079003	Control-3	0.00017199	Control-3	0.00018224	Control-3	0.00120519	Control-3	0.00011358
																		Control-3	1.409e-05	Control-3	0.00027391	Control-3	0.00076126	Control-3	0.00019165	Control-3	0.00293332	Control-3	4.151e-05	Control-3	0.00033429	Control-3	0.00170336	Control-3	4.503e-05	Control-3	0.00093086	Control-3	0.00034674	Control-3	0.00056613	Control-3	0.000137	Control-3	0.00015443	Control-3	0.00067607	Control-3	9.551e-05
																		Control-3	1.901e-05	Control-3	0.00030845	Control-3	0.00094611	Control-3	7.765e-05	Control-3	0.00121749	Control-3	0.00016444	Control-3	0.00033513	Control-3	0.00054126	Control-3	0.00013599	Control-3	0.00084441	Control-3	0.00113932	Control-3	0.00090627	Control-3	0.0001158	Control-3	0.00024752	Control-3	0.00029571	Control-3	7.628e-05
																		Control-3	4.693e-05	Control-3	0.00037932	Control-3	0.00094209	Control-3	6.739e-05	Control-3	0.00132565	Control-3	0.00024802	Control-3	0.00015455	Control-3	0.00040266	Control-3	0.00030927	Control-3	0.00093224	Control-3	0.00036433	Control-3	0.00145583	Control-3	0.00019802	Control-3	0.00019934	Control-3	0.00028664	Control-3	0.00016273
																		Control-3	5.009e-05	Control-3	0.0005054	Control-3	0.00093854	Control-3	0.00022625	Control-3	0.00081275	Control-3	0.00019456	Control-3	7.753e-05	Control-3	0.00046995	Control-3	0.00021952	Control-3	0.00081542	Control-3	0.00035394	Control-3	0.00134977	Control-3	0.0001886	Control-3	0.00020245	Control-3	0.00019047	Control-3	0.00013499
																		Control-3	6.052e-05	Control-3	0.00023654	Control-3	0.0008559	Control-3	0.00042794	Control-3	0.00203057	Control-3	7.507e-05	Control-3	0.00010163	Control-3	0.00110106	Control-3	0.00019219	Control-3	0.00095915	Control-3	0.00027482	Control-3	0.00114135	Control-3	0.00027468	Control-3	0.00115693	Control-3	0.00034174	Control-3	0.0001678
																		Control-3	5.07e-05	Control-3	0.00030694	Control-3	0.00056522	Control-3	0.00059477	Control-3	0.00204986	Control-3	0.00026306	Control-3	0.00030138	Control-3	0.00104675	Control-3	0.00038366	Control-3	0.00075105	Control-3	0.00037183	Control-3	0.00093688	Control-3	0.00018379	Control-3	0.00184875	Control-3	0.00026131	Control-3	0.00011925
																		Control-3	2.145e-05	Control-3	0.00026394	Control-3	0.00065229	Control-3	0.00023776	Control-3	0.00202077	Control-3	4.612e-05	Control-3	0.00029262	Control-3	0.0006018	Control-3	0.00013133	Control-3	0.00064684	Control-3	0.00118585	Control-3	0.0008133	Control-3	0.00020971	Control-3	0.00135765	Control-3	0.00021408	Control-3	0.00015984
																		Control-3	2.451e-05	Control-3	0.00052103	Control-3	0.0005563	Control-3	0.00017573	Control-3	0.00085534	Control-3	0.00014523	Control-3	0.00016285	Control-3	0.00059711	Control-3	0.00020086	Control-3	0.00087141	Control-3	0.00061082	Control-3	0.00065704	Control-3	0.00016311	Control-3	0.00178549	Control-3	0.0002153	Control-3	0.0001163
																		Control-3	5.869e-05	Control-3	0.00023353	Control-3	0.00077455	Control-3	6.933e-05	Control-3	0.00107476	Control-3	0.00014998	Control-3	7.427e-05	Control-3	0.00110429	Control-3	0.00013833	Control-3	0.00083919	Control-3	0.00022868	Control-3	0.00094991	Control-3	0.00026065	Control-3	0.00131151	Control-3	0.00030064	Control-3	0.0001659
																		Control-3	0.0001176	Control-3	0.00026835	Control-3	0.00105472	Control-3	5.221e-05	Control-3	0.0010905	Control-3	0.00023347	Control-3	0.00011985	Control-3	0.00076025	Control-3	0.00019136	Control-3	0.0008303	Control-3	0.00025652	Control-3	0.00083292	Control-3	0.00020029	Control-3	0.00152293	Control-3	0.00029669	Control-3	0.00013571
																		Control-3	0.00010451	Control-3	0.00025092	Control-3	0.0018098	Control-3	0.00017564	Control-3	0.00144178	Control-3	0.00039303	Control-3	0.00058424	Control-3	0.00074663	Control-3	0.0003859	Control-3	0.00079043	Control-3	0.00060673	Control-3	0.00081827	Control-3	0.00017664	Control-3	0.00120381	Control-3	0.00028479	Control-3	0.00013274
																		Control-3	9.528e-05	Control-3	0.00025012	Control-3	0.00135762	Control-3	0.00024482	Control-3	0.001285	Control-3	7.658e-05	Control-3	0.00067731	Control-3	0.00071706	Control-3	0.00010774	Control-3	0.00067525	Control-3	0.00085852	Control-3	0.00085649	Control-3	0.00015002	Control-3	0.00123725	Control-3	0.00025102	Control-3	0.00010758
																		Control-4	9.16e-05	Control-4	0.00046312	Control-3	0.00073934	Control-4	0.00044262	Control-4	0.00169719	Control-3	3.776e-05	Control-4	0.00064699	Control-4	0.00106158	Control-3	9.085e-05	Control-4	0.00075891	Control-4	0.00020966	Control-4	0.00087054	Control-4	0.00014498	Control-4	0.00158772	Control-4	0.00025571	Control-4	0.00011722
																		Control-4	5.804e-05	Control-4	0.00042267	Control-3	0.00160319	Control-4	0.00041454	Control-4	0.00172108	Control-3	0.00012399	Control-4	0.00033197	Control-4	0.00085038	Control-3	0.00012262	Control-4	0.00096748	Control-4	0.0002126	Control-4	0.00079018	Control-4	0.00015259	Control-4	0.00127052	Control-4	0.00028408	Control-4	9.789e-05
																		Control-4	7.462e-05	Control-4	0.00015901	Control-3	0.00100562	Control-4	0.00038729	Control-4	0.00137245	Control-3	0.00019156	Control-4	0.00052648	Control-4	0.00103196	Control-3	0.00018579	Control-4	0.00065489	Control-4	0.00023453	Control-4	0.00092709	Control-4	0.00016406	Control-4	0.0013224	Control-4	0.00023105	Control-4	0.00013637
																		Control-4	6.743e-05	Control-4	0.00027002	Control-4	0.00152512	Control-4	0.00068945	Control-4	0.00208503	Control-4	0.00018106	Control-4	0.00092197	Control-4	0.00106492	Control-4	0.00017225	Control-4	0.00088153	Control-4	0.00023674	Control-4	0.00124286	Control-4	0.00018213	Control-4	0.00134571	Control-4	0.00026356	Control-4	0.00012428
																		Control-4	4.513e-05	Control-4	0.00024813	Control-4	0.00077153	Control-4	0.00047267	Control-4	0.00117202	Control-4	8.35e-05	Control-4	0.00035821	Control-4	0.0005764	Control-4	0.00012161	Control-4	0.00062761	Control-4	0.00052507	Control-4	0.00097327	Control-4	0.00016339	Control-4	0.0016087	Control-4	0.00027265	Control-4	0.00014491
																		Control-4	2.43e-05	Control-4	0.00024095	Control-4	0.00139554	Control-4	0.00046677	Control-4	0.00129309	Control-4	0.00014723	Control-4	0.00029923	Control-4	0.00083175	Control-4	0.00022609	Control-4	0.00083044	Control-4	0.00103345	Control-4	0.00114207	Control-4	0.00022357	Control-4	0.00153602	Control-4	0.0002952	Control-4	0.0001576
																		Control-4	2.794e-05	Control-4	0.00028143	Control-4	0.00083207	Control-4	0.00015028	Control-4	0.00081902	Control-4	0.00014477	Control-4	0.00017847	Control-4	0.00050151	Control-4	0.00015728	Control-4	0.00072386	Control-4	0.00026842	Control-4	0.00093165	Control-4	0.00023086	Control-4	0.00159366	Control-4	0.00031103	Control-4	0.0001702
																		Control-4	3.518e-05	Control-4	0.00018161	Control-4	0.00081051	Control-4	0.00034215	Control-4	0.00210041	Control-4	7.706e-05	Control-4	0.00035664	Control-4	0.00091579	Control-4	0.00017361	Control-4	0.00092144	Control-4	0.00055785	Control-4	0.00110828	Control-4	0.00018127	Control-4	0.00164993	Control-4	0.00038232	Control-4	0.00012782
																		Control-4	2.84e-05	Control-4	0.00020817	Control-4	0.00059565	Control-4	0.00036567	Control-4	0.00163324	Control-4	0.00025786	Control-4	0.00030706	Control-4	0.00063338	Control-4	0.00033512	Control-4	0.00065184	Control-4	0.00085944	Control-4	0.00128802	Control-4	0.00016486	Control-4	0.00106933	Control-4	0.0003223	Control-4	0.00014488
																		Control-4	3.526e-05	Control-4	0.00030544	Control-4	0.00047237	Control-4	0.00031303	Control-4	0.00166873	Control-4	0.00015505	Control-4	0.00015105	Control-4	0.00107642	Control-4	0.00014671	Control-4	0.00071648	Control-4	0.00081306	Control-4	0.00075235	Control-4	0.000175	Control-4	0.00114775	Control-4	0.00025101	Control-4	0.00013686
																		Control-4	4.075e-05	Control-4	0.00023231	Control-4	0.00094279	Control-4	0.00040091	Control-4	0.00157785	Control-4	0.00016098	Control-4	0.00021821	Control-4	0.00095654	Control-4	0.00016868	Control-4	0.0005436	Control-4	0.00060381	Control-4	0.0007114	Control-4	0.0001595	Control-4	0.00073541	Control-4	0.00031567	Control-4	9.549e-05
																		Control-4	8.673e-05	Control-4	0.00029634	Control-4	0.0011405	Control-4	0.00022223	Control-4	0.0019352	Control-4	8.126e-05	Control-4	0.00028362	Control-4	0.00069232	Control-4	4.255e-05	Control-4	0.00081055	Control-4	0.00046262	Control-4	0.00090602	Control-4	0.00021156	Control-4	0.00084878	Control-4	0.00018319	Control-4	0.00014437
																		Control-4	0.00012521	Control-4	0.00035654	Control-4	0.00114399	Control-4	0.00019068	Control-4	0.00134826	Control-4	0.00025736	Control-4	0.00030491	Control-4	0.00056871	Control-4	0.00020651	Control-4	0.00065881	Control-4	0.00068188	Control-4	0.00078528	Control-4	0.00020968	Control-4	0.00076753	Control-4	0.00028428	Control-4	0.00014524
																		Control-4	5.756e-05	Control-4	0.00016613	Control-4	0.00091198	Control-4	0.0004349	Control-4	0.00141605	Control-4	0.00046377	Control-4	0.00049818	Control-4	0.00089763	Control-4	0.00027457	Control-4	0.00076794	Control-4	0.0014586	Control-4	0.00080355	Control-4	0.0002689	Control-4	0.00115423	Control-4	0.00027635	Control-4	0.00020503
																		Control-4	4.175e-05	Control-4	0.00107747	Control-4	0.00060386	Control-4	0.00075409	Control-4	0.00179098	Control-4	0.00021965	Control-4	0.00073323	Control-4	0.00064002	Control-4	0.0002989	Control-4	0.00088748	Control-4	0.00038023	Control-4	0.00073465	Control-4	0.00020997	Control-4	0.00076244	Control-4	0.00032544	Control-4	0.00016059
																		Control-4	7.438e-05	Control-4	0.00040844	Control-4	0.00125662	Control-4	0.0009108	Control-4	0.00124284	Control-4	0.00023459	Control-4	0.00116323	Control-4	0.00067617	Control-4	0.00019597	Control-4	0.00060404	Control-4	0.00039487	Control-4	0.00078709	Control-4	0.00013028	Control-4	0.0007523	Control-4	0.00025491	Control-4	0.00010337
																		Control-4	6.742e-05	Control-4	0.00040765	Control-4	0.00114984	Control-5	0.00043699	Control-5	0.00198036	Control-4	0.00046892	Control-5	0.00051693	Control-5	0.00211057	Control-4	0.00028031	Control-5	0.00083521	Control-5	0.00043908	Control-5	0.0006869	Control-5	0.00023603	Control-5	0.00074554	Control-5	0.00029469	Control-5	0.00017546
																		Control-5	4.153e-05	Control-5	0.00026636	Control-4	0.00090843	Control-5	0.00019041	Control-5	0.00219753	Control-4	0.00030191	Control-5	0.00010983	Control-5	0.00117676	Control-4	0.00030945	Control-5	0.00073597	Control-5	0.00052837	Control-5	0.00113508	Control-5	0.00029728	Control-5	0.00070128	Control-5	0.00032718	Control-5	0.00026069
																		Control-5	4.281e-05	Control-5	0.00014718	Control-4	0.00139103	Control-5	0.00036276	Control-5	0.00236117	Control-4	0.000448	Control-5	0.00014701	Control-5	0.00078592	Control-4	0.00048837	Control-5	0.00064243	Control-5	0.00048852	Control-5	9.619e-05	Control-5	0.00018133	Control-5	0.00067214	Control-5	0.00034453	Control-5	0.00013558
																		Control-5	3.381e-05	Control-5	0.00032573	Control-4	0.00091021	Control-5	0.00110161	Control-5	0.00173917	Control-4	0.0001613	Control-5	0.00095382	Control-5	0.00072348	Control-4	0.00023122	Control-5	0.00070103	Control-5	0.00054048	Control-5	0.000102	Control-5	0.00020319	Control-5	0.00090361	Control-5	0.00039586	Control-5	0.00013404
																		Control-5	6.552e-05	Control-5	0.00039005	Control-5	0.00078348	Control-5	0.00143022	Control-5	0.00177691	Control-5	0.00019716	Control-5	0.00138956	Control-5	0.00110214	Control-5	0.00037152	Control-5	0.00046475	Control-5	0.00068171	Control-5	4.844e-05	Control-5	0.00017043	Control-5	0.00078393	Control-5	0.0004303	Control-5	0.00013752
																		Control-5	3.409e-05	Control-5	0.00031657	Control-5	0.00049886	Control-5	0.0005308	Control-5	0.0014353	Control-5	0.00019404	Control-5	0.00051587	Control-5	0.00087019	Control-5	0.00025971	Control-5	8.887e-05	Control-5	0.00033944	Control-5	5.163e-05	Control-5	0.00023585	Control-5	0.00077616	Control-5	0.00047525	Control-5	0.00018649
																		Control-5	5.985e-05	Control-5	0.00125992	Control-5	0.00105981	Control-5	0.00021484	Control-5	0.00128594	Control-5	0.00014398	Control-5	0.00043896	Control-5	0.00102706	Control-5	0.00017368	Control-5	7.737e-05	Control-5	0.00047554	Control-5	9.331e-05	Control-5	0.0003724	Control-5	0.00090639	Control-5	0.0004323	Control-5	0.00037341
																		Control-5	7.863e-05	Control-5	0.00024503	Control-5	0.00068265	Control-5	0.00012666	Control-5	0.00095294	Control-5	0.00022425	Control-5	0.00039088	Control-5	0.00039421	Control-5	0.00016686	Control-5	4.393e-05	Control-5	0.00059303	Control-5	8.178e-05	Control-5	0.00031826	Control-5	0.00095399	Control-5	0.00035339	Control-5	0.00024487
																		Control-5	3.356e-05	Control-5	0.0005637	Control-5	0.00182087	Control-5	7.87e-05	Control-5	0.00149096	Control-5	0.0003443	Control-5	0.00020359	Control-5	0.00109938	Control-5	0.00034778	Control-5	5.427e-05	Control-5	0.00075966	Control-5	6.814e-05	Control-5	0.00025123	Control-5	0.00083496	Control-5	0.00036107	Control-5	0.00020768
																		Control-5	3.511e-05	Control-5	0.00023724	Control-5	0.00028402	Control-5	0.00024833	Control-5	0.00277249	Control-5	0.00020731	Control-5	9.005e-05	Control-5	0.00129803	Control-5	0.00018295	Control-5	5.775e-05	Control-5	0.00039164	Control-5	6.85e-05	Control-5	0.00029216	Control-5	0.0006343	Control-5	0.00039756	Control-5	0.00026139
																		Control-5	2.842e-05	Control-5	0.0002893	Control-5	0.00074198	Control-5	0.00040377	Control-5	0.00169182	Control-5	0.00026799	Control-5	0.00023162	Control-5	0.00080817	Control-5	0.00022721	Control-5	5.589e-05	Control-5	0.00038123	Control-5	7.152e-05	Control-5	0.0003422	Control-5	0.00060034	Control-5	0.00041226	Control-5	0.00031339
																		Control-5	2.975e-05	Control-5	0.0002928	Control-5	0.00047511	Control-5	0.00036612	Control-5	0.00118203	Control-5	0.00026539	Control-5	0.00043622	Control-5	0.00079504	Control-5	0.00027582	Control-5	5.276e-05	Control-5	0.00036187	Control-5	4.743e-05	Control-5	0.00034235	Control-5	0.00067373	Control-5	0.00059042	Control-5	0.00026063
																		Control-5	3.762e-05	Control-5	0.00024026	Control-5	0.00039127	Control-5	0.00019579	Control-5	0.00044368	Control-5	0.00023675	Control-5	0.00036182	Control-5	0.00033804	Control-5	0.00029204	Control-5	2.685e-05	Control-5	0.00043301	Control-5	5.491e-05	Control-5	0.00040761	Control-5	0.00061583	Control-5	0.00059445	Control-5	0.00029148
																		Control-5	6.554e-05	Control-5	0.00012089	Control-5	0.00068315	Control-5	0.00020136	Control-5	0.00061488	Control-5	0.00019233	Control-5	0.00021169	Control-5	0.00026007	Control-5	0.00019371	Control-5	4.05e-05	Control-5	0.00039226	Control-5	3.218e-05	Control-5	0.00035317	Control-5	0.00053374	Control-5	0.00060231	Control-5	0.00023216
																		Control-5	4.956e-05	Control-5	0.00014799	Control-5	0.00078335	Control-5	0.00039799	Control-5	0.00139608	Control-5	0.0002621	Control-5	0.00034452	Control-5	0.00090794	Control-5	0.00034353	Control-5	4.068e-05	Control-5	0.00026103	Control-5	3.192e-05	Control-5	0.00030672	Control-5	0.00012179	Control-5	0.00049181	Control-5	0.00028442
																		Control-5	4.244e-05	Control-5	0.00017368	Control-5	0.0007666	Control-5	0.0004968	Control-5	0.00195592	Control-5	0.00019207	Control-5	0.00069695	Control-5	0.00095591	Control-5	0.00017708	Control-5	4.025e-05	Control-5	0.00022171	Control-5	3.432e-05	Control-5	0.00028899	Control-5	7.877e-05	Control-5	0.00047218	Control-5	0.00029036
																		Control-5	7.191e-05	Control-5	0.00028527	Control-5	0.00114711	Control-6	0.00037345	Control-6	0.00147792	Control-5	0.00038772	Control-6	0.00057058	Control-5	0.00092055	Control-5	0.0004298	Control-5	3.861e-05	Control-5	0.00028754	Control-5	6.991e-05	Control-5	0.00037796	Control-5	0.00011233	Control-5	0.00028391	Control-5	0.00025723
																		Control-6	7.043e-05	Control-6	0.00015916	Control-5	0.0016019	Control-6	0.00042585	Control-6	0.00336056	Control-5	0.00015103	Control-6	0.00046289	Control-6	0.00328096	Control-5	0.00013906	Control-5	2.985e-05	Control-5	0.00034307	Control-5	5.229e-05	Control-5	0.00031807	Control-5	0.00012461	Control-5	0.00048867	Control-5	0.00030376
																		Control-6	5.625e-05	Control-6	0.00023712	Control-5	0.00104146	Control-6	0.00034285	Control-6	0.00086795	Control-5	0.00016963	Control-6	0.00048764	Control-6	0.00093766	Control-5	6.838e-05	Control-6	5.029e-05	Control-6	0.0008302	Control-6	5.74e-05	Control-6	0.00032455	Control-6	0.00032447	Control-6	0.00035888	Control-6	0.00029902
																		Control-6	3.855e-05	Control-6	0.00015142	Control-5	0.00094699	Control-6	0.00023009	Control-6	0.00102025	Control-5	0.00016242	Control-6	0.00011138	Control-6	0.00031208	Control-5	9.318e-05	Control-6	4.988e-05	Control-6	0.00040185	Control-6	3.383e-05	Control-6	0.0002884	Control-6	9.648e-05	Control-6	0.00040217	Control-6	0.00023642
																		Control-6	3.51e-05	Control-6	0.00015507	Control-5	0.00056579	Control-6	0.00038364	Control-6	0.00121232	Control-5	0.00019125	Control-6	0.00024148	Control-6	0.00046612	Control-5	0.00020713	Control-6	3.843e-05	Control-6	0.00024345	Control-6	4.112e-05	Control-6	0.00023274	Control-6	0.00011538	Control-6	0.00034099	Control-6	0.0002092
																		Control-6	5.162e-05	Control-6	0.00021417	Control-6	0.00060698	Control-6	0.00023932	Control-6	0.00183483	Control-6	0.00022259	Control-6	0.00027871	Control-6	0.0004495	Control-6	0.00014391	Control-6	3.054e-05	Control-6	0.00027962	Control-6	3.026e-05	Control-6	0.00032517	Control-6	0.00014283	Control-6	0.00048941	Control-6	0.00024496
																		Control-6	4.552e-05	Control-6	0.00016369	Control-6	0.00125675	Control-6	0.00035311	Control-6	0.00107834	Control-6	0.00012518	Control-6	0.00052709	Control-6	0.00067038	Control-6	0.00031203	Control-6	4.915e-05	Control-6	0.00025726	Control-6	5.233e-05	Control-6	0.00026766	Control-6	0.00013612	Control-6	0.00045718	Control-6	0.00019982
																		Control-6	4.914e-05	Control-6	0.00033704	Control-6	0.00067712	Control-6	0.00042652	Control-6	0.00208236	Control-6	0.0003151	Control-6	0.00082689	Control-6	0.00066628	Control-6	0.00052629	Control-6	5.42e-05	Control-6	0.00047415	Control-6	5.739e-05	Control-6	0.00035738	Control-6	0.0002497	Control-6	0.00058472	Control-6	0.00027417
																		Control-6	2.941e-05	Control-6	0.00027724	Control-6	0.00038176	Control-6	0.00025343	Control-6	0.00123946	Control-6	0.0005003	Control-6	0.00030229	Control-6	0.00078169	Control-6	0.00050274	Control-6	3.259e-05	Control-6	0.00035314	Control-6	6.751e-05	Control-6	0.00030044	Control-6	0.00027862	Control-6	0.0004291	Control-6	0.00027455
																		Control-6	4.315e-05	Control-6	0.00016405	Control-6	0.0004845	Control-6	0.00023444	Control-6	0.00109018	Control-6	0.00019178	Control-6	0.00019119	Control-6	0.00020699	Control-6	0.00010735	Control-6	3.34e-05	Control-6	0.00033127	Control-6	5.767e-05	Control-6	0.0003142	Control-6	0.00020967	Control-6	0.00030222	Control-6	0.00026335
																		Control-6	5.299e-05	Control-6	0.00031646	Control-6	0.00072879	Control-6	0.00039566	Control-6	0.00185566	Control-6	0.00024617	Control-6	0.00026793	Control-6	0.00061177	Control-6	0.00019056	Control-6	2.685e-05	Control-6	0.0002235	Control-6	5.517e-05	Control-6	0.00033511	Control-6	0.00013013	Control-6	0.00040056	Control-6	0.00026512
																		Control-6	6.386e-05	Control-6	0.00027503	Control-6	0.00134502	Control-6	0.00033256	Control-6	0.00203859	Control-6	0.00013891	Control-6	0.00025743	Control-6	0.00079887	Control-6	0.00013055	Control-6	3.898e-05	Control-6	0.00029806	Control-6	4.594e-05	Control-6	0.00031066	Control-6	0.00018141	Control-6	0.00026787	Control-6	0.00026009
																		Control-6	8.048e-05	Control-6	0.00018134	Control-6	0.00043138	Control-6	0.0001098	Control-6	0.00100623	Control-6	9.595e-05	Control-6	9.506e-05	Control-6	0.00058192	Control-6	0.00016615	Control-6	4.47e-05	Control-6	0.000307	Control-6	4.797e-05	Control-6	0.00031518	Control-6	0.00021481	Control-6	0.00033187	Control-6	0.00030034
																		Control-6	5.035e-05	Control-6	0.00039589	Control-6	0.00038497	Control-6	6.745e-05	Control-6	0.00190429	Control-6	5.806e-05	Control-6	6.017e-05	Control-6	0.00087105	Control-6	0.00012023	Control-6	4.863e-05	Control-6	0.00041343	Control-6	3.537e-05	Control-6	0.000221	Control-6	0.00026169	Control-6	0.00024175	Control-6	0.00022593
																		Control-6	4.249e-05	Control-6	0.00027389	Control-6	0.00041135	Control-6	0.00012159	Control-6	0.00097418	Control-6	0.00012221	Control-6	0.00015265	Control-6	0.00053021	Control-6	0.0001725	Control-6	3.579e-05	Control-6	0.00110245	Control-6	5.517e-05	Control-6	0.00033593	Control-6	0.0011025	Control-6	0.00042362	Control-6	0.00019796
																		Control-6	3.694e-05	Control-6	0.00010301	Control-6	0.00055592	Control-6	0.00028038	Control-6	0.00109526	Control-6	9.39e-05	Control-6	0.0003911	Control-6	0.0005445	Control-6	0.00013339	Control-6	3.475e-05	Control-6	0.00040843	Control-6	6.848e-05	Control-6	0.00031337	Control-6	0.00033514	Control-6	0.00037164	Control-6	0.00025347
																		MPS-1	0.00053905	MPS-1	0.00033225	Control-6	0.00010085	MPS-1	0.0007979	Control-6	0.00135139	Control-6	0.00035641	MPS-1	0.00043728	Control-6	0.00069269	Control-6	0.00032093	Control-6	2.966e-05	Control-6	0.00027046	Control-6	3.377e-05	Control-6	0.00041955	Control-6	0.0001068	Control-6	0.00033961	Control-6	0.00029934
																		MPS-1	0.00030122	MPS-1	0.00021673	Control-6	5.98e-05	MPS-1	0.00063733	Control-6	0.00181277	Control-6	0.00035872	MPS-1	0.00045007	Control-6	0.00112655	Control-6	0.00034114	Control-6	3.766e-05	Control-6	0.0002545	Control-6	5.344e-05	Control-6	0.00020912	Control-6	0.00013521	Control-6	0.00037161	Control-6	0.00022412
																		MPS-1	0.00198515	MPS-1	0.00036852	Control-6	3.57e-05	MPS-1	0.00061185	MPS-1	0.00019124	Control-6	0.0003441	MPS-1	0.00081886	MPS-1	0.00014148	Control-6	0.00040618	Control-6	3.691e-05	Control-6	0.00029137	Control-6	6.643e-05	Control-6	0.00027868	Control-6	0.00016995	Control-6	0.00031371	Control-6	0.00024485
																		MPS-1	0.00069766	MPS-1	8.165e-05	Control-6	8.383e-05	MPS-1	0.000665	MPS-1	0.00014458	Control-6	0.00038674	MPS-1	0.00143506	MPS-1	0.0001022	Control-6	0.00035814	Control-6	3.24e-05	MPS-1	7.832e-05	Control-6	4.081e-05	Control-6	0.000317	MPS-1	0.00031443	Control-6	0.00030315	Control-6	0.0002201
																		MPS-1	0.00043173	MPS-1	5.579e-05	Control-6	7.385e-05	MPS-1	0.0004691	MPS-1	0.00018942	Control-6	0.00012989	MPS-1	0.00029332	MPS-1	0.00011454	Control-6	0.00013334	MPS-1	0.00211701	MPS-1	5.07e-05	MPS-1	0.0154555	MPS-1	0.00067094	MPS-1	0.0002495	MPS-1	0.00079645	MPS-1	0.00082443
																		MPS-1	0.00048968	MPS-1	0.00187233	Control-6	3.424e-05	MPS-1	0.00069129	MPS-1	0.0002059	Control-6	0.00026317	MPS-1	0.00052857	MPS-1	0.00013462	Control-6	0.00033879	MPS-1	0.00796987	MPS-1	0.00117468	MPS-1	0.0205114	MPS-1	0.0006945	MPS-1	0.0002709	MPS-1	0.00063539	MPS-1	0.00067159
																		MPS-1	0.00077384	MPS-1	0.00044803	MPS-1	0.00729855	MPS-1	0.00137164	MPS-1	0.00017204	MPS-1	0.00060254	MPS-1	0.00045049	MPS-1	0.00014805	MPS-1	0.00076068	MPS-1	0.0152958	MPS-1	0.00195165	MPS-1	0.0367671	MPS-1	0.00090329	MPS-1	0.00021717	MPS-1	0.00075411	MPS-1	0.00104323
																		MPS-1	0.0006031	MPS-1	0.00016833	MPS-1	0.00795014	MPS-1	0.00117582	MPS-1	0.00020475	MPS-1	0.00076842	MPS-1	0.0005496	MPS-1	0.00015371	MPS-1	0.0004738	MPS-1	0.00823827	MPS-1	0.00049259	MPS-1	0.0326198	MPS-1	0.00131667	MPS-1	0.00022194	MPS-1	0.00057091	MPS-1	0.00294841
																		MPS-1	0.00058565	MPS-1	0.00013313	MPS-1	0.00694367	MPS-1	0.00133053	MPS-1	0.00027809	MPS-1	0.00041196	MPS-1	0.00073393	MPS-1	0.00020793	MPS-1	0.00066908	MPS-1	0.00203516	MPS-1	0.00087071	MPS-1	0.0287832	MPS-1	0.00147293	MPS-1	0.00023836	MPS-1	0.00087436	MPS-1	0.004274
																		MPS-1	0.00079066	MPS-1	3.59e-05	MPS-1	0.00603102	MPS-1	0.00132559	MPS-1	0.00017437	MPS-1	0.00056622	MPS-1	0.00069835	MPS-1	0.00015151	MPS-1	0.00024595	MPS-1	0.00631239	MPS-1	0.0100228	MPS-1	0.025971	MPS-1	0.00056475	MPS-1	0.00029251	MPS-1	0.00060138	MPS-1	0.00042584
																		MPS-1	0.000562	MPS-1	3.936e-05	MPS-1	0.0163511	MPS-1	0.00171836	MPS-1	0.00025079	MPS-1	0.00038086	MPS-1	0.00054927	MPS-1	0.00018014	MPS-1	0.00027229	MPS-1	0.0116464	MPS-1	0.00116733	MPS-1	0.0231375	MPS-1	0.00055141	MPS-1	0.00020891	MPS-1	0.00059751	MPS-1	0.00056847
																		MPS-1	0.00058176	MPS-1	0.00193199	MPS-1	0.00338606	MPS-1	0.00077629	MPS-1	0.00018566	MPS-1	0.00035319	MPS-1	0.00106815	MPS-1	0.00010245	MPS-1	0.00038083	MPS-1	0.0024996	MPS-1	0.00023996	MPS-1	0.0101013	MPS-1	0.00048205	MPS-1	0.00018741	MPS-1	0.00051807	MPS-1	0.00071592
																		MPS-1	0.00067815	MPS-1	0.0002429	MPS-1	0.00087473	MPS-1	0.00109377	MPS-1	0.00017354	MPS-1	0.00020357	MPS-1	0.00062464	MPS-1	0.00015016	MPS-1	0.00029808	MPS-1	0.0082464	MPS-1	0.00103228	MPS-1	0.00977488	MPS-1	0.0006845	MPS-1	0.0001931	MPS-1	0.00037129	MPS-1	0.00125708
																		MPS-1	0.0006134	MPS-1	0.00039752	MPS-1	0.00062054	MPS-1	0.00097343	MPS-1	0.00015391	MPS-1	0.00041505	MPS-1	0.00040763	MPS-1	0.00011772	MPS-1	0.00028798	MPS-1	0.00150583	MPS-1	0.00018957	MPS-1	0.00960225	MPS-1	0.00084226	MPS-1	0.00020321	MPS-1	0.00038111	MPS-1	0.00087097
																		MPS-1	0.00080594	MPS-1	0.00086517	MPS-1	0.00197921	MPS-1	0.00154228	MPS-1	0.00017013	MPS-1	0.00076175	MPS-1	0.00066825	MPS-1	0.00014771	MPS-1	0.00046432	MPS-1	0.00136864	MPS-1	0.00042764	MPS-1	0.0174415	MPS-1	0.00060745	MPS-1	0.00013676	MPS-1	0.00061936	MPS-1	0.00067037
																		MPS-1	0.00073024	MPS-1	0.0003069	MPS-1	0.00208412	MPS-1	0.00078889	MPS-1	0.00018793	MPS-1	0.00045929	MPS-1	0.00071369	MPS-1	0.00012113	MPS-1	0.00080963	MPS-1	0.0056569	MPS-1	0.00097299	MPS-1	0.0328271	MPS-1	0.00078863	MPS-1	0.0002153	MPS-1	0.00106384	MPS-1	0.00114648
																		MPS-2	0.00037394	MPS-2	0.0003892	MPS-1	0.00337801	MPS-2	0.00061063	MPS-1	0.00042252	MPS-1	0.00062271	MPS-2	0.00047971	MPS-1	0.000442	MPS-1	0.00051651	MPS-1	0.00102492	MPS-1	0.00094654	MPS-1	0.0107732	MPS-1	0.00065043	MPS-1	0.00015424	MPS-1	0.00077011	MPS-1	0.00102888
																		MPS-2	0.00096179	MPS-2	0.0003564	MPS-1	0.00396167	MPS-2	0.00096941	MPS-1	0.00012373	MPS-1	0.00056917	MPS-2	0.00059789	MPS-1	7.427e-05	MPS-1	0.00079007	MPS-1	0.00256582	MPS-1	0.00113164	MPS-1	0.0311885	MPS-1	0.00029558	MPS-1	0.0002217	MPS-1	0.00054295	MPS-1	0.00034937
																		MPS-2	0.00092268	MPS-2	0.00030441	MPS-1	0.00442782	MPS-2	0.00063034	MPS-2	0.0001237	MPS-1	0.00036346	MPS-2	0.0005686	MPS-2	6.105e-05	MPS-1	0.00030539	MPS-1	0.00212032	MPS-1	0.00030301	MPS-1	0.0234732	MPS-1	0.00045213	MPS-1	0.00023915	MPS-1	0.00056936	MPS-1	0.00060939
																		MPS-2	0.00119075	MPS-2	0.00035739	MPS-1	0.00372466	MPS-2	0.00051797	MPS-2	0.00012059	MPS-1	0.00067857	MPS-2	0.00075441	MPS-2	5.615e-05	MPS-1	0.00016016	MPS-1	0.00064052	MPS-2	0.00119004	MPS-1	0.0483952	MPS-1	0.00258573	MPS-2	0.00025112	MPS-1	0.00189216	MPS-1	0.00742511
																		MPS-2	0.00082527	MPS-2	0.00026483	MPS-1	0.00071784	MPS-2	0.00105666	MPS-2	0.00011595	MPS-1	0.0003546	MPS-2	0.00086042	MPS-2	6.892e-05	MPS-1	0.00081614	MPS-2	0.00071108	MPS-2	8.991e-05	MPS-2	0.0206053	MPS-2	0.00038741	MPS-2	0.00016872	MPS-2	0.00069688	MPS-2	0.00040062
																		MPS-2	0.00077556	MPS-2	0.00022241	MPS-1	0.00040664	MPS-2	0.00133558	MPS-2	0.00013149	MPS-1	0.00045493	MPS-2	0.00103502	MPS-2	0.00010582	MPS-1	0.00066668	MPS-2	0.0036952	MPS-2	5.714e-05	MPS-2	0.0156482	MPS-2	0.00055927	MPS-2	0.00018728	MPS-2	0.00093782	MPS-2	0.00071001
																		MPS-2	0.00048888	MPS-2	0.00022388	MPS-2	0.00051103	MPS-2	0.00092404	MPS-2	0.00010757	MPS-2	0.00113625	MPS-2	0.00066502	MPS-2	4.758e-05	MPS-2	0.00113742	MPS-2	0.00321524	MPS-2	9.374e-05	MPS-2	0.0221418	MPS-2	0.00046295	MPS-2	0.00129481	MPS-2	0.00051877	MPS-2	0.00037116
																		MPS-2	0.00046881	MPS-2	0.00020484	MPS-2	0.0231552	MPS-2	0.00146301	MPS-2	9.493e-05	MPS-2	0.0228215	MPS-2	0.00053139	MPS-2	6.15e-05	MPS-2	0.0192328	MPS-2	0.00215176	MPS-2	9.879e-05	MPS-2	0.00519723	MPS-2	0.00049387	MPS-2	0.00428655	MPS-2	0.0005444	MPS-2	0.00043826
																		MPS-2	0.00082133	MPS-2	0.00015283	MPS-2	0.024291	MPS-2	0.00203216	MPS-2	0.00011568	MPS-2	0.0352163	MPS-2	0.00157578	MPS-2	5.843e-05	MPS-2	0.0348079	MPS-2	0.00494005	MPS-2	6.662e-05	MPS-2	0.0100907	MPS-2	0.00036001	MPS-2	0.00192666	MPS-2	0.00050228	MPS-2	0.00041693
																		MPS-2	0.00059091	MPS-2	0.00013198	MPS-2	0.00097883	MPS-2	0.00210587	MPS-2	0.00011161	MPS-2	0.00049799	MPS-2	0.00100032	MPS-2	4.402e-05	MPS-2	0.00035767	MPS-2	0.00102283	MPS-2	5.624e-05	MPS-2	0.00713059	MPS-2	0.00029705	MPS-2	0.00171253	MPS-2	0.00055268	MPS-2	0.00034246
																		MPS-2	0.00100647	MPS-2	0.00020192	MPS-2	0.00073045	MPS-2	0.00050521	MPS-2	0.00033795	MPS-2	0.00067357	MPS-2	0.00038592	MPS-2	0.00025026	MPS-2	0.00164863	MPS-2	0.00054542	MPS-2	5.827e-05	MPS-2	0.0139183	MPS-2	0.00086478	MPS-2	0.00206799	MPS-2	0.0219468	MPS-2	0.00070977
																		MPS-2	0.00054432	MPS-2	0.00016352	MPS-2	0.0002947	MPS-2	0.00064693	MPS-2	0.00013072	MPS-2	0.00071629	MPS-2	0.00037578	MPS-2	3.752e-05	MPS-2	0.00181219	MPS-2	0.00026216	MPS-2	6.33e-05	MPS-2	0.0142233	MPS-2	0.00126527	MPS-2	0.00034362	MPS-2	0.0192345	MPS-2	0.00086575
																		MPS-2	0.00059781	MPS-2	0.0001202	MPS-2	0.0027666	MPS-2	0.0008423	MPS-2	0.00013187	MPS-2	0.00498237	MPS-2	0.00055642	MPS-2	3.745e-05	MPS-2	0.00626957	MPS-2	0.00026051	MPS-2	6.96e-05	MPS-2	0.0196934	MPS-2	0.00112118	MPS-2	0.00240457	MPS-2	0.0269231	MPS-2	0.00076008
																		MPS-2	0.00089983	MPS-2	0.0001845	MPS-2	0.0396537	MPS-2	0.00144895	MPS-2	0.00011846	MPS-2	0.0695139	MPS-2	0.00062731	MPS-2	4.036e-05	MPS-2	0.0743182	MPS-2	0.00023923	MPS-2	0.00010376	MPS-2	0.00820107	MPS-2	0.0010911	MPS-2	0.00059895	MPS-2	0.0132869	MPS-2	0.00045102
																		MPS-2	0.00060179	MPS-2	0.00015697	MPS-2	0.0124987	MPS-2	0.00068795	MPS-2	0.00011892	MPS-2	0.0237731	MPS-2	0.00057459	MPS-2	4.886e-05	MPS-2	0.019929	MPS-2	0.00034428	MPS-2	0.00010388	MPS-2	0.00125621	MPS-2	0.00112216	MPS-2	0.00053149	MPS-2	0.00107015	MPS-2	0.0007538
																		MPS-2	0.00047989	MPS-2	0.00013915	MPS-2	0.00177581	MPS-2	0.0013446	MPS-2	0.00011869	MPS-2	0.00058956	MPS-2	0.00034575	MPS-2	6.05e-05	MPS-2	0.00166487	MPS-2	0.00069761	MPS-2	4.846e-05	MPS-2	0.00382115	MPS-2	0.000851	MPS-2	0.00257318	MPS-2	0.00599839	MPS-2	0.00057318
																		MPS-2	0.00075684	MPS-2	0.00016511	MPS-2	0.00100789	MPS-3	0.00179733	MPS-2	0.0001048	MPS-2	0.00030122	MPS-3	0.00099675	MPS-2	4.438e-05	MPS-2	0.00147116	MPS-2	0.00067874	MPS-2	0.00026907	MPS-2	0.0161791	MPS-2	0.00084866	MPS-2	0.00176442	MPS-2	0.0256766	MPS-2	0.00062071
																		MPS-3	0.0005393	MPS-3	0.00010689	MPS-2	0.00306449	MPS-3	0.00110117	MPS-2	0.00012431	MPS-2	0.0066021	MPS-3	0.00027284	MPS-2	5.628e-05	MPS-2	0.00679856	MPS-2	0.00070483	MPS-2	0.00021857	MPS-2	0.00308833	MPS-2	0.00072047	MPS-2	0.00021899	MPS-2	0.00428964	MPS-2	0.00055069
																		MPS-3	0.00082724	MPS-3	0.00014683	MPS-2	0.00974371	MPS-3	0.00071748	MPS-3	9.122e-05	MPS-2	0.0125597	MPS-3	0.00044942	MPS-3	4.405e-05	MPS-2	0.0121652	MPS-2	0.00075412	MPS-2	2.029e-05	MPS-2	0.00464212	MPS-2	0.00085389	MPS-2	0.0001798	MPS-2	0.00794426	MPS-2	0.00056425
																		MPS-3	0.00116786	MPS-3	0.00016293	MPS-2	0.016789	MPS-3	0.00103164	MPS-3	0.00011486	MPS-2	0.0298239	MPS-3	0.00083957	MPS-3	4.372e-05	MPS-2	0.0318501	MPS-2	0.00074932	MPS-3	4.084e-05	MPS-2	0.0125373	MPS-2	0.00077046	MPS-3	0.00011048	MPS-2	0.0208718	MPS-2	0.00064411
																		MPS-3	0.00079076	MPS-3	0.00014354	MPS-2	0.0282781	MPS-3	0.00051236	MPS-3	0.0001051	MPS-2	0.0436945	MPS-3	0.00024678	MPS-3	4.042e-05	MPS-2	0.0502543	MPS-3	0.00069131	MPS-3	4.077e-05	MPS-3	0.00197912	MPS-3	0.0009663	MPS-3	0.00011738	MPS-3	0.00229848	MPS-3	0.00056379
																		MPS-3	0.0004693	MPS-3	0.00012786	MPS-2	0.00782789	MPS-3	0.00045902	MPS-3	0.00011192	MPS-2	0.0118845	MPS-3	0.00039977	MPS-3	3.917e-05	MPS-2	0.0129602	MPS-3	0.00066269	MPS-3	5.874e-05	MPS-3	0.00103962	MPS-3	0.00095227	MPS-3	0.00010414	MPS-3	0.00087882	MPS-3	0.00061445
																		MPS-3	0.0005957	MPS-3	0.00013179	MPS-3	0.00662368	MPS-3	0.00085631	MPS-3	7.73e-05	MPS-3	0.00599925	MPS-3	0.00045231	MPS-3	3.52e-05	MPS-3	0.0096391	MPS-3	0.00057639	MPS-3	3.307e-05	MPS-3	0.00045944	MPS-3	0.00106688	MPS-3	0.00011379	MPS-3	0.00112742	MPS-3	0.00126145
																		MPS-3	0.00064305	MPS-3	4.726e-05	MPS-3	0.0152387	MPS-3	0.00086373	MPS-3	9.408e-05	MPS-3	0.0155844	MPS-3	0.00049552	MPS-3	4.545e-05	MPS-3	0.019413	MPS-3	0.00037675	MPS-3	3.657e-05	MPS-3	0.0123462	MPS-3	0.00084806	MPS-3	0.00011788	MPS-3	0.0200183	MPS-3	0.00063502
																		MPS-3	0.00078772	MPS-3	4.721e-05	MPS-3	0.051323	MPS-3	0.00122292	MPS-3	8.445e-05	MPS-3	0.0971115	MPS-3	0.00064229	MPS-3	4.053e-05	MPS-3	0.0855382	MPS-3	0.00041737	MPS-3	2.426e-05	MPS-3	0.00208454	MPS-3	0.00119666	MPS-3	7.7e-05	MPS-3	0.00321014	MPS-3	0.00052604
																		MPS-3	0.00087491	MPS-3	3.58e-05	MPS-3	0.011326	MPS-3	0.00129487	MPS-3	8.011e-05	MPS-3	0.0201697	MPS-3	0.00045118	MPS-3	3.77e-05	MPS-3	0.0178112	MPS-3	0.00033155	MPS-3	1.899e-05	MPS-3	0.0136735	MPS-3	0.00231311	MPS-3	0.00010009	MPS-3	0.0194226	MPS-3	0.00291068
																		MPS-3	0.00063751	MPS-3	3.083e-05	MPS-3	0.00079476	MPS-3	0.0008699	MPS-3	7.838e-05	MPS-3	0.00028235	MPS-3	0.00032076	MPS-3	4.209e-05	MPS-3	0.00068844	MPS-3	0.00052105	MPS-3	4.242e-05	MPS-3	0.00803695	MPS-3	0.00124384	MPS-3	0.00010091	MPS-3	0.0122429	MPS-3	0.000599
																		MPS-3	0.00052953	MPS-3	3.476e-05	MPS-3	0.00043004	MPS-3	0.00059398	MPS-3	6.883e-05	MPS-3	0.00050779	MPS-3	0.00040059	MPS-3	2.806e-05	MPS-3	0.00077837	MPS-3	0.00045952	MPS-3	2.118e-05	MPS-3	0.00074446	MPS-3	0.00092454	MPS-3	0.00010671	MPS-3	0.001336	MPS-3	0.00063368
																		MPS-3	0.00059666	MPS-3	3.612e-05	MPS-3	0.00044525	MPS-3	0.00134556	MPS-3	0.00011835	MPS-3	0.00037111	MPS-3	0.00090172	MPS-3	4.038e-05	MPS-3	0.00079092	MPS-3	0.00034629	MPS-3	3.132e-05	MPS-3	0.00385783	MPS-3	0.00041861	MPS-3	0.00012341	MPS-3	0.00703611	MPS-3	0.00043348
																		MPS-3	0.00028839	MPS-3	3.658e-05	MPS-3	0.00055965	MPS-3	0.00046055	MPS-3	0.00012077	MPS-3	0.00033268	MPS-3	0.00015451	MPS-3	4.763e-05	MPS-3	0.00053207	MPS-3	0.00042563	MPS-3	3.248e-05	MPS-3	0.0274948	MPS-3	0.00068337	MPS-3	0.00031366	MPS-3	0.0480102	MPS-3	0.00049923
																		MPS-3	7.506e-05	MPS-3	3.944e-05	MPS-3	0.00052648	MPS-3	0.00015634	MPS-3	0.0001213	MPS-3	0.000339	MPS-3	9.896e-05	MPS-3	4.46e-05	MPS-3	0.00078151	MPS-3	0.00049212	MPS-3	3.968e-05	MPS-3	0.00145978	MPS-3	0.00070882	MPS-3	0.00011446	MPS-3	0.00227002	MPS-3	0.00056582
																		MPS-3	0.00013323	MPS-3	3.515e-05	MPS-3	0.000668	MPS-3	0.00011061	MPS-3	0.00021019	MPS-3	0.00042101	MPS-3	3.05e-05	MPS-3	8.159e-05	MPS-3	0.00122521	MPS-3	0.00038283	MPS-3	3.136e-05	MPS-3	0.00060134	MPS-3	0.00090617	MPS-3	0.0001208	MPS-3	0.00099952	MPS-3	0.00048752
																		MPS-3	2.119e-05	MPS-3	3.794e-05	MPS-3	0.0061824	MPS-4	9.081e-05	MPS-3	0.00020933	MPS-3	0.00686991	MPS-4	4.836e-05	MPS-3	6.384e-05	MPS-3	0.00388876	MPS-3	0.00036744	MPS-3	2.762e-05	MPS-3	0.00059698	MPS-3	0.00112667	MPS-3	0.00017133	MPS-3	0.00105069	MPS-3	0.00049831
																		MPS-4	6.893e-05	MPS-4	4.666e-05	MPS-3	0.0002069	MPS-4	0.00013705	MPS-3	0.00015518	MPS-3	0.00027933	MPS-4	6.582e-05	MPS-3	5.763e-05	MPS-3	0.00222003	MPS-3	0.00041095	MPS-3	2.817e-05	MPS-3	0.00061965	MPS-3	0.00122389	MPS-3	0.00013755	MPS-3	0.00115383	MPS-3	0.00049523
																		MPS-4	0.00014944	MPS-4	5.349e-05	MPS-3	0.00054953	MPS-4	0.00017021	MPS-3	0.00012954	MPS-3	0.00017014	MPS-4	7.761e-05	MPS-4	5.167e-05	MPS-3	0.00147518	MPS-3	0.00035906	MPS-3	4.689e-05	MPS-3	0.00042934	MPS-3	0.00110708	MPS-3	0.00013472	MPS-3	0.00139391	MPS-3	0.00048537
																		MPS-4	0.0001007	MPS-4	5.845e-05	MPS-3	0.00057675	MPS-4	0.00011531	MPS-3	0.00011326	MPS-3	0.00036963	MPS-4	6.577e-05	MPS-4	4.406e-05	MPS-3	0.00044431	MPS-3	0.00028828	MPS-4	5.219e-05	MPS-3	0.00043694	MPS-3	0.00101866	MPS-4	5.271e-05	MPS-3	0.00088551	MPS-3	0.00050801
																		MPS-4	8.368e-05	MPS-4	6.202e-05	MPS-3	0.00018943	MPS-4	0.00018304	MPS-4	0.00017922	MPS-3	0.00094742	MPS-4	8.721e-05	MPS-4	5.767e-05	MPS-3	0.00132257	MPS-4	0.00038575	MPS-4	0.00033076	MPS-4	0.00038229	MPS-4	0.00097166	MPS-4	8.889e-05	MPS-4	0.00088072	MPS-4	0.00045791
																		MPS-4	7.489e-05	MPS-4	4.901e-05	MPS-3	0.00052849	MPS-4	0.00013706	MPS-4	0.00017281	MPS-3	0.00058819	MPS-4	7.478e-05	MPS-4	5.829e-05	MPS-3	0.00146382	MPS-4	0.00032594	MPS-4	0.00031961	MPS-4	0.00041141	MPS-4	0.00114177	MPS-4	9.598e-05	MPS-4	0.00102169	MPS-4	0.00059879
																		MPS-4	0.00010261	MPS-4	2.888e-05	MPS-4	0.00112072	MPS-4	0.00021642	MPS-4	0.00019695	MPS-4	0.00037863	MPS-4	0.00013381	MPS-4	7.254e-05	MPS-4	0.00038783	MPS-4	0.00030803	MPS-4	0.00033792	MPS-4	0.00038019	MPS-4	0.00101173	MPS-4	0.00015352	MPS-4	0.00116146	MPS-4	0.00056918
																		MPS-4	0.00015636	MPS-4	3.055e-05	MPS-4	0.00056721	MPS-4	0.00029778	MPS-4	0.00033957	MPS-4	0.00071783	MPS-4	0.00019255	MPS-4	8.377e-05	MPS-4	0.0010437	MPS-4	0.00013106	MPS-4	0.00022935	MPS-4	0.00019059	MPS-4	0.00102195	MPS-4	0.00011077	MPS-4	0.00020443	MPS-4	0.00048003
																		MPS-4	7.535e-05	MPS-4	3.357e-05	MPS-4	0.00013285	MPS-4	0.00020205	MPS-4	0.00033542	MPS-4	0.00084072	MPS-4	0.00013288	MPS-4	7.074e-05	MPS-4	0.00111735	MPS-4	0.00012981	MPS-4	0.00091542	MPS-4	0.00012847	MPS-4	0.00102875	MPS-4	7.145e-05	MPS-4	0.00018891	MPS-4	0.00052362
																		MPS-4	6.039e-05	MPS-4	3.722e-05	MPS-4	0.00031421	MPS-4	0.00019979	MPS-4	0.00053466	MPS-4	0.00027368	MPS-4	0.00012055	MPS-4	8.656e-05	MPS-4	0.00098096	MPS-4	0.00015719	MPS-4	0.00029948	MPS-4	0.00018134	MPS-4	0.0010466	MPS-4	0.00010082	MPS-4	0.00026855	MPS-4	0.00054095
																		MPS-4	0.00014651	MPS-4	3.57e-05	MPS-4	0.00029005	MPS-4	0.00021671	MPS-4	0.00055338	MPS-4	0.00017561	MPS-4	9.858e-05	MPS-4	9.501e-05	MPS-4	0.00066464	MPS-4	0.00015014	MPS-4	0.00031229	MPS-4	0.00014592	MPS-4	0.00070049	MPS-4	0.00011136	MPS-4	0.00018899	MPS-4	0.00041464
																		MPS-4	0.00011905	MPS-4	4.67e-05	MPS-4	0.00058662	MPS-4	0.00020604	MPS-4	0.00069262	MPS-4	0.00044418	MPS-4	0.00011365	MPS-4	0.00010285	MPS-4	0.00091467	MPS-4	0.00011999	MPS-4	0.00032461	MPS-4	0.00016801	MPS-4	0.00094903	MPS-4	0.00010558	MPS-4	0.00023504	MPS-4	0.00051739
																		MPS-4	5.562e-05	MPS-4	5.822e-05	MPS-4	0.00066328	MPS-4	6.311e-05	MPS-4	0.00037396	MPS-4	0.00043058	MPS-4	3.484e-05	MPS-4	8.251e-05	MPS-4	0.00204145	MPS-4	0.00010461	MPS-4	0.00038234	MPS-4	0.00015052	MPS-4	0.00087849	MPS-4	0.00011367	MPS-4	0.00023095	MPS-4	0.00046954
																		MPS-4	0.00013113	MPS-4	3.378e-05	MPS-4	0.00028772	MPS-4	0.00018038	MPS-4	0.00013773	MPS-4	0.00054201	MPS-4	6.675e-05	MPS-4	6.778e-05	MPS-4	0.0013546	MPS-4	0.00014244	MPS-4	0.00020518	MPS-4	0.00012789	MPS-4	0.00116004	MPS-4	0.00030772	MPS-4	0.00019783	MPS-4	0.00047236
																		MPS-4	0.00020962	MPS-4	4.354e-05	MPS-4	0.00084416	MPS-4	0.00021373	MPS-4	0.0001929	MPS-4	0.00030558	MPS-4	0.00012422	MPS-4	7.289e-05	MPS-4	0.00024976	MPS-4	0.00010598	MPS-4	0.00023893	MPS-4	0.0001644	MPS-4	0.00088088	MPS-4	0.00033918	MPS-4	0.00022777	MPS-4	0.00045157
																		MPS-4	0.00011946	MPS-4	3.849e-05	MPS-4	0.00064949	MPS-4	0.00015822	MPS-4	0.00020641	MPS-4	0.0001941	MPS-4	5.878e-05	MPS-4	5.635e-05	MPS-4	0.00053949	MPS-4	0.00014903	MPS-4	0.0003056	MPS-4	0.00010514	MPS-4	0.00088892	MPS-4	0.00026916	MPS-4	0.00017175	MPS-4	0.00054545
																		MPS-4	8.601e-05	MPS-4	6.818e-05	MPS-4	0.00086111	MPS-5	0.00022853	MPS-4	0.00014561	MPS-4	0.00063847	MPS-5	0.00011156	MPS-4	4.799e-05	MPS-4	0.00128716	MPS-4	0.00015206	MPS-4	0.00038912	MPS-4	0.00012109	MPS-4	0.0012746	MPS-4	0.00219414	MPS-4	0.00015602	MPS-4	0.00055522
																		MPS-4	0.00012628	MPS-4	0.00035851	MPS-4	0.00041373	MPS-5	0.00020107	MPS-4	0.00039051	MPS-4	0.00054173	MPS-5	6.044e-05	MPS-4	7.592e-05	MPS-4	0.00190952	MPS-4	0.00012908	MPS-4	0.00118605	MPS-4	0.00010658	MPS-4	0.00020548	MPS-4	0.00041263	MPS-4	0.00021185	MPS-4	0.00016716
																		MPS-4	8.763e-05	MPS-4	0.00026377	MPS-4	0.00033401	MPS-5	0.00030091	MPS-4	0.0005765	MPS-4	0.00051747	MPS-5	0.00012656	MPS-5	9.86e-05	MPS-4	0.00060767	MPS-4	9.129e-05	MPS-4	0.00036262	MPS-4	0.00011786	MPS-4	0.00019936	MPS-4	0.00039712	MPS-4	0.00020172	MPS-4	0.00010216
																		MPS-5	0.00016104	MPS-5	0.00034914	MPS-4	0.00064438	MPS-5	0.00024678	MPS-4	0.00029797	MPS-4	0.00094308	MPS-5	0.00010171	MPS-5	6.951e-05	MPS-4	0.00246541	MPS-4	0.00013711	MPS-5	0.00017665	MPS-4	0.00015086	MPS-4	0.0002079	MPS-5	0.00113631	MPS-4	0.00021704	MPS-4	0.00011277
																		MPS-5	5.276e-05	MPS-5	0.00024486	MPS-4	0.00048923	MPS-5	0.00012997	MPS-4	0.00019046	MPS-4	0.00137636	MPS-5	5.687e-05	MPS-5	6.544e-05	MPS-4	0.00073106	MPS-5	8.127e-05	MPS-5	0.00049388	MPS-5	0.00016536	MPS-5	0.00028526	MPS-5	0.00025311	MPS-5	0.00023302	MPS-5	0.00014353
																		MPS-5	0.0001132	MPS-5	0.00028715	MPS-4	0.00060793	MPS-5	8.956e-05	MPS-4	0.00020417	MPS-4	0.00072806	MPS-5	7.58e-05	MPS-5	6.317e-05	MPS-4	0.00076383	MPS-5	0.00014018	MPS-5	0.00047899	MPS-5	0.00011282	MPS-5	0.00019766	MPS-5	0.00020466	MPS-5	0.00015679	MPS-5	0.00011959
																		MPS-5	0.00027399	MPS-5	0.00018011	MPS-5	0.00154667	MPS-5	0.00040991	MPS-5	0.00052017	MPS-5	0.00067147	MPS-5	0.00017687	MPS-5	0.00031157	MPS-5	0.00145198	MPS-5	0.00012158	MPS-5	0.00021664	MPS-5	0.00014875	MPS-5	0.00023691	MPS-5	0.00027243	MPS-5	0.00024915	MPS-5	0.00010832
																		MPS-5	7.967e-05	MPS-5	0.00023279	MPS-5	0.00025621	MPS-5	0.00013706	MPS-5	0.00024572	MPS-5	0.00071557	MPS-5	6.787e-05	MPS-5	9.393e-05	MPS-5	0.00068697	MPS-5	0.00012505	MPS-5	0.00019262	MPS-5	9.304e-05	MPS-5	0.00018772	MPS-5	0.00107012	MPS-5	0.00013586	MPS-5	0.00010159
																		MPS-5	0.00011539	MPS-5	0.00022225	MPS-5	0.00042585	MPS-5	0.00019724	MPS-5	0.00053924	MPS-5	0.00055585	MPS-5	0.00013556	MPS-5	0.00032126	MPS-5	0.00020973	MPS-5	9.553e-05	MPS-5	0.00030964	MPS-5	0.0001356	MPS-5	0.00021643	MPS-5	0.00218624	MPS-5	0.00018733	MPS-5	0.00011854
																		MPS-5	6.632e-05	MPS-5	0.00030101	MPS-5	0.00060491	MPS-5	0.0001361	MPS-5	0.00030183	MPS-5	0.00027864	MPS-5	8.779e-05	MPS-5	0.00014116	MPS-5	0.00091259	MPS-5	0.00012206	MPS-5	0.00019082	MPS-5	0.00016772	MPS-5	0.00023343	MPS-5	0.00036853	MPS-5	0.00024828	MPS-5	0.00012238
																		MPS-5	0.00013709	MPS-5	0.00029914	MPS-5	0.00039463	MPS-5	0.00013747	MPS-5	0.00027392	MPS-5	0.00029156	MPS-5	4.703e-05	MPS-5	0.00014459	MPS-5	0.00133039	MPS-5	8.897e-05	MPS-5	0.00027947	MPS-5	0.00013486	MPS-5	0.00016785	MPS-5	0.0009641	MPS-5	0.00016483	MPS-5	8.738e-05
																		MPS-5	0.00014089	MPS-5	0.00022212	MPS-5	0.00057561	MPS-5	0.00027173	MPS-5	0.00028553	MPS-5	0.00061023	MPS-5	8.028e-05	MPS-5	0.00017286	MPS-5	0.00069425	MPS-5	0.00042724	MPS-5	0.00028638	MPS-5	0.00014511	MPS-5	0.00019633	MPS-5	0.00045338	MPS-5	0.00021829	MPS-5	0.00011348
																		MPS-5	0.00015676	MPS-5	4.106e-05	MPS-5	0.00026089	MPS-5	0.00017046	MPS-5	0.00025229	MPS-5	0.00072082	MPS-5	6.955e-05	MPS-5	0.00015298	MPS-5	0.00051178	MPS-5	0.00147061	MPS-5	0.00055008	MPS-5	0.00015954	MPS-5	0.0001772	MPS-5	0.00036002	MPS-5	0.00025764	MPS-5	0.0001008
																		MPS-5	0.00011241	MPS-5	2.928e-05	MPS-5	0.00045021	MPS-5	0.00026718	MPS-5	0.00028937	MPS-5	0.00035592	MPS-5	0.00016323	MPS-5	0.00011177	MPS-5	0.00070677	MPS-5	0.0011478	MPS-5	0.00031322	MPS-5	0.00011853	MPS-5	0.00020282	MPS-5	0.00040573	MPS-5	0.00019319	MPS-5	0.00012205
																		MPS-5	0.00017865	MPS-5	2.008e-05	MPS-5	0.00024064	MPS-5	0.0001656	MPS-5	0.00046292	MPS-5	0.00036471	MPS-5	4.648e-05	MPS-5	0.00018535	MPS-5	0.00117544	MPS-5	0.00100611	MPS-5	0.00028132	MPS-5	8.678e-05	MPS-5	0.00019289	MPS-5	0.00024592	MPS-5	0.00015374	MPS-5	0.00010481
																		MPS-5	8.711e-05	MPS-5	2.095e-05	MPS-5	0.00048038	MPS-5	8.607e-05	MPS-5	0.00031546	MPS-5	0.00045691	MPS-5	4.466e-05	MPS-5	0.00016385	MPS-5	0.00091957	MPS-5	0.00121489	MPS-5	0.00038981	MPS-5	0.00430961	MPS-5	0.00016876	MPS-5	0.00036679	MPS-5	0.00074089	MPS-5	8.822e-05
																		MPS-5	9.426e-05	MPS-5	1.641e-05	MPS-5	0.00112354	MPS-5	0.00013752	MPS-5	0.00017225	MPS-5	0.00013484	MPS-5	5.325e-05	MPS-5	0.00019239	MPS-5	0.00052218	MPS-5	0.0011506	MPS-5	0.00065443	MPS-5	0.00158928	MPS-5	0.00014644	MPS-5	0.00094379	MPS-5	0.0006809	MPS-5	8.271e-05
																		MPS-5	0.0001542	MPS-5	2.271e-05	MPS-5	0.00054644	MPS-5	0.00024006	MPS-5	0.00015103	MPS-5	0.00061452	MPS-5	0.00014293	MPS-5	0.00029562	MPS-5	0.00033242	MPS-5	0.00078219	MPS-5	0.00038589	MPS-5	0.00215659	MPS-5	0.00020612	MPS-5	0.00100843	MPS-5	0.00075953	MPS-5	0.00018819
																		MPS-5	8.429e-05	MPS-5	2.102e-05	MPS-5	0.00049774	MPS-6	0.00018937	MPS-5	0.0001823	MPS-5	0.00040474	MPS-6	0.00011895	MPS-5	0.00026749	MPS-5	0.00052681	MPS-5	0.00075224	MPS-5	0.00048443	MPS-5	0.00223184	MPS-5	0.000644	MPS-5	0.00071002	MPS-5	0.00090646	MPS-5	0.00091096
																		MPS-6	6.757e-05	MPS-6	2.524e-05	MPS-5	0.00036448	MPS-6	9.708e-05	MPS-5	0.00016185	MPS-5	0.00011575	MPS-6	5.604e-05	MPS-6	0.00024437	MPS-5	0.00108346	MPS-5	0.00055568	MPS-5	0.00042263	MPS-5	0.0035084	MPS-5	0.00037764	MPS-5	0.00071677	MPS-5	0.00076116	MPS-5	0.0007371
																		MPS-6	0.00014329	MPS-6	1.475e-05	MPS-5	0.00039999	MPS-6	0.00020885	MPS-5	0.00014188	MPS-5	0.00020586	MPS-6	0.00010466	MPS-6	0.00026675	MPS-5	0.00096853	MPS-5	0.00054469	MPS-5	0.00027031	MPS-5	0.00126605	MPS-5	0.00050588	MPS-5	0.00155422	MPS-5	0.00052187	MPS-5	0.00056687
																		MPS-6	6.399e-05	MPS-6	2.237e-05	MPS-5	0.00044115	MPS-6	0.00016864	MPS-5	0.00013828	MPS-5	0.00031977	MPS-6	9.356e-05	MPS-6	0.00028989	MPS-5	0.00131107	MPS-5	0.00069171	MPS-6	0.00031445	MPS-5	0.00130897	MPS-5	0.0004925	MPS-6	0.00077768	MPS-5	0.00066279	MPS-5	0.00059953
																		MPS-6	0.00015936	MPS-6	1.857e-05	MPS-5	0.0012827	MPS-6	0.00017743	MPS-6	0.00010477	MPS-5	0.00105699	MPS-6	6.682e-05	MPS-6	0.00027501	MPS-5	0.00139825	MPS-6	0.00060626	MPS-6	0.00047732	MPS-6	0.00098804	MPS-6	0.00038609	MPS-6	0.00087911	MPS-6	0.0003842	MPS-6	0.00061212
																		MPS-6	0.00011442	MPS-6	1.465e-05	MPS-5	0.00060677	MPS-6	0.00024918	MPS-6	0.0001214	MPS-5	0.00056616	MPS-6	9.525e-05	MPS-6	0.00031024	MPS-5	0.00081306	MPS-6	0.00061736	MPS-6	0.00028299	MPS-6	0.00090047	MPS-6	0.00024701	MPS-6	0.00059372	MPS-6	0.0002589	MPS-6	0.00040729
																		MPS-6	0.00010237	MPS-6	1.553e-05	MPS-6	0.00059375	MPS-6	6.925e-05	MPS-6	0.0001407	MPS-6	0.00123297	MPS-6	3.988e-05	MPS-6	0.00030346	MPS-6	0.00027678	MPS-6	0.00060361	MPS-6	0.00035746	MPS-6	0.00091763	MPS-6	0.00021738	MPS-6	0.00086966	MPS-6	0.00030451	MPS-6	0.00039269
																		MPS-6	0.00011387	MPS-6	1.061e-05	MPS-6	0.00076709	MPS-6	0.00017754	MPS-6	0.00015408	MPS-6	0.00058899	MPS-6	9.371e-05	MPS-6	0.00032632	MPS-6	0.00022356	MPS-6	0.00048925	MPS-6	0.00036912	MPS-6	0.00092708	MPS-6	0.00023869	MPS-6	0.00067849	MPS-6	0.00032148	MPS-6	0.0005769
																		MPS-6	8.325e-05	MPS-6	1.118e-05	MPS-6	0.00047669	MPS-6	0.00027745	MPS-6	0.00013439	MPS-6	0.00045517	MPS-6	0.00011248	MPS-6	0.00023225	MPS-6	0.00038056	MPS-6	0.00049381	MPS-6	0.00051442	MPS-6	0.00100967	MPS-6	0.00023407	MPS-6	0.00059617	MPS-6	0.00039847	MPS-6	0.00058758
																		MPS-6	0.00018329	MPS-6	1.331e-05	MPS-6	0.00041211	MPS-6	0.00023685	MPS-6	0.00014318	MPS-6	0.00024506	MPS-6	0.00014536	MPS-6	0.00028449	MPS-6	0.00124345	MPS-6	0.000577	MPS-6	0.00029328	MPS-6	0.00097302	MPS-6	0.0002603	MPS-6	0.00078452	MPS-6	0.00042504	MPS-6	0.00055651
																		MPS-6	9.418e-05	MPS-6	1.237e-05	MPS-6	0.0007857	MPS-6	0.00017244	MPS-6	0.00013507	MPS-6	0.00042326	MPS-6	0.00011161	MPS-6	0.000314	MPS-6	0.00073938	MPS-6	0.00034361	MPS-6	0.00037289	MPS-6	0.00109958	MPS-6	0.00020606	MPS-6	0.00116955	MPS-6	0.0003746	MPS-6	0.00062181
																		MPS-6	9.629e-05	MPS-6	1.497e-05	MPS-6	0.00058858	MPS-6	0.00021228	MPS-6	0.00011734	MPS-6	0.000337	MPS-6	7.282e-05	MPS-6	0.00030853	MPS-6	0.00062138	MPS-6	0.00041164	MPS-6	0.00035761	MPS-6	0.00115013	MPS-6	0.00025126	MPS-6	0.00077324	MPS-6	0.00048154	MPS-6	0.00057552
																		MPS-6	0.00026732	MPS-6	1.228e-05	MPS-6	0.00018867	MPS-6	0.00026272	MPS-6	0.0001179	MPS-6	0.00019942	MPS-6	0.00012469	MPS-6	0.00025024	MPS-6	0.00042487	MPS-6	0.00043559	MPS-6	0.00031825	MPS-6	0.0009991	MPS-6	0.00023432	MPS-6	0.00072945	MPS-6	0.00046225	MPS-6	0.00044728
																		MPS-6	0.00016691	MPS-6	1.394e-05	MPS-6	0.00047024	MPS-6	0.00030561	MPS-6	0.0001467	MPS-6	0.00079398	MPS-6	0.00015178	MPS-6	0.00030418	MPS-6	6.459e-05	MPS-6	0.00048573	MPS-6	0.00030429	MPS-6	0.00088619	MPS-6	0.00021612	MPS-6	0.00092423	MPS-6	0.00043005	MPS-6	0.00042221
																		MPS-6	9.542e-05	MPS-6	1.386e-05	MPS-6	0.00081736	MPS-6	0.00020286	MPS-6	0.00011819	MPS-6	0.00054558	MPS-6	8.435e-05	MPS-6	0.00039687	MPS-6	0.00026112	MPS-6	0.00052508	MPS-6	0.00034024	MPS-6	0.00085307	MPS-6	0.00020176	MPS-6	0.00070037	MPS-6	0.00026994	MPS-6	0.00040272
																		MPS-6	8.357e-05	MPS-6	1.784e-05	MPS-6	0.0004031	MPS-6	0.00022615	MPS-6	0.00011131	MPS-6	0.00038142	MPS-6	7.722e-05	MPS-6	0.00035366	MPS-6	0.00072138	MPS-6	0.00050784	MPS-6	0.00027596	MPS-6	0.0007313	MPS-6	0.00015156	MPS-6	0.00080567	MPS-6	0.00029074	MPS-6	0.0004257
																		MPS-6	3.545e-05	MPS-6	1.251e-05	MPS-6	0.00056	MPS-6	0.00013644	MPS-6	0.00015968	MPS-6	0.00037341	MPS-6	7.603e-05	MPS-6	0.00031395	MPS-6	0.00053223	MPS-6	0.0004351	MPS-6	0.00035319	MPS-6	0.00078473	MPS-6	0.00019034	MPS-6	0.00062508	MPS-6	0.00027265	MPS-6	0.00042696
																		MPS-6	0.00033632	MPS-6	2.054e-05	MPS-6	0.00094413	MPS-6	0.00025541	MPS-6	0.00011968	MPS-6	0.00075307	MPS-6	0.00014763	MPS-6	0.00025224	MPS-6	0.00042922	MPS-6	0.00038301	MPS-6	0.00043876	MPS-6	0.00066149	MPS-6	0.00018579	MPS-6	0.00112932	MPS-6	0.00031959	MPS-6	0.0003895
																					1.398e-05	MPS-6	0.0005897			MPS-6	0.00016245	MPS-6	0.00035975			MPS-6	0.00043879	MPS-6	0.00189686	MPS-6	0.00039418	MPS-6	0.00046366	MPS-6	0.00062476	MPS-6	0.00020746	MPS-6	0.00089697	MPS-6	0.00026998	MPS-6	0.00042662
																					1.042e-05	MPS-6	0.00033169			MPS-6	0.00012924	MPS-6	0.00049004			MPS-6	0.00040828	MPS-6	0.00135006	MPS-6	0.00037827	MPS-6	0.0004173	MPS-6	0.00059579	MPS-6	0.0001945	MPS-6	0.00058831	MPS-6	0.00025108	MPS-6	0.00035281
																						MPS-6	0.00051489					MPS-6	0.00025758					MPS-6	0.00062778	MPS-6	0.00039659	MPS-6	0.0002503	MPS-6	0.00063767	MPS-6	0.00020296			MPS-6	0.00029182	MPS-6	0.00040366
																						MPS-6	0.00144212					MPS-6	0.00030161					MPS-6	0.00043203	MPS-6	0.000442					MPS-6	0.00025724					MPS-6	0.00037529
																						MPS-6	0.00189174					MPS-6	0.00014381					MPS-6	0.00060897
																						MPS-6	0.00244802					MPS-6	0.00018745					MPS-6	0.00043971
[truncated: 56 more columns]

## Sheet: Fig. 6
Fig. 6b										Fig. 6c										Fig. 6d
NERM				REM						NERM				REM						NERM				REM
ZT 5-12		ZT 13-24		ZT 5-12		ZT 13-24				ZT 1-12		ZT 13-24		ZT 1-12		ZT 13-24				ZT 1-12		ZT 13-24		ZT 1-12		ZT 13-24
Baseline1	63.7	Baseline1	16	Baseline1	14.3	Baseline1	3.3			Baseline1	30.3	Baseline1	20.7	Baseline1	17.7	Baseline1	8.3			Baseline1	30.3	Baseline1	20.7	Baseline1	17.7	Baseline1	8.3
Baseline1	55.3	Baseline1	22	Baseline1	21.7	Baseline1	4.3			Baseline1	56.3	Baseline1	1.7	Baseline1	17	Baseline1	0			Baseline1	56.3	Baseline1	1.7	Baseline1	17	Baseline1	0
Baseline1	33	Baseline1	25	Baseline1	12.3	Baseline1	6.7			Baseline1	54.7	Baseline1	41	Baseline1	22	Baseline1	20.7			Baseline1	54.7	Baseline1	41	Baseline1	22	Baseline1	20.7
Baseline1	41.7	Baseline1	20	Baseline1	10.3	Baseline1	4.3			Baseline1	40.7	Baseline1	41	Baseline1	13.7	Baseline1	17			Baseline1	40.7	Baseline1	41	Baseline1	13.7	Baseline1	17
Baseline1	45	Baseline1	31.3	Baseline1	21.7	Baseline1	2.3			Baseline1	42.7	Baseline1	22.3	Baseline1	9	Baseline1	12.3			Baseline1	42.7	Baseline1	22.3	Baseline1	9	Baseline1	12.3
Baseline1	60	Baseline1	33.3	Baseline1	14.3	Baseline1	5.3			Baseline1	25.7	Baseline1	6.3	Baseline1	15.3	Baseline1	0			Baseline1	25.7	Baseline1	6.3	Baseline1	15.3	Baseline1	0
Baseline1	41	Baseline1	28.3	Baseline1	24.3	Baseline1	7.7			Baseline1	66.7	Baseline1	18.7	Baseline1	12.7	Baseline1	3.7			Baseline1	66.7	Baseline1	18.7	Baseline1	12.7	Baseline1	3.7
Baseline1	34	Baseline1	32.3	Baseline1	11.3	Baseline1	5.7			Baseline1	35	Baseline1	25.7	Baseline1	13.3	Baseline1	2.3			Baseline1	35	Baseline1	25.7	Baseline1	13.3	Baseline1	2.3
Baseline2	54.7	Baseline1	32.7	Baseline2	19.3	Baseline1	0			Baseline1	42	Baseline1	5	Baseline1	19.7	Baseline1	0			Baseline1	42	Baseline1	5	Baseline1	19.7	Baseline1	0
Baseline2	54.3	Baseline1	20	Baseline2	22.7	Baseline1	1.3			Baseline1	39	Baseline1	21	Baseline1	18.3	Baseline1	5			Baseline1	39	Baseline1	21	Baseline1	18.3	Baseline1	5
Baseline2	47	Baseline1	28.3	Baseline2	15.7	Baseline1	8			Baseline1	36	Baseline1	35.3	Baseline1	12.7	Baseline1	7.3			Baseline1	36	Baseline1	35.3	Baseline1	12.7	Baseline1	7.3
Baseline2	32.3	Baseline1	40	Baseline2	4.7	Baseline1	22			Baseline1	6.7	Baseline1	38.7	Baseline1	4.7	Baseline1	20.3			Baseline1	6.7	Baseline1	38.7	Baseline1	4.7	Baseline1	20.3
Baseline2	31	Baseline2	24.3	Baseline2	13.7	Baseline2	11.7			Baseline2	40.7	Baseline2	51.7	Baseline2	5.7	Baseline2	23.3			Baseline2	40.7	Baseline2	51.7	Baseline2	5.7	Baseline2	23.3
Baseline2	61.3	Baseline2	11.3	Baseline2	11	Baseline2	3.3			Baseline2	64.3	Baseline2	26.3	Baseline2	17.7	Baseline2	9.7			Baseline2	64.3	Baseline2	26.3	Baseline2	17.7	Baseline2	9.7
Baseline2	47.7	Baseline2	42.3	Baseline2	15.7	Baseline2	22.7			Baseline2	53.7	Baseline2	19	Baseline2	13.7	Baseline2	5			Baseline2	53.7	Baseline2	19	Baseline2	13.7	Baseline2	5
Baseline2	29.3	Baseline2	24.7	Baseline2	3.3	Baseline2	2			Baseline2	27.3	Baseline2	27.3	Baseline2	1.7	Baseline2	5			Baseline2	27.3	Baseline2	27.3	Baseline2	1.7	Baseline2	5
Baseline3	52	Baseline2	27.3	Baseline3	16.3	Baseline2	0.7			Baseline2	58.7	Baseline2	32.7	Baseline2	12.7	Baseline2	7.7			Baseline2	58.7	Baseline2	32.7	Baseline2	12.7	Baseline2	7.7
Baseline3	69.3	Baseline2	20.7	Baseline3	18	Baseline2	0.7			Baseline2	44.3	Baseline2	24.3	Baseline2	17	Baseline2	0			Baseline2	44.3	Baseline2	24.3	Baseline2	17	Baseline2	0
Baseline3	60.3	Baseline2	28.3	Baseline3	17	Baseline2	15			Baseline2	48.3	Baseline2	21	Baseline2	19	Baseline2	0			Baseline2	48.3	Baseline2	21	Baseline2	19	Baseline2	0
Baseline3	56	Baseline2	38	Baseline3	13	Baseline2	16.3			Baseline2	31.3	Baseline2	30.7	Baseline2	8	Baseline2	0			Baseline2	31.3	Baseline2	30.7	Baseline2	8	Baseline2	0
Baseline3	51.7	Baseline2	19.7	Baseline3	11.7	Baseline2	1.7			Baseline2	16.7	Baseline2	0.7	Baseline2	3	Baseline2	0			Baseline2	16.7	Baseline2	0.7	Baseline2	3	Baseline2	0
Baseline3	44.7	Baseline2	23.7	Baseline3	18.3	Baseline2	4			Baseline2	36	Baseline2	27	Baseline2	2.7	Baseline2	2.3			Baseline2	36	Baseline2	27	Baseline2	2.7	Baseline2	2.3
Baseline3	33.3	Baseline2	35.3	Baseline3	14.3	Baseline2	16.3			Baseline2	58.7	Baseline2	47.3	Baseline2	22.3	Baseline2	14.3			Baseline2	58.7	Baseline2	47.3	Baseline2	22.3	Baseline2	14.3
Baseline3	38.7	Baseline2	28.7	Baseline3	8.7	Baseline2	18.7			Baseline2	35	Baseline2	31.3	Baseline2	12	Baseline2	6.3			Baseline2	35	Baseline2	31.3	Baseline2	12	Baseline2	6.3
Baseline4	53.3	Baseline3	3	Baseline4	22.3	Baseline3	0			Baseline3	47	Baseline3	9.3	Baseline3	15.7	Baseline3	10.3			Baseline3	47	Baseline3	9.3	Baseline3	15.7	Baseline3	10.3
Baseline4	51.3	Baseline3	14.7	Baseline4	18	Baseline3	3			Baseline3	47.7	Baseline3	28.7	Baseline3	13.3	Baseline3	5			Baseline3	47.7	Baseline3	28.7	Baseline3	13.3	Baseline3	5
Baseline4	33.7	Baseline3	32	Baseline4	30	Baseline3	8.7			Baseline3	51.3	Baseline3	32.3	Baseline3	20.3	Baseline3	8			Baseline3	51.3	Baseline3	32.3	Baseline3	20.3	Baseline3	8
Baseline4	45.7	Baseline3	45	Baseline4	7.3	Baseline3	17.3			Baseline3	51	Baseline3	26.7	Baseline3	18	Baseline3	2.7			Baseline3	51	Baseline3	26.7	Baseline3	18	Baseline3	2.7
Baseline4	47.3	Baseline3	32.3	Baseline4	11.7	Baseline3	10.3			Baseline3	32	Baseline3	2.3	Baseline3	14.3	Baseline3	0			Baseline3	32	Baseline3	2.3	Baseline3	14.3	Baseline3	0
Baseline4	52.7	Baseline3	26	Baseline4	20.3	Baseline3	5.3			Baseline3	40.3	Baseline3	32.3	Baseline3	8.7	Baseline3	5			Baseline3	40.3	Baseline3	32.3	Baseline3	8.7	Baseline3	5
Baseline4	49.3	Baseline3	31	Baseline4	24.7	Baseline3	6.7			Baseline3	17.3	Baseline3	30.3	Baseline3	10	Baseline3	5			Baseline3	17.3	Baseline3	30.3	Baseline3	10	Baseline3	5
Baseline4	27	Baseline3	29.7	Baseline4	9	Baseline3	6.3			Baseline3	35.3	Baseline3	11.7	Baseline3	8.7	Baseline3	0			Baseline3	35.3	Baseline3	11.7	Baseline3	8.7	Baseline3	0
Baseline5	57.3	Baseline3	20	Baseline5	4	Baseline3	1.7			Baseline3	52.3	Baseline3	55.3	Baseline3	19.7	Baseline3	16.3			Baseline3	52.3	Baseline3	55.3	Baseline3	19.7	Baseline3	16.3
Baseline5	38	Baseline3	10.3	Baseline5	2.3	Baseline3	0			Baseline3	16	Baseline3	38.3	Baseline3	0.7	Baseline3	1			Baseline3	16	Baseline3	38.3	Baseline3	0.7	Baseline3	1
Baseline5	41.3	Baseline3	17.3	Baseline5	1.3	Baseline3	1.7			Baseline3	45.7	Baseline3	37	Baseline3	7	Baseline3	8			Baseline3	45.7	Baseline3	37	Baseline3	7	Baseline3	8
Baseline5	45.3	Baseline3	56.3	Baseline5	3.7	Baseline3	13			Baseline3	32	Baseline3	52.3	Baseline3	9.3	Baseline3	21.3			Baseline3	32	Baseline3	52.3	Baseline3	9.3	Baseline3	21.3
Baseline5	35.7	Baseline4	33.7	Baseline5	3.3	Baseline4	9.3			Baseline4	41	Baseline4	11.7	Baseline4	4	Baseline4	0			Baseline4	41	Baseline4	11.7	Baseline4	4	Baseline4	0
Baseline5	36	Baseline4	17.3	Baseline5	3	Baseline4	2.3			Baseline4	16.7	Baseline4	36.7	Baseline4	1	Baseline4	7.3			Baseline4	16.7	Baseline4	36.7	Baseline4	1	Baseline4	7.3
Baseline5	27	Baseline4	40	Baseline5	3.7	Baseline4	14.7			Baseline4	62.7	Baseline4	28.3	Baseline4	13.7	Baseline4	11			Baseline4	62.7	Baseline4	28.3	Baseline4	13.7	Baseline4	11
Baseline5	38	Baseline4	34.3	Baseline5	0	Baseline4	18.7			Baseline4	53.7	Baseline4	0	Baseline4	20	Baseline4	0			Baseline4	53.7	Baseline4	0	Baseline4	20	Baseline4	0
Baseline6	44.3	Baseline4	30	Baseline6	19	Baseline4	0			Baseline4	34	Baseline4	50.3	Baseline4	11.7	Baseline4	12.7			Baseline4	34	Baseline4	50.3	Baseline4	11.7	Baseline4	12.7
Baseline6	57.3	Baseline4	44.3	Baseline6	17.7	Baseline4	18.3			Baseline4	59.3	Baseline4	28.7	Baseline4	8.3	Baseline4	7.3			Baseline4	59.3	Baseline4	28.7	Baseline4	8.3	Baseline4	7.3
Baseline6	53.7	Baseline4	29.3	Baseline6	12	Baseline4	0.3			Baseline4	49.3	Baseline4	40.7	Baseline4	19.7	Baseline4	11.3			Baseline4	49.3	Baseline4	40.7	Baseline4	19.7	Baseline4	11.3
Baseline6	26.3	Baseline4	8.7	Baseline6	13.7	Baseline4	6.7			Baseline4	40.3	Baseline4	33.7	Baseline4	19	Baseline4	12			Baseline4	40.3	Baseline4	33.7	Baseline4	19	Baseline4	12
Baseline6	45.3	Baseline4	38.7	Baseline6	17.3	Baseline4	4.7			Baseline4	23	Baseline4	19	Baseline4	3	Baseline4	1.7			Baseline4	23	Baseline4	19	Baseline4	3	Baseline4	1.7
Baseline6	54.7	Baseline4	27.7	Baseline6	15	Baseline4	0			Baseline4	51	Baseline4	14.7	Baseline4	16	Baseline4	5			Baseline4	51	Baseline4	14.7	Baseline4	16	Baseline4	5
Baseline6	30	Baseline4	28	Baseline6	15.7	Baseline4	0			Baseline4	33.7	Baseline4	19	Baseline4	15.7	Baseline4	1.3			Baseline4	33.7	Baseline4	19	Baseline4	15.7	Baseline4	1.3
Baseline6	41.7	Baseline4	9.3	Baseline6	25	Baseline4	0			Baseline4	12	Baseline4	27	Baseline4	4.7	Baseline4	9.7			Baseline4	12	Baseline4	27	Baseline4	4.7	Baseline4	9.7
Baseline7	27.7	Baseline5	14	Baseline7	8.3	Baseline5	0.7			Baseline5	49	Baseline5	42.3	Baseline5	10.3	Baseline5	11.7			Baseline5	49	Baseline5	42.3	Baseline5	10.3	Baseline5	11.7
Baseline7	54	Baseline5	17.7	Baseline7	8.7	Baseline5	0			Baseline5	29.7	Baseline5	37.3	Baseline5	7	Baseline5	24			Baseline5	29.7	Baseline5	37.3	Baseline5	7	Baseline5	24
Baseline7	25.7	Baseline5	43.3	Baseline7	3.3	Baseline5	0.7			Baseline5	16.7	Baseline5	30.7	Baseline5	4	Baseline5	8.3			Baseline5	16.7	Baseline5	30.7	Baseline5	4	Baseline5	8.3
Baseline7	39	Baseline5	32	Baseline7	7.3	Baseline5	1.3			Baseline5	17	Baseline5	9.3	Baseline5	5.3	Baseline5	3.7			Baseline5	17	Baseline5	9.3	Baseline5	5.3	Baseline5	3.7
Baseline7	0	Baseline5	48.7	Baseline7	0	Baseline5	1.3			Baseline5	30.3	Baseline5	48.3	Baseline5	4.3	Baseline5	14			Baseline5	30.3	Baseline5	48.3	Baseline5	4.3	Baseline5	14
Baseline7	40.7	Baseline5	25.3	Baseline7	12	Baseline5	0			Baseline5	13.3	Baseline5	16	Baseline5	2.7	Baseline5	7			Baseline5	13.3	Baseline5	16	Baseline5	2.7	Baseline5	7
Baseline7	59	Baseline5	34.7	Baseline7	14	Baseline5	0.7			Baseline5	42.7	Baseline5	28	Baseline5	8.7	Baseline5	7			Baseline5	42.7	Baseline5	28	Baseline5	8.7	Baseline5	7
Baseline7	34.3	Baseline5	42.7	Baseline7	11.7	Baseline5	0			Baseline5	27.7	Baseline5	43	Baseline5	14.3	Baseline5	15			Baseline5	27.7	Baseline5	43	Baseline5	14.3	Baseline5	15
Baseline8	35	Baseline5	44.7	Baseline8	8.7	Baseline5	0.7			Baseline5	25.3	Baseline5	36	Baseline5	4.3	Baseline5	12			Baseline5	25.3	Baseline5	36	Baseline5	4.3	Baseline5	12
Baseline8	50.3	Baseline5	42	Baseline8	15.7	Baseline5	1			Baseline5	39.7	Baseline5	13.3	Baseline5	9.7	Baseline5	2			Baseline5	39.7	Baseline5	13.3	Baseline5	9.7	Baseline5	2
Baseline8	63	Baseline5	21	Baseline8	9.3	Baseline5	0			Baseline5	48.3	Baseline5	27.3	Baseline5	13.3	Baseline5	5			Baseline5	48.3	Baseline5	27.3	Baseline5	13.3	Baseline5	5
Baseline8	38.3	Baseline5	12.3	Baseline8	5.7	Baseline5	2			Baseline5	10.3	Baseline5	8.7	Baseline5	2.3	Baseline5	0			Baseline5	10.3	Baseline5	8.7	Baseline5	2.3	Baseline5	0
Baseline8	51	Baseline6	8	Baseline8	14.7	Baseline6	2.7			Day 10-1	32	Day 10-1	5.7	Day 10-1	0	Day 10-1	2.3			Day 12-1	47.7	Day 12-1	2	Day 12-1	1.3	Day 12-1	0
Baseline8	21.7	Baseline6	7	Baseline8	3.7	Baseline6	2			Day 10-1	54	Day 10-1	15	Day 10-1	18	Day 10-1	2.7			Day 12-1	60.7	Day 12-1	14.7	Day 12-1	11.3	Day 12-1	0
Baseline8	57.7	Baseline6	30.3	Baseline8	6.7	Baseline6	11.3			Day 10-1	38	Day 10-1	34.7	Day 10-1	10	Day 10-1	11			Day 12-1	31.3	Day 12-1	20.7	Day 12-1	8	Day 12-1	8.3
Baseline8	31	Baseline6	27.7	Baseline8	6.7	Baseline6	12.7			Day 10-1	56.7	Day 10-1	18.3	Day 10-1	18.3	Day 10-1	11			Day 12-1	30.3	Day 12-1	36.3	Day 12-1	10.3	Day 12-1	9
Baseline9	29.7	Baseline6	22.7	Baseline9	8.3	Baseline6	7.7			Day 10-1	45	Day 10-1	0	Day 10-1	9.7	Day 10-1	0			Day 12-1	50	Day 12-1	14.7	Day 12-1	19	Day 12-1	4.3
Baseline9	38	Baseline6	22.3	Baseline9	11.3	Baseline6	9			Day 10-1	43	Day 10-1	63	Day 10-1	20.7	Day 10-1	20			Day 12-1	13	Day 12-1	41	Day 12-1	2	Day 12-1	13
Baseline9	35.7	Baseline6	32	Baseline9	10.7	Baseline6	13.3			Day 10-1	34	Day 10-1	44	Day 10-1	11.3	Day 10-1	22			Day 12-1	45.7	Day 12-1	17	Day 12-1	6	Day 12-1	0
Baseline9	26.3	Baseline6	16.7	Baseline9	3.7	Baseline6	8			Day 10-1	36.3	Day 10-1	3.3	Day 10-1	25.7	Day 10-1	0			Day 12-1	57.7	Day 12-1	24.7	Day 12-1	18	Day 12-1	5.3
Baseline9	31	Baseline6	28	Baseline9	1	Baseline6	17			Day 10-1	20.7	Day 10-1	50.7	Day 10-1	10.7	Day 10-1	12			Day 12-1	45.3	Day 12-1	34.3	Day 12-1	23	Day 12-1	14
Baseline9	40	Baseline6	13.3	Baseline9	17.3	Baseline6	2			Day 10-1	23.7	Day 10-1	32	Day 10-1	6	Day 10-1	13			Day 12-1	36.7	Day 12-1	41	Day 12-1	14	Day 12-1	8.3
Baseline9	46.7	Baseline6	7.3	Baseline9	15.3	Baseline6	0.3			Day 10-1	45.7	Day 10-1	47	Day 10-1	21	Day 10-1	14.7			Day 12-1	27	Day 12-1	49.7	Day 12-1	8.7	Day 12-1	22.7
Baseline9	42	Baseline6	54.7	Baseline9	19.3	Baseline6	25			Day 10-1	16.3	Day 10-1	33.7	Day 10-1	3.3	Day 10-1	23.3			Day 12-1	21	Day 12-1	46.7	Day 12-1	7	Day 12-1	18.7
Baseline10	47.3	Baseline7	29.7	Baseline10	0	Baseline7	11			Day 10-2	34	Day 10-2	11.3	Day 10-2	0	Day 10-2	0			Day 12-2	48	Day 12-2	4.3	Day 12-2	5	Day 12-2	0
Baseline10	62	Baseline7	53.3	Baseline10	12.7	Baseline7	22			Day 10-2	64.7	Day 10-2	21.7	Day 10-2	15.3	Day 10-2	3			Day 12-2	62.7	Day 12-2	31.3	Day 12-2	16.3	Day 12-2	1.3
Baseline10	56.3	Baseline7	32	Baseline10	10	Baseline7	18.7			Day 10-2	55	Day 10-2	29.3	Day 10-2	19.7	Day 10-2	4			Day 12-2	58.3	Day 12-2	15.3	Day 12-2	16.7	Day 12-2	0
Baseline10	57	Baseline7	53	Baseline10	13.3	Baseline7	23.3			Day 10-2	60.3	Day 10-2	24.3	Day 10-2	12	Day 10-2	7			Day 12-2	34.7	Day 12-2	26.3	Day 12-2	10.7	Day 12-2	2.3
Baseline10	49	Baseline7	35.3	Baseline10	14.7	Baseline7	10.7			Day 10-2	50.3	Day 10-2	23.3	Day 10-2	21	Day 10-2	3.7			Day 12-2	46.7	Day 12-2	33	Day 12-2	20.3	Day 12-2	6.3
Baseline10	38.3	Baseline7	54.7	Baseline10	18.7	Baseline7	15.3			Day 10-2	56.3	Day 10-2	39	Day 10-2	19	Day 10-2	8.7			Day 12-2	45.3	Day 12-2	40.3	Day 12-2	14.7	Day 12-2	7.7
Baseline10	46.3	Baseline7	4.7	Baseline10	1.7	Baseline7	6			Day 10-2	30.3	Day 10-2	27.7	Day 10-2	9	Day 10-2	6.7			Day 12-2	23	Day 12-2	5.7	Day 12-2	7.7	Day 12-2	0
Baseline10	48.7	Baseline7	38.7	Baseline10	10.7	Baseline7	5.3			Day 10-2	59.3	Day 10-2	14.3	Day 10-2	23.7	Day 10-2	0			Day 12-2	39.7	Day 12-2	10	Day 12-2	19.7	Day 12-2	0
Baseline11	48.3	Baseline7	42.3	Baseline11	3	Baseline7	14.7			Day 10-2	38.3	Day 10-2	48.3	Day 10-2	16.7	Day 10-2	4.7			Day 12-2	43	Day 12-2	47	Day 12-2	21	Day 12-2	5.7
Baseline11	80.7	Baseline7	25.7	Baseline11	6	Baseline7	5.3			Day 10-2	36	Day 10-2	9	Day 10-2	14	Day 10-2	0.7			Day 12-2	37	Day 12-2	32.7	Day 12-2	18.7	Day 12-2	1.7
Baseline11	65.3	Baseline7	41.7	Baseline11	15.7	Baseline7	14.7			Day 10-2	31	Day 10-2	26.7	Day 10-2	12.3	Day 10-2	3			Day 12-2	26.7	Day 12-2	21.3	Day 12-2	4.3	Day 12-2	4.7
Baseline11	56.3	Baseline7	13.3	Baseline11	21.3	Baseline7	1.7			Day 10-2	21.3	Day 10-2	51.3	Day 10-2	0.7	Day 10-2	22			Day 12-2	9	Day 12-2	54.3	Day 12-2	2	Day 12-2	26.3
Baseline11	40.3	Baseline8	47.7	Baseline11	8.7	Baseline8	19.7			Day 10-3	17.3	Day 10-3	16	Day 10-3	0	Day 10-3	3.3			Day 12-3	26.7	Day 12-3	10.3	Day 12-3	4.3	Day 12-3	4
Baseline11	45	Baseline8	34.7	Baseline11	9	Baseline8	17			Day 10-3	34	Day 10-3	28.3	Day 10-3	10.3	Day 10-3	10.3			Day 12-3	50.3	Day 12-3	29	Day 12-3	17	Day 12-3	8
Baseline11	70.3	Baseline8	40	Baseline11	12.3	Baseline8	13.3			Day 10-3	39	Day 10-3	6.3	Day 10-3	16.7	Day 10-3	0			Day 12-3	43.3	Day 12-3	25	Day 12-3	16.7	Day 12-3	10.3
Baseline11	64	Baseline8	17.7	Baseline11	14.7	Baseline8	9			Day 10-3	40	Day 10-3	12.7	Day 10-3	23.7	Day 10-3	3			Day 12-3	31.3	Day 12-3	17	Day 12-3	16.3	Day 12-3	2.3
Baseline12	54	Baseline8	32	Baseline12	5.7	Baseline8	7			Day 10-3	17.3	Day 10-3	32.7	Day 10-3	6	Day 10-3	12			Day 12-3	37	Day 12-3	9	Day 12-3	22.3	Day 12-3	1
Baseline12	70.7	Baseline8	26.3	Baseline12	6	Baseline8	5.7			Day 10-3	39.7	Day 10-3	13.7	Day 10-3	24.7	Day 10-3	6.3			Day 12-3	35	Day 12-3	18.7	Day 12-3	14.3	Day 12-3	2.7
Baseline12	55.3	Baseline8	39.7	Baseline12	12.7	Baseline8	13.3			Day 10-3	33.7	Day 10-3	16.7	Day 10-3	19.7	Day 10-3	4.3			Day 12-3	34.3	Day 12-3	0	Day 12-3	15.7	Day 12-3	0
Baseline12	36	Baseline8	24.3	Baseline12	11	Baseline8	1.7			Day 10-3	35.3	Day 10-3	4.3	Day 10-3	21.3	Day 10-3	1.7			Day 12-3	26.3	Day 12-3	26.7	Day 12-3	12.3	Day 12-3	5
Baseline12	61	Baseline8	29.7	Baseline12	11	Baseline8	7			Day 10-3	30.7	Day 10-3	23.3	Day 10-3	24.3	Day 10-3	1.3			Day 12-3	26.3	Day 12-3	6	Day 12-3	13.7	Day 12-3	0
Baseline12	29	Baseline8	24.7	Baseline12	6.3	Baseline8	2.7			Day 10-3	20.7	Day 10-3	41.3	Day 10-3	14.7	Day 10-3	14.3			Day 12-3	44	Day 12-3	23.3	Day 12-3	23.7	Day 12-3	5.3
Baseline12	21	Baseline8	28.7	Baseline12	3.7	Baseline8	5.7			Day 10-3	42	Day 10-3	32	Day 10-3	20.7	Day 10-3	16.3			Day 12-3	25	Day 12-3	34.3	Day 12-3	15	Day 12-3	18.3
Baseline12	61.7	Baseline8	24.3	Baseline12	11.7	Baseline8	0			Day 10-3	14.7	Day 10-3	23	Day 10-3	9	Day 10-3	11			Day 12-3	12.3	Day 12-3	49.7	Day 12-3	1	Day 12-3	12.7
Baseline13	54	Baseline9	14.7	Baseline13	22	Baseline9	2.7			Day 10-4	4.7	Day 10-4	20.7	Day 10-4	0	Day 10-4	8.7			Day 12-4	21.3	Day 12-4	21.3	Day 12-4	4	Day 12-4	4
Baseline13	38	Baseline9	21	Baseline13	9.7	Baseline9	8.7			Day 10-4	1.3	Day 10-4	30.7	Day 10-4	0	Day 10-4	9.3			Day 12-4	48.3	Day 12-4	48.3	Day 12-4	9.7	Day 12-4	9.7
Baseline13	41.3	Baseline9	36.3	Baseline13	4.3	Baseline9	23			Day 10-4	62.7	Day 10-4	0	Day 10-4	11.7	Day 10-4	0			Day 12-4	37.3	Day 12-4	37.3	Day 12-4	8.3	Day 12-4	8.3
Baseline13	55	Baseline9	32	Baseline13	13.3	Baseline9	11.7			Day 10-4	64.7	Day 10-4	16.7	Day 10-4	11	Day 10-4	3			Day 12-4	38.3	Day 12-4	38.3	Day 12-4	9.7	Day 12-4	9.7
Baseline13	44.7	Baseline9	30.3	Baseline13	16	Baseline9	7.7			Day 10-4	20.7	Day 10-4	30	Day 10-4	8.7	Day 10-4	5.3			Day 12-4	39	Day 12-4	39	Day 12-4	4.3	Day 12-4	4.3
Baseline13	33.7	Baseline9	20.7	Baseline13	11.7	Baseline9	3.3			Day 10-4	51.7	Day 10-4	37.7	Day 10-4	19	Day 10-4	10.7			Day 12-4	46.7	Day 12-4	46.7	Day 12-4	15	Day 12-4	15
Baseline13	31.3	Baseline9	12	Baseline13	5.3	Baseline9	0			Day 10-4	43.3	Day 10-4	19.3	Day 10-4	9	Day 10-4	2.7			Day 12-4	22.7	Day 12-4	22.7	Day 12-4	0.7	Day 12-4	0.7
Baseline13	48.7	Baseline9	46.7	Baseline13	17	Baseline9	25			Day 10-4	51.3	Day 10-4	4.7	Day 10-4	16.3	Day 10-4	1.7			Day 12-4	44.3	Day 12-4	44.3	Day 12-4	11.7	Day 12-4	11.7
Baseline14	66.7	Baseline9	40	Baseline14	12	Baseline9	18.3			Day 10-4	17	Day 10-4	26.3	Day 10-4	5	Day 10-4	0			Day 12-4	41.7	Day 12-4	41.7	Day 12-4	16	Day 12-4	16
Baseline14	45.7	Baseline9	15.7	Baseline14	18.3	Baseline9	1.7			Day 10-4	52	Day 10-4	12	Day 10-4	7.3	Day 10-4	0			Day 12-4	38.7	Day 12-4	38.7	Day 12-4	7	Day 12-4	7
Baseline14	56.3	Baseline9	12.7	Baseline14	21.3	Baseline9	0			Day 10-4	42.3	Day 10-4	11.3	Day 10-4	13	Day 10-4	0			Day 12-4	41.3	Day 12-4	41.3	Day 12-4	14	Day 12-4	14
Baseline14	61	Baseline9	18.3	Baseline14	12	Baseline9	2.7			Day 10-4	37.3	Day 10-4	18.3	Day 10-4	5.7	Day 10-4	3.3			Day 12-4	16.7	Day 12-4	16.7	Day 12-4	6.7	Day 12-4	6.7
Baseline14	16.3	Baseline10	25.3	Baseline14	5	Baseline10	7.7			Day 21-1	46.7	Day 21-1	7	Day 21-1	9.7	Day 21-1	0			Day 19-1	45.3	Day 19-1	9	Day 19-1	7.7	Day 19-1	5.3
Baseline14	17.3	Baseline10	38.7	Baseline14	0	Baseline10	15			Day 21-1	52.7	Day 21-1	30	Day 21-1	21.7	Day 21-1	6.7			Day 19-1	58.7	Day 19-1	25.3	Day 19-1	17	Day 19-1	4
Baseline14	58	Baseline10	42.3	Baseline14	9.7	Baseline10	20.3			Day 21-1	54.7	Day 21-1	20.3	Day 21-1	17.3	Day 21-1	7.3			Day 19-1	18.7	Day 19-1	28.7	Day 19-1	6.3	Day 19-1	10.3
Baseline14	41.7	Baseline10	27.7	Baseline14	17.7	Baseline10	15			Day 21-1	58.3	Day 21-1	39.7	Day 21-1	17.3	Day 21-1	11			Day 19-1	53	Day 19-1	27.3	Day 19-1	17.3	Day 19-1	7
Baseline15	59.7	Baseline10	36.3	Baseline15	6.3	Baseline10	8.7			Day 21-1	50	Day 21-1	37	Day 21-1	16	Day 21-1	12.3			Day 19-1	50	Day 19-1	21.3	Day 19-1	22	Day 19-1	6.7
Baseline15	56.3	Baseline10	25.7	Baseline15	17.3	Baseline10	5.3			Day 21-1	18.7	Day 21-1	22	Day 21-1	0.7	Day 21-1	3.3			Day 19-1	51.3	Day 19-1	25.3	Day 19-1	15.7	Day 19-1	10.3
Baseline15	71.3	Baseline10	30	Baseline15	10.3	Baseline10	4			Day 21-1	51	Day 21-1	21.3	Day 21-1	28	Day 21-1	4.7			Day 19-1	52	Day 19-1	29.7	Day 19-1	19.7	Day 19-1	5.7
Baseline15	32.3	Baseline10	33.3	Baseline15	12	Baseline10	12.7			Day 21-1	41.7	Day 21-1	17	Day 21-1	5.3	Day 21-1	0.7			Day 19-1	53.7	Day 19-1	17.7	Day 19-1	19	Day 19-1	1
Baseline15	46.7	Baseline10	35	Baseline15	19.3	Baseline10	6			Day 21-1	43.7	Day 21-1	16.7	Day 21-1	16.7	Day 21-1	0			Day 19-1	18	Day 19-1	22.3	Day 19-1	4.7	Day 19-1	1.3
Baseline15	53	Baseline10	40.3	Baseline15	14.7	Baseline10	9			Day 21-1	28.7	Day 21-1	39	Day 21-1	17	Day 21-1	11			Day 19-1	47	Day 19-1	41.7	Day 19-1	19.3	Day 19-1	10.3
Baseline15	40.7	Baseline10	29.7	Baseline15	8	Baseline10	7			Day 21-1	36.3	Day 21-1	50.7	Day 21-1	18.7	Day 21-1	23			Day 19-1	40.3	Day 19-1	50.3	Day 19-1	25.3	Day 19-1	15.3
Baseline15	47.7	Baseline10	31.7	Baseline15	12.3	Baseline10	3			Day 21-1	7.3	Day 21-1	30	Day 21-1	5.3	Day 21-1	13.3			Day 19-1	28.7	Day 19-1	48.3	Day 19-1	8	Day 19-1	15
Baseline16	32.3	Baseline11	28.3	Baseline16	0	Baseline11	6.3			Day 21-2	49	Day 21-2	18	Day 21-2	6	Day 21-2	1.3			Day 19-2	41.7	Day 19-2	2	Day 19-2	8.7	Day 19-2	0
Baseline16	66	Baseline11	29.7	Baseline16	15.3	Baseline11	11.3			Day 21-2	57	Day 21-2	14.3	Day 21-2	20	Day 21-2	0			Day 19-2	59.3	Day 19-2	32	Day 19-2	14.3	Day 19-2	6
Baseline16	59	Baseline11	48.7	Baseline16	5.3	Baseline11	23.3			Day 21-2	55.7	Day 21-2	13.7	Day 21-2	19.3	Day 21-2	2.7			Day 19-2	57.7	Day 19-2	13.7	Day 19-2	17	Day 19-2	1.7
Baseline16	53	Baseline11	55.7	Baseline16	5	Baseline11	21			Day 21-2	38.7	Day 21-2	48.7	Day 21-2	21.7	Day 21-2	6.3			Day 19-2	52	Day 19-2	28.7	Day 19-2	16.3	Day 19-2	0.7
Baseline16	64	Baseline11	35.7	Baseline16	10.3	Baseline11	7.7			Day 21-2	52.7	Day 21-2	36	Day 21-2	14.3	Day 21-2	9.7			Day 19-2	43.7	Day 19-2	31	Day 19-2	17.7	Day 19-2	4
Baseline16	48.7	Baseline11	58.3	Baseline16	13.7	Baseline11	19.3			Day 21-2	45	Day 21-2	11.7	Day 21-2	16.7	Day 21-2	1.7			Day 19-2	52	Day 19-2	38.7	Day 19-2	14	Day 19-2	12.7
Baseline16	45.3	Baseline11	56	Baseline16	12	Baseline11	22			Day 21-2	20.3	Day 21-2	44.3	Day 21-2	5.3	Day 21-2	7			Day 19-2	48.3	Day 19-2	40	Day 19-2	19.3	Day 19-2	10.7
Baseline16	32.3	Baseline11	49.3	Baseline16	3	Baseline11	17.3			Day 21-2	54.3	Day 21-2	31.3	Day 21-2	10.3	Day 21-2	9.3			Day 19-2	54.3	Day 19-2	29	Day 19-2	9	Day 19-2	3.7
Baseline17	42.7	Baseline11	32.3	Baseline17	9	Baseline11	12.3			Day 21-2	45.3	Day 21-2	27.3	Day 21-2	19	Day 21-2	2			Day 19-2	15.3	Day 19-2	24	Day 19-2	8	Day 19-2	3.7
Baseline17	25.7	Baseline11	53	Baseline17	15.3	Baseline11	11			Day 21-2	39	Day 21-2	26.7	Day 21-2	14	Day 21-2	0			Day 19-2	40	Day 19-2	29.3	Day 19-2	6.7	Day 19-2	1.3
Baseline17	66.7	Baseline11	28	Baseline17	12.7	Baseline11	1			Day 21-2	24.7	Day 21-2	49.3	Day 21-2	12	Day 21-2	12.7			Day 19-2	45	Day 19-2	38.3	Day 19-2	22.7	Day 19-2	9.7
Baseline17	35	Baseline11	42	Baseline17	13.3	Baseline11	8.7			Day 21-2	35	Day 21-2	33	Day 21-2	6.3	Day 21-2	0.3			Day 19-2	21.7	Day 19-2	37.7	Day 19-2	0	Day 19-2	10.3
Baseline17	42	Baseline12	47	Baseline17	19.7	Baseline12	18.7			Day 21-3	37	Day 21-3	3.3	Day 21-3	3.7	Day 21-3	0			Day 19-3	47	Day 19-3	8.3	Day 19-3	5	Day 19-3	1
Baseline17	39	Baseline12	35.7	Baseline17	18.3	Baseline12	9.7			Day 21-3	43.7	Day 21-3	22.3	Day 21-3	20.3	Day 21-3	10.7			Day 19-3	24.3	Day 19-3	24.7	Day 19-3	15.3	Day 19-3	7.3
Baseline17	36	Baseline12	42.7	Baseline17	12.7	Baseline12	8.7			Day 21-3	37.3	Day 21-3	19	Day 21-3	20.7	Day 21-3	1.3			Day 19-3	49.7	Day 19-3	9.3	Day 19-3	18.3	Day 19-3	0
Baseline17	6.7	Baseline12	31.7	Baseline17	4.7	Baseline12	8			Day 21-3	36.3	Day 21-3	20	Day 21-3	24.7	Day 21-3	4.3			Day 19-3	39.3	Day 19-3	23.3	Day 19-3	17	Day 19-3	4
Baseline18	58.7	Baseline12	43	Baseline18	12.7	Baseline12	11.7			Day 21-3	36.7	Day 21-3	13.3	Day 21-3	17.3	Day 21-3	4.3			Day 19-3	21.7	Day 19-3	26	Day 19-3	12	Day 19-3	6.3
Baseline18	44.3	Baseline12	47.3	Baseline18	17	Baseline12	11			Day 21-3	31.3	Day 21-3	26.3	Day 21-3	17.3	Day 21-3	7.7			Day 19-3	45.7	Day 19-3	14	Day 19-3	24	Day 19-3	1
Baseline18	48.3	Baseline12	41.3	Baseline18	19	Baseline12	12			Day 21-3	20.7	Day 21-3	40.3	Day 21-3	9.3	Day 21-3	17			Day 19-3	40.3	Day 19-3	52	Day 19-3	15.3	Day 19-3	18
Baseline18	31.3	Baseline12	54	Baseline18	8	Baseline12	15			Day 21-3	40	Day 21-3	9	Day 21-3	19.7	Day 21-3	3.7			Day 19-3	16.3	Day 19-3	18	Day 19-3	13.3	Day 19-3	8.3
Baseline18	16.7	Baseline12	38	Baseline18	3	Baseline12	13.3			Day 21-3	22.7	Day 21-3	9.7	Day 21-3	24.3	Day 21-3	3			Day 19-3	45.7	Day 19-3	36.7	Day 19-3	21.3	Day 19-3	8
Baseline18	36	Baseline12	31	Baseline18	2.7	Baseline12	9			Day 21-3	35.3	Day 21-3	35.3	Day 21-3	17.3	Day 21-3	12.3			Day 19-3	17.3	Day 19-3	15.3	Day 19-3	13	Day 19-3	10.7
Baseline18	58.7	Baseline12	37	Baseline18	22.3	Baseline12	6.3			Day 21-3	12.3	Day 21-3	28.3	Day 21-3	8.7	Day 21-3	15.7			Day 19-3	31.3	Day 19-3	43.7	Day 19-3	11	Day 19-3	20
Baseline18	35	Baseline12	25.3	Baseline18	12	Baseline12	2.3			Day 21-3	18.3	Day 21-3	32.7	Day 21-3	8.3	Day 21-3	19.3			Day 19-3	27.7	Day 19-3	46.7	Day 19-3	13.3	Day 19-3	14
4-hr SD1	42	Baseline13	19.3	4-hr SD1	18	Baseline13	3.7			Day 21-4	27	Day 21-4	8.3	Day 21-4	0	Day 21-4	0			Day 19-4	8.3	Day 19-4	14	Day 19-4	0	Day 19-4	3.7
4-hr SD1	61	Baseline13	31.3	4-hr SD1	18.7	Baseline13	8.3			Day 21-4	29.3	Day 21-4	9.3	Day 21-4	3.7	Day 21-4	2.3			Day 19-4	66.3	Day 19-4	11.7	Day 19-4	14.3	Day 19-4	0
4-hr SD1	51.3	Baseline13	46	4-hr SD1	20.3	Baseline13	22			Day 21-4	62.7	Day 21-4	14	Day 21-4	16	Day 21-4	0			Day 19-4	57	Day 19-4	15.3	Day 19-4	8	Day 19-4	3.7
4-hr SD1	40.7	Baseline13	15.3	4-hr SD1	15	Baseline13	0			Day 21-4	50.3	Day 21-4	31.7	Day 21-4	17.7	Day 21-4	6.3			Day 19-4	23.7	Day 19-4	7.3	Day 19-4	10.7	Day 19-4	0
4-hr SD1	41.3	Baseline13	46.7	4-hr SD1	26	Baseline13	13.7			Day 21-4	65	Day 21-4	29.3	Day 21-4	17.3	Day 21-4	6.3			Day 19-4	50	Day 19-4	32	Day 19-4	20.3	Day 19-4	5.3
4-hr SD1	47	Baseline13	13.7	4-hr SD1	21.7	Baseline13	1			Day 21-4	52	Day 21-4	19.7	Day 21-4	8.7	Day 21-4	2.7			Day 19-4	57.7	Day 19-4	22	Day 19-4	14.7	Day 19-4	4
4-hr SD1	43	Baseline13	37	4-hr SD1	6	Baseline13	5			Day 21-4	24.7	Day 21-4	40	Day 21-4	7	Day 21-4	11.7			Day 19-4	45	Day 19-4	31.7	Day 19-4	16	Day 19-4	6.3
4-hr SD1	42	Baseline13	32	4-hr SD1	28	Baseline13	10.3			Day 21-4	55.3	Day 21-4	15.7	Day 21-4	18	Day 21-4	0			Day 19-4	24	Day 19-4	18.3	Day 19-4	8.3	Day 19-4	0.7
4-hr SD2	70.7	Baseline13	35	4-hr SD2	14	Baseline13	6.3			Day 21-4	43.3	Day 21-4	29	Day 21-4	10.7	Day 21-4	1			Day 19-4	48	Day 19-4	31.7	Day 19-4	17.3	Day 19-4	4.3
4-hr SD2	67	Baseline13	43.7	4-hr SD2	19.7	Baseline13	8.3			Day 21-4	50.3	Day 21-4	24.3	Day 21-4	18	Day 21-4	0			Day 19-4	35	Day 19-4	30.7	Day 19-4	3	Day 19-4	0
4-hr SD2	52.3	Baseline13	31	4-hr SD2	25.7	Baseline13	4.3			Day 21-4	32.7	Day 21-4	47.7	Day 21-4	4	Day 21-4	13.7			Day 19-4	47.7	Day 19-4	16	Day 19-4	15	Day 19-4	0
4-hr SD2	36.3	Baseline13	19	4-hr SD2	14.7	Baseline13	1			Day 21-4	28.7	Day 21-4	50	Day 21-4	9.3	Day 21-4	11.7			Day 19-4	27	Day 19-4	35.3	Day 19-4	8.3	Day 19-4	8.3
4-hr SD2	37.7	Baseline14	7.7	4-hr SD2	5.7	Baseline14	0			Day 35-1	31.7	Day 35-1	44	Day 35-1	2.3	Day 35-1	27.7			Day 37-1	38.3	Day 37-1	0.7	Day 37-1	4.3	Day 37-1	0
4-hr SD2	36	Baseline14	48.3	4-hr SD2	24.3	Baseline14	9			Day 35-1	60.7	Day 35-1	22	Day 35-1	9.3	Day 35-1	8.7			Day 37-1	55	Day 37-1	22	Day 37-1	17	Day 37-1	8.7
4-hr SD2	27.3	Baseline14	46.7	4-hr SD2	22.7	Baseline14	16.3			Day 35-1	52	Day 35-1	6.3	Day 35-1	14.3	Day 35-1	0			Day 37-1	52.3	Day 37-1	1	Day 37-1	16.3	Day 37-1	0
4-hr SD2	5	Baseline14	9.7	4-hr SD2	4.3	Baseline14	0			Day 35-1	44.7	Day 35-1	45.7	Day 35-1	17.3	Day 35-1	14.7			Day 37-1	30.7	Day 37-1	32.7	Day 37-1	10.3	Day 37-1	13.3
4-hr SD3	54.7	Baseline14	34.3	4-hr SD3	12	Baseline14	7.3			Day 35-1	32.3	Day 35-1	7	Day 35-1	6	Day 35-1	1.3			Day 37-1	23.3	Day 37-1	34.7	Day 37-1	2	Day 37-1	16.7
4-hr SD3	64.7	Baseline14	26	4-hr SD3	18	Baseline14	5.7			Day 35-1	17	Day 35-1	34	Day 35-1	3.3	Day 35-1	7			Day 37-1	34.3	Day 37-1	13	Day 37-1	2	Day 37-1	8.7
4-hr SD3	60.7	Baseline14	29	4-hr SD3	26.3	Baseline14	8			Day 35-1	38.7	Day 35-1	31	Day 35-1	3.3	Day 35-1	10			Day 37-1	43.3	Day 37-1	28	Day 37-1	13.3	Day 37-1	9.3
4-hr SD3	46.7	Baseline14	38	4-hr SD3	16.3	Baseline14	11.7			Day 35-1	53.7	Day 35-1	43.3	Day 35-1	16.7	Day 35-1	12			Day 37-1	39.3	Day 37-1	19	Day 37-1	19.7	Day 37-1	8
4-hr SD3	52	Baseline14	28.3	4-hr SD3	21.3	Baseline14	5.7			Day 35-1	17.7	Day 35-1	48	Day 35-1	3.3	Day 35-1	17.7			Day 37-1	31	Day 37-1	6	Day 37-1	18.7	Day 37-1	0
4-hr SD3	46.3	Baseline14	44	4-hr SD3	22.7	Baseline14	8			Day 35-1	32	Day 35-1	35	Day 35-1	4	Day 35-1	16.7			Day 37-1	30.3	Day 37-1	24.3	Day 37-1	9.3	Day 37-1	4.3
4-hr SD3	17	Baseline14	31.7	4-hr SD3	4.3	Baseline14	0			Day 35-1	50	Day 35-1	52.7	Day 35-1	16	Day 35-1	20.7			Day 37-1	45.7	Day 37-1	17	Day 37-1	14	Day 37-1	2
4-hr SD3	49	Baseline14	14.7	4-hr SD3	17.3	Baseline14	0			Day 35-1	35.3	Day 35-1	32	Day 35-1	4.3	Day 35-1	7			Day 37-1	22.3	Day 37-1	16.7	Day 37-1	9.3	Day 37-1	0.3
4-hr SD4	51.3	Baseline15	22	4-hr SD4	19.7	Baseline15	22.3			Day 35-2	36.3	Day 35-2	40.7	Day 35-2	0	Day 35-2	19.7			Day 37-2	63	Day 37-2	17.3	Day 37-2	3	Day 37-2	7.3
4-hr SD4	72.7	Baseline15	7	4-hr SD4	15.3	Baseline15	2.3			Day 35-2	54.3	Day 35-2	22.3	Day 35-2	7.7	Day 35-2	9.3			Day 37-2	67.3	Day 37-2	8.3	Day 37-2	8.3	Day 37-2	3.3
4-hr SD4	38	Baseline15	12	4-hr SD4	13	Baseline15	0			Day 35-2	41.7	Day 35-2	19.3	Day 35-2	1.7	Day 35-2	2.7			Day 37-2	60.7	Day 37-2	37.7	Day 37-2	2.7	Day 37-2	12.7
4-hr SD4	68.7	Baseline15	10	4-hr SD4	10.7	Baseline15	0			Day 35-2	47.7	Day 35-2	33.7	Day 35-2	7.7	Day 35-2	10.7			Day 37-2	38.3	Day 37-2	15.7	Day 37-2	4.7	Day 37-2	0.7
4-hr SD4	57.7	Baseline15	10.7	4-hr SD4	30.3	Baseline15	0			Day 35-2	44.3	Day 35-2	47.7	Day 35-2	10.3	Day 35-2	19.3			Day 37-2	43.7	Day 37-2	14.7	Day 37-2	2.7	Day 37-2	0
4-hr SD4	48	Baseline15	0	4-hr SD4	16	Baseline15	0			Day 35-2	30.3	Day 35-2	40.7	Day 35-2	2.7	Day 35-2	13.3			Day 37-2	16	Day 37-2	29.7	Day 37-2	3.7	Day 37-2	0
4-hr SD4	36.7	Baseline15	5.3	4-hr SD4	18	Baseline15	0			Day 35-2	48.3	Day 35-2	32.3	Day 35-2	9.3	Day 35-2	10.3			Day 37-2	24.3	Day 37-2	34.3	Day 37-2	5.7	Day 37-2	0
4-hr SD4	55.3	Baseline15	22.3	4-hr SD4	15.3	Baseline15	0.3			Day 35-2	11.3	Day 35-2	53	Day 35-2	5.7	Day 35-2	12			Day 37-2	58.7	Day 37-2	9.3	Day 37-2	8.3	Day 37-2	0
4-hr SD5	39	Baseline15	31.3	4-hr SD5	5	Baseline15	18			Day 35-2	61	Day 35-2	46.7	Day 35-2	13	Day 35-2	16.7			Day 37-2	46	Day 37-2	35.7	Day 37-2	13.7	Day 37-2	3.3
4-hr SD5	57.7	Baseline15	31.3	4-hr SD5	23.3	Baseline15	14.3			Day 35-2	49.7	Day 35-2	27	Day 35-2	7.7	Day 35-2	9.7			Day 37-2	20.3	Day 37-2	40.3	Day 37-2	0	Day 37-2	11.3
4-hr SD5	57.7	Baseline15	32	4-hr SD5	14.7	Baseline15	13.3			Day 35-2	31.7	Day 35-2	50.3	Day 35-2	5	Day 35-2	13			Day 37-2	40	Day 37-2	46	Day 37-2	1.3	Day 37-2	22.3
4-hr SD5	36	Baseline15	26.3	4-hr SD5	10	Baseline15	4.3			Day 35-2	27.3	Day 35-2	24.7	Day 35-2	8	Day 35-2	4			Day 37-2	32	Day 37-2	43.7	Day 37-2	5.3	Day 37-2	17.3
4-hr SD5	39.3	Baseline16	23.7	4-hr SD5	27.3	Baseline16	3			Day 35-3	26.3	Day 35-3	26.3	Day 35-3	6	Day 35-3	8.3			Day 37-3	38	Day 37-3	13.7	Day 37-3	4	Day 37-3	6
4-hr SD5	51.3	Baseline16	31.7	4-hr SD5	20.7	Baseline16	3			Day 35-3	38.7	Day 35-3	21.7	Day 35-3	7.7	Day 35-3	3.7			Day 37-3	44.3	Day 37-3	7.7	Day 37-3	4	Day 37-3	5.7
4-hr SD5	37.3	Baseline16	32.3	4-hr SD5	13.3	Baseline16	12			Day 35-3	19.7	Day 35-3	11.3	Day 35-3	3	Day 35-3	0.3			Day 37-3	49.3	Day 37-3	12	Day 37-3	11	Day 37-3	5.7
4-hr SD5	24.7	Baseline16	22.7	4-hr SD5	14	Baseline16	0			Day 35-3	41	Day 35-3	21.7	Day 35-3	13.3	Day 35-3	4.7			Day 37-3	32	Day 37-3	47	Day 37-3	4.7	Day 37-3	13.3
4-hr SD6	53	Baseline16	29	4-hr SD6	14	Baseline16	1.7			Day 35-3	35	Day 35-3	31	Day 35-3	18	Day 35-3	9.7			Day 37-3	49.7	Day 37-3	30.3	Day 37-3	2.3	Day 37-3	18
4-hr SD6	70.3	Baseline16	32.3	4-hr SD6	10.3	Baseline16	10			Day 35-3	34.7	Day 35-3	34	Day 35-3	13.3	Day 35-3	17			Day 37-3	20	Day 37-3	24.7	Day 37-3	4	Day 37-3	19.3
4-hr SD6	48.7	Baseline16	52.7	4-hr SD6	19	Baseline16	17.3			Day 35-3	10.3	Day 35-3	23	Day 35-3	0	Day 35-3	4.3			Day 37-3	26.3	Day 37-3	37.3	Day 37-3	10.3	Day 37-3	17.7
4-hr SD6	46	Baseline16	51.7	4-hr SD6	20	Baseline16	17.7			Day 35-3	42	Day 35-3	50.3	Day 35-3	12.7	Day 35-3	18.3			Day 37-3	44	Day 37-3	30	Day 37-3	10.3	Day 37-3	14.7
4-hr SD6	42.7	Baseline16	43	4-hr SD6	11.3	Baseline16	11.3			Day 35-3	38	Day 35-3	28.7	Day 35-3	13.7	Day 35-3	16.3			Day 37-3	36.3	Day 37-3	29.7	Day 37-3	8	Day 37-3	17
4-hr SD6	50	Baseline16	26.3	4-hr SD6	17.7	Baseline16	2.7			Day 35-3	28	Day 35-3	22.7	Day 35-3	10.3	Day 35-3	0.7			Day 37-3	39.3	Day 37-3	23.7	Day 37-3	9.3	Day 37-3	10
4-hr SD6	33.7	Baseline16	28	4-hr SD6	6.3	Baseline16	0			Day 35-3	26.3	Day 35-3	25	Day 35-3	5.7	Day 35-3	3			Day 37-3	46.3	Day 37-3	30.3	Day 37-3	9.7	Day 37-3	15.7
4-hr SD6	21.3	Baseline16	10.7	4-hr SD6	1.3	Baseline16	0			Day 35-3	40.3	Day 35-3	49	Day 35-3	18.3	Day 35-3	19			Day 37-3	36.3	Day 37-3	28.3	Day 37-3	7	Day 37-3	12.7
4-hr SD7	58	Baseline17	20.7	4-hr SD7	21.7	Baseline17	8.3			Day 35-4	4.7	Day 35-4	25.3	Day 35-4	0	Day 35-4	9.3			Day 37-4	58.3	Day 37-4	17.7	Day 37-4	0	Day 37-4	15
4-hr SD7	42	Baseline17	1.7	4-hr SD7	10.7	Baseline17	0			Day 35-4	35.3	Day 35-4	36.3	Day 35-4	0	Day 35-4	13			Day 37-4	57.3	Day 37-4	0	Day 37-4	1	Day 37-4	0
4-hr SD7	36.7	Baseline17	41	4-hr SD7	14.7	Baseline17	20.7			Day 35-4	38.7	Day 35-4	11.7	Day 35-4	0.3	Day 35-4	0			Day 37-4	49	Day 37-4	1.3	Day 37-4	0	Day 37-4	0
4-hr SD7	57.3	Baseline17	41	4-hr SD7	11.3	Baseline17	17			Day 35-4	17.7	Day 35-4	24.3	Day 35-4	10.3	Day 35-4	4			Day 37-4	14.3	Day 37-4	50	Day 37-4	0	Day 37-4	14.3
4-hr SD7	47.3	Baseline17	22.3	4-hr SD7	12.7	Baseline17	12.3			Day 35-4	46.7	Day 35-4	13.3	Day 35-4	6	Day 35-4	0			Day 37-4	53.3	Day 37-4	46	Day 37-4	0	Day 37-4	15.7
4-hr SD7	23.3	Baseline17	6.3	4-hr SD7	5.3	Baseline17	0			Day 35-4	37.3	Day 35-4	15	Day 35-4	10.3	Day 35-4	0			Day 37-4	42.3	Day 37-4	45.3	Day 37-4	2.7	Day 37-4	22.3
4-hr SD7	45.3	Baseline17	18.7	4-hr SD7	10.3	Baseline17	3.7			Day 35-4	20.7	Day 35-4	36.7	Day 35-4	3.7	Day 35-4	0			Day 37-4	48.7	Day 37-4	18.7	Day 37-4	1.7	Day 37-4	9.7
4-hr SD7	10.7	Baseline17	25.7	4-hr SD7	3.7	Baseline17	2.3			Day 35-4	38.3	Day 35-4	35.7	Day 35-4	7.7	Day 35-4	9.3			Day 37-4	30.3	Day 37-4	22.7	Day 37-4	0	Day 37-4	2
4-hr SD8	61.3	Baseline17	5	4-hr SD8	23.7	Baseline17	0			Day 35-4	31	Day 35-4	28.3	Day 35-4	7	Day 35-4	1.3			Day 37-4	25.3	Day 37-4	14.7	Day 37-4	0.3	Day 37-4	2.7
4-hr SD8	47.3	Baseline17	21	4-hr SD8	12.7	Baseline17	5			Day 35-4	42.7	Day 35-4	25.3	Day 35-4	8	Day 35-4	7.3			Day 37-4	6	Day 37-4	22.7	Day 37-4	0	Day 37-4	0
4-hr SD8	41.7	Baseline17	35.3	4-hr SD8	15.7	Baseline17	7.3			Day 35-4	33.3	Day 35-4	55.3	Day 35-4	10.3	Day 35-4	16.3			Day 37-4	46.3	Day 37-4	16	Day 37-4	0	Day 37-4	0
4-hr SD8	21.3	Baseline17	38.7	4-hr SD8	10.3	Baseline17	20.3			Day 35-4	5	Day 35-4	46.3	Day 35-4	3.3	Day 35-4	15			Day 37-4	35.7	Day 37-4	9.3	Day 37-4	2.3	Day 37-4	0
4-hr SD8	56.3	Baseline18	51.7	4-hr SD8	22	Baseline18	23.3			Day 46-1	60	Day 46-1	14.3	Day 46-1	4.3	Day 46-1	2			Day 44-1	40.3	Day 44-1	4	Day 44-1	3.7	Day 44-1	0
4-hr SD8	51.3	Baseline18	26.3	4-hr SD8	17	Baseline18	9.7			Day 46-1	55.3	Day 46-1	23.3	Day 46-1	14.7	Day 46-1	9			Day 44-1	63.3	Day 44-1	18.3	Day 44-1	2.7	Day 44-1	8.7
4-hr SD8	39	Baseline18	19	4-hr SD8	13.3	Baseline18	5			Day 46-1	48	Day 46-1	41.3	Day 46-1	15.3	Day 46-1	22.3			Day 44-1	49.3	Day 44-1	45	Day 44-1	13	Day 44-1	20.3
4-hr SD8	22.3	Baseline18	27.3	4-hr SD8	11.7	Baseline18	5			Day 46-1	31.3	Day 46-1	28.7	Day 46-1	8.7	Day 46-1	13			Day 44-1	39.3	Day 44-1	40.3	Day 44-1	14	Day 44-1	24.7
4-hr SD9	60.3	Baseline18	32.7	4-hr SD9	23.3	Baseline18	7.7			Day 46-1	47	Day 46-1	12.3	Day 46-1	7.3	Day 46-1	10.3			Day 44-1	32	Day 44-1	17.3	Day 44-1	19.3	Day 44-1	11.7
4-hr SD9	53	Baseline18	24.3	4-hr SD9	17.7	Baseline18	0			Day 46-1	39.3	Day 46-1	7.7	Day 46-1	10.3	Day 46-1	1.3			Day 44-1	50	Day 44-1	43.7	Day 44-1	6	Day 44-1	9.3
4-hr SD9	48.7	Baseline18	21	4-hr SD9	22.7	Baseline18	0			Day 46-1	37.3	Day 46-1	53.7	Day 46-1	7.7	Day 46-1	16.3			Day 44-1	43.3	Day 44-1	27	Day 44-1	9.7	Day 44-1	10
4-hr SD9	27	Baseline18	30.7	4-hr SD9	8.7	Baseline18	0			Day 46-1	56	Day 46-1	17.3	Day 46-1	11	Day 46-1	7			Day 44-1	27.3	Day 44-1	21	Day 44-1	4	Day 44-1	8.7
4-hr SD9	55.7	Baseline18	0.7	4-hr SD9	21.7	Baseline18	0			Day 46-1	28	Day 46-1	38.7	Day 46-1	10.3	Day 46-1	19			Day 44-1	44	Day 44-1	59.7	Day 44-1	8.7	Day 44-1	19.7
4-hr SD9	23	Baseline18	27	4-hr SD9	5	Baseline18	2.3			Day 46-1	46.7	Day 46-1	30.3	Day 46-1	10.7	Day 46-1	3.3			Day 44-1	26	Day 44-1	17	Day 44-1	2.7	Day 44-1	9.3
4-hr SD9	49	Baseline18	47.3	4-hr SD9	16.3	Baseline18	14.3			Day 46-1	21.3	Day 46-1	17.3	Day 46-1	13	Day 46-1	2.7			Day 44-1	42	Day 44-1	11.3	Day 44-1	8.7	Day 44-1	0
4-hr SD9	11.7	Baseline18	31.3	4-hr SD9	0	Baseline18	6.3			Day 46-1	30.7	Day 46-1	26.7	Day 46-1	7.7	Day 46-1	8			Day 44-1	22.3	Day 44-1	30.3	Day 44-1	9.3	Day 44-1	8.3
4-hr SD10	58	4-hr SD1	22.7	4-hr SD10	11	4-hr SD1	0			Day 46-2	57.7	Day 46-2	17	Day 46-2	1.3	Day 46-2	0			Day 44-2	51.3	Day 44-2	22	Day 44-2	3.3	Day 44-2	0
4-hr SD10	24.7	4-hr SD1	21	4-hr SD10	8.7	4-hr SD1	5.3			Day 46-2	56.7	Day 46-2	23.7	Day 46-2	14.7	Day 46-2	4.7			Day 44-2	55.7	Day 44-2	43.7	Day 44-2	6	Day 44-2	7
4-hr SD10	39	4-hr SD1	37	4-hr SD10	24	4-hr SD1	0			Day 46-2	56.3	Day 46-2	36.7	Day 46-2	14.3	Day 46-2	9.3			Day 44-2	63.7	Day 44-2	46	Day 44-2	19.3	Day 44-2	14
4-hr SD10	33.3	4-hr SD1	31.7	4-hr SD10	16.7	4-hr SD1	0			Day 46-2	38	Day 46-2	38.7	Day 46-2	10	Day 46-2	7			Day 44-2	56.3	Day 44-2	40.7	Day 44-2	9.3	Day 44-2	16
4-hr SD10	4	4-hr SD1	38.3	4-hr SD10	0	4-hr SD1	2.3			Day 46-2	54	Day 46-2	31.3	Day 46-2	14.3	Day 46-2	13.3			Day 44-2	60	Day 44-2	16.3	Day 44-2	13.7	Day 44-2	0.3
4-hr SD10	38	4-hr SD1	35.7	4-hr SD10	22	4-hr SD1	4.7			Day 46-2	28.3	Day 46-2	30.7	Day 46-2	9	Day 46-2	9			Day 44-2	44.3	Day 44-2	33	Day 44-2	14.7	Day 44-2	4
4-hr SD10	40.7	4-hr SD1	46.3	4-hr SD10	16.7	4-hr SD1	3.7			Day 46-2	54.3	Day 46-2	33.7	Day 46-2	15.3	Day 46-2	6			Day 44-2	58.3	Day 44-2	43.7	Day 44-2	7	Day 44-2	7.7
4-hr SD10	23	4-hr SD1	45.3	4-hr SD10	10.7	4-hr SD1	21			Day 46-2	47.7	Day 46-2	32.3	Day 46-2	16	Day 46-2	9.7			Day 44-2	55	Day 44-2	51.7	Day 44-2	19.3	Day 44-2	21.3
4-hr SD11	50.7	4-hr SD1	35.7	4-hr SD11	6	4-hr SD1	16			Day 46-2	25	Day 46-2	56.3	Day 46-2	10.3	Day 46-2	15			Day 44-2	45.7	Day 44-2	48.3	Day 44-2	14	Day 44-2	17.7
4-hr SD11	49	4-hr SD1	43.3	4-hr SD11	9	4-hr SD1	5.3			Day 46-2	38.7	Day 46-2	26.3	Day 46-2	6	Day 46-2	4.7			Day 44-2	30.3	Day 44-2	42	Day 44-2	5.3	Day 44-2	12
4-hr SD11	48.3	4-hr SD1	39.3	4-hr SD11	12	4-hr SD1	13.7			Day 46-2	44.3	Day 46-2	30.7	Day 46-2	9	Day 46-2	5			Day 44-2	46	Day 44-2	33.7	Day 44-2	4	Day 44-2	3.3
4-hr SD11	31	4-hr SD1	33.3	4-hr SD11	9	4-hr SD1	23.7			Day 46-2	19.3	Day 46-2	39.7	Day 46-2	5	Day 46-2	5			Day 44-2	49	Day 44-2	36.7	Day 44-2	11	Day 44-2	12
4-hr SD11	37.3	4-hr SD2	31.3	4-hr SD11	10.3	4-hr SD2	12			Day 46-3	48.3	Day 46-3	0.3	Day 46-3	11	Day 46-3	0			Day 44-3	25.3	Day 44-3	23.3	Day 44-3	4.3	Day 44-3	7.3
4-hr SD11	47.3	4-hr SD2	5.7	4-hr SD11	14.7	4-hr SD2	0			Day 46-3	37.7	Day 46-3	19.7	Day 46-3	9.7	Day 46-3	7			Day 44-3	32.7	Day 44-3	11.3	Day 44-3	10.7	Day 44-3	3
4-hr SD11	14	4-hr SD2	28	4-hr SD11	1.3	4-hr SD2	10.7			Day 46-3	20.3	Day 46-3	32.3	Day 46-3	15.3	Day 46-3	20.3			Day 44-3	36.7	Day 44-3	32.7	Day 44-3	12	Day 44-3	6.7
4-hr SD11	32.7	4-hr SD2	42	4-hr SD11	8	4-hr SD2	21.3			Day 46-3	26.3	Day 46-3	51.7	Day 46-3	12.3	Day 46-3	17.7			Day 44-3	26	Day 44-3	34.3	Day 44-3	4	Day 44-3	20
Day 1-1	49.3	4-hr SD2	29.7	Day 1-1	6	4-hr SD2	23			Day 46-3	35.7	Day 46-3	18.3	Day 46-3	8.7	Day 46-3	9.7			Day 44-3	35.3	Day 44-3	21.7	Day 44-3	12	Day 44-3	8
Day 1-1	43.3	4-hr SD2	24.7	Day 1-1	10	4-hr SD2	7			Day 46-3	20.3	Day 46-3	20.3	Day 46-3	10.7	Day 46-3	7.3			Day 44-3	7.3	Day 44-3	19.3	Day 44-3	4.3	Day 44-3	4.7
Day 1-1	47	4-hr SD2	8.3	Day 1-1	18	4-hr SD2	0			Day 46-3	44.3	Day 46-3	8	Day 46-3	13	Day 46-3	0			Day 44-3	35	Day 44-3	23	Day 44-3	15.3	Day 44-3	8.7
Day 1-1	44	4-hr SD2	24.3	Day 1-1	24.3	4-hr SD2	4.7			Day 46-3	19	Day 46-3	16.7	Day 46-3	17.7	Day 46-3	1.7			Day 44-3	45	Day 44-3	26	Day 44-3	20.7	Day 44-3	12
Day 1-1	43.7	4-hr SD2	4	Day 1-1	20.3	4-hr SD2	0			Day 46-3	24.3	Day 46-3	47.3	Day 46-3	6.7	Day 46-3	11.7			Day 44-3	33	Day 44-3	43	Day 44-3	16.7	Day 44-3	18
Day 1-1	34.7	4-hr SD2	10.3	Day 1-1	21	4-hr SD2	0			Day 46-3	25	Day 46-3	28.7	Day 46-3	12.7	Day 46-3	8.7			Day 44-3	23.3	Day 44-3	35.3	Day 44-3	17.3	Day 44-3	18
Day 1-1	41.3	4-hr SD2	33.3	Day 1-1	19.3	4-hr SD2	5.7			Day 46-3	21	Day 46-3	30	Day 46-3	9.7	Day 46-3	14			Day 44-3	19.7	Day 44-3	27.3	Day 44-3	3.3	Day 44-3	6
Day 1-1	30.7	4-hr SD2	46	Day 1-1	16.7	4-hr SD2	23.7			Day 46-3	21	Day 46-3	53.7	Day 46-3	5.7	Day 46-3	13			Day 44-3	4.3	Day 44-3	37.3	Day 44-3	1.7	Day 44-3	22.7
Day 1-2	45.7	4-hr SD3	6.7	Day 1-2	6	4-hr SD3	2.7			Day 46-4	37.3	Day 46-4	22.3	Day 46-4	0	Day 46-4	10			Day 44-4	3	Day 44-4	32.7	Day 44-4	0	Day 44-4	13.7
Day 1-2	54.3	4-hr SD3	22.7	Day 1-2	15	4-hr SD3	6			Day 46-4	49	Day 46-4	1.3	Day 46-4	5.7	Day 46-4	0			Day 44-4	44.7	Day 44-4	0	Day 44-4	3.3	Day 44-4	0
Day 1-2	41	4-hr SD3	32.7	Day 1-2	19.3	4-hr SD3	6.3			Day 46-4	33.7	Day 46-4	14	Day 46-4	1.7	Day 46-4	1.7			Day 44-4	59	Day 44-4	14.3	Day 44-4	4.7	Day 44-4	0
Day 1-2	40.3	4-hr SD3	29	Day 1-2	16	4-hr SD3	4			Day 46-4	1.3	Day 46-4	41.3	Day 46-4	0	Day 46-4	11.3			Day 44-4	45.3	Day 44-4	37.3	Day 44-4	2	Day 44-4	5.3
Day 1-2	36.3	4-hr SD3	31.3	Day 1-2	17.7	4-hr SD3	13.3			Day 46-4	29.3	Day 46-4	16.7	Day 46-4	2.7	Day 46-4	6			Day 44-4	60	Day 44-4	21	Day 44-4	3.3	Day 44-4	1
Day 1-2	35.3	4-hr SD3	48	Day 1-2	13	4-hr SD3	29			Day 46-4	55.3	Day 46-4	19.7	Day 46-4	9.7	Day 46-4	0			Day 44-4	42	Day 44-4	19.7	Day 44-4	3	Day 44-4	0
Day 1-2	19.3	4-hr SD3	21.3	Day 1-2	16.3	4-hr SD3	13			Day 46-4	36	Day 46-4	45	Day 46-4	2.7	Day 46-4	10.3			Day 44-4	56.3	Day 44-4	52.7	Day 44-4	9.7	Day 44-4	2
Day 1-2	30.7	4-hr SD3	17.3	Day 1-2	15.7	4-hr SD3	7			Day 46-4	51.3	Day 46-4	15.7	Day 46-4	8.3	Day 46-4	2.3			Day 44-4	28.7	Day 44-4	51.7	Day 44-4	0	Day 44-4	10.3
Day 1-3	14.7	4-hr SD3	14.3	Day 1-3	0	4-hr SD3	0			Day 46-4	34.3	Day 46-4	41.7	Day 46-4	4.7	Day 46-4	14			Day 44-4	37.7	Day 44-4	26.3	Day 44-4	0.7	Day 44-4	7
Day 1-3	63.7	4-hr SD3	45.3	Day 1-3	9	4-hr SD3	11.3			Day 46-4	50.3	Day 46-4	33.3	Day 46-4	10.3	Day 46-4	4			Day 44-4	36.3	Day 44-4	18.3	Day 44-4	3.7	Day 44-4	4.3
Day 1-3	67.3	4-hr SD3	51	Day 1-3	7.7	4-hr SD3	26			Day 46-4	41.7	Day 46-4	15.3	Day 46-4	7	Day 46-4	0			Day 44-4	31.7	Day 44-4	20	Day 44-4	5	Day 44-4	0
Day 1-3	55.3	4-hr SD3	26.3	Day 1-3	12.3	4-hr SD3	21.7			Day 46-4	19	Day 46-4	18	Day 46-4	6.3	Day 46-4	0			Day 44-4	28	Day 44-4	24.3	Day 44-4	1	Day 44-4	0
Day 1-3	31.7	4-hr SD4	19	Day 1-3	6.3	4-hr SD4	0
Day 1-3	54.3	4-hr SD4	26	Day 1-3	20.3	4-hr SD4	3.3
Day 1-3	53.3	4-hr SD4	32	Day 1-3	17	4-hr SD4	0.7
Day 1-3	27	4-hr SD4	29.7	Day 1-3	6.7	4-hr SD4	0.7
Day 1-4	13.3	4-hr SD4	32	Day 1-4	0	4-hr SD4	4
Day 1-4	62	4-hr SD4	30.3	Day 1-4	10.3	4-hr SD4	0
Day 1-4	57.7	4-hr SD4	36	Day 1-4	20.7	4-hr SD4	7
Day 1-4	50.7	4-hr SD4	46.3	Day 1-4	22.3	4-hr SD4	22.3
Day 1-4	49	4-hr SD4	16.7	Day 1-4	17	4-hr SD4	4.3
Day 1-4	29.7	4-hr SD4	37	Day 1-4	7.3	4-hr SD4	9.3
Day 1-4	47.7	4-hr SD4	48	Day 1-4	23.7	4-hr SD4	31
Day 1-4	24.7	4-hr SD4	32.3	Day 1-4	10.3	4-hr SD4	8.7
Day 1-5	34	4-hr SD5	11.3	Day 1-5	25.7	4-hr SD5	5
Day 1-5	25	4-hr SD5	34	Day 1-5	1.3	4-hr SD5	5.7
Day 1-5	42.3	4-hr SD5	30.3	Day 1-5	24	4-hr SD5	11.7
Day 1-5	26.3	4-hr SD5	22.7	Day 1-5	8.3	4-hr SD5	0
Day 1-5	19	4-hr SD5	41.7	Day 1-5	4	4-hr SD5	25.3
Day 1-5	22	4-hr SD5	31.3	Day 1-5	2	4-hr SD5	28
Day 1-5	60	4-hr SD5	28.3	Day 1-5	18.3	4-hr SD5	11.3
Day 1-5	51.3	4-hr SD5	28.7	Day 1-5	17	4-hr SD5	18.7
Day 1-6	17.3	4-hr SD5	23.7	Day 1-6	0	4-hr SD5	0
Day 1-6	34.7	4-hr SD5	25.3	Day 1-6	4.7	4-hr SD5	3.7
Day 1-6	50.3	4-hr SD5	41	Day 1-6	16.7	4-hr SD5	25.3
Day 1-6	56.3	4-hr SD5	31	Day 1-6	19.3	4-hr SD5	17
Day 1-6	59.3	4-hr SD6	26.7	Day 1-6	12	4-hr SD6	13.7
Day 1-6	39	4-hr SD6	27.3	Day 1-6	9.7	4-hr SD6	6
Day 1-6	52.3	4-hr SD6	30	Day 1-6	15.7	4-hr SD6	21
Day 1-6	28.7	4-hr SD6	32	Day 1-6	4	4-hr SD6	7
Day 1-7	41.7	4-hr SD6	34	Day 1-7	1	4-hr SD6	17.3
Day 1-7	69.3	4-hr SD6	38	Day 1-7	5.7	4-hr SD6	27
Day 1-7	62.3	4-hr SD6	31	Day 1-7	12.3	4-hr SD6	8.7
Day 1-7	64	4-hr SD6	29.3	Day 1-7	11	4-hr SD6	6.7
Day 1-7	38.3	4-hr SD6	29	Day 1-7	17	4-hr SD6	9.3
Day 1-7	48	4-hr SD6	13.3	Day 1-7	5.3	4-hr SD6	3
Day 1-7	54	4-hr SD6	43.7	Day 1-7	22	4-hr SD6	30.3
Day 1-7	52.3	4-hr SD6	56.7	Day 1-7	15	4-hr SD6	17.3
Day 1-8	36.3	4-hr SD7	16.3	Day 1-8	2	4-hr SD7	3.7
Day 1-8	79.3	4-hr SD7	23	Day 1-8	2.7	4-hr SD7	12.3
Day 1-8	75.3	4-hr SD7	42	Day 1-8	5.7	4-hr SD7	10.3
Day 1-8	57.3	4-hr SD7	18.7	Day 1-8	9	4-hr SD7	2.7
Day 1-8	55.7	4-hr SD7	31.3	Day 1-8	7	4-hr SD7	8.7
Day 1-8	46	4-hr SD7	23.7	Day 1-8	10.7	4-hr SD7	8.3
Day 1-8	50	4-hr SD7	40	Day 1-8	4.3	4-hr SD7	14.3
Day 1-8	34.7	4-hr SD7	30.3	Day 1-8	7.7	4-hr SD7	7
Day 1-9	18.3	4-hr SD7	39	Day 1-9	0	4-hr SD7	14.3
Day 1-9	83	4-hr SD7	18.3	Day 1-9	6	4-hr SD7	0
Day 1-9	66.3	4-hr SD7	37	Day 1-9	15.7	4-hr SD7	6.7
Day 1-9	55.3	4-hr SD7	11.7	Day 1-9	16	4-hr SD7	4
Day 1-9	55.7	4-hr SD8	0.7	Day 1-9	7.3	4-hr SD8	0
Day 1-9	39.3	4-hr SD8	27	Day 1-9	8	4-hr SD8	7
Day 1-9	54.3	4-hr SD8	41	Day 1-9	22	4-hr SD8	26
Day 1-9	52	4-hr SD8	27	Day 1-9	17	4-hr SD8	6.3
Day 1-10	31.3	4-hr SD8	27.7	Day 1-10	0	4-hr SD8	16.7
Day 1-10	46.7	4-hr SD8	32.7	Day 1-10	12.3	4-hr SD8	13.3
Day 1-10	72.7	4-hr SD8	9.7	Day 1-10	5.7	4-hr SD8	2.3
Day 1-10	60	4-hr SD8	35.3	Day 1-10	19	4-hr SD8	11.3
Day 1-10	46.7	4-hr SD8	29.3	Day 1-10	9.3	4-hr SD8	5.3
Day 1-10	42	4-hr SD8	2.3	Day 1-10	5.3	4-hr SD8	0
Day 1-10	51	4-hr SD8	35.3	Day 1-10	12.7	4-hr SD8	6.3
Day 1-10	47	4-hr SD8	57.3	Day 1-10	20	4-hr SD8	17.7
Day 1-11	29.7	4-hr SD9	21.7	Day 1-11	4.3	4-hr SD9	3.7
Day 1-11	81.3	4-hr SD9	14.7	Day 1-11	7.7	4-hr SD9	5
Day 1-11	83	4-hr SD9	38.7	Day 1-11	5.3	4-hr SD9	13.7
Day 1-11	62.3	4-hr SD9	36	Day 1-11	17	4-hr SD9	15
Day 1-11	50.3	4-hr SD9	26	Day 1-11	11.3	4-hr SD9	7
Day 1-11	58.7	4-hr SD9	1	Day 1-11	18	4-hr SD9	0
Day 1-11	51.3	4-hr SD9	19.7	Day 1-11	26.7	4-hr SD9	3.3
Day 1-11	52.3	4-hr SD9	52	Day 1-11	30.3	4-hr SD9	13
Day 1-12	35.7	4-hr SD9	40.3	Day 1-12	0	4-hr SD9	14.3
Day 1-12	53.7	4-hr SD9	30.3	Day 1-12	6.7	4-hr SD9	0.3
Day 1-12	50	4-hr SD9	21.7	Day 1-12	10.3	4-hr SD9	1
Day 1-12	59.3	4-hr SD9	30	Day 1-12	8	4-hr SD9	3.7
Day 1-12	63.7	4-hr SD10	9	Day 1-12	17	4-hr SD10	3.7
Day 1-12	49.3	4-hr SD10	23.7	Day 1-12	13.3	4-hr SD10	16.3
Day 1-12	44	4-hr SD10	16.7	Day 1-12	27	4-hr SD10	3
Day 1-12	34	4-hr SD10	0	Day 1-12	7	4-hr SD10	0
Day 1-13	53.3	4-hr SD10	49	Day 1-13	5.3	4-hr SD10	15.3
Day 1-13	68.7	4-hr SD10	41	Day 1-13	7.7	4-hr SD10	24
Day 1-13	30.3	4-hr SD10	34	Day 1-13	6	4-hr SD10	22
Day 1-13	52.7	4-hr SD10	24	Day 1-13	13.3	4-hr SD10	12.7
Day 1-13	40	4-hr SD10	1.7	Day 1-13	14.3	4-hr SD10	0
Day 1-13	31.3	4-hr SD10	4.7	Day 1-13	10.7	4-hr SD10	0
Day 1-13	41.7	4-hr SD10	30	Day 1-13	16.7	4-hr SD10	3
Day 1-13	22	4-hr SD10	38.7	Day 1-13	9	4-hr SD10	15.3
Day 1-14	25.7	4-hr SD11	41.3	Day 1-14	0	4-hr SD11	11
Day 1-14	38	4-hr SD11	40	Day 1-14	3.7	4-hr SD11	22.7
Day 1-14	44.7	4-hr SD11	14	Day 1-14	1.7	4-hr SD11	3.7
Day 1-14	45	4-hr SD11	31.3	Day 1-14	0	4-hr SD11	12
Day 1-14	62.3	4-hr SD11	16.3	Day 1-14	9.3	4-hr SD11	9.7
Day 1-14	33.7	4-hr SD11	11.3	Day 1-14	10	4-hr SD11	4
Day 1-14	19	4-hr SD11	45.7	Day 1-14	5.3	4-hr SD11	15.3
Day 1-14	55	4-hr SD11	31.7	Day 1-14	14.7	4-hr SD11	10.7
Day 1-15	5.3	4-hr SD11	18.3	Day 1-15	0	4-hr SD11	3
Day 1-15	61.7	4-hr SD11	26.3	Day 1-15	0	4-hr SD11	5
Day 1-15	62	4-hr SD11	24	Day 1-15	11.3	4-hr SD11	3.3
Day 1-15	17	4-hr SD11	13.3	Day 1-15	3.7	4-hr SD11	0
Day 1-15	28	Day 1-1	22	Day 1-15	7	Day 1-1	14.3
Day 1-15	23	Day 1-1	32.3	Day 1-15	1	Day 1-1	14.7
Day 1-15	33	Day 1-1	12	Day 1-15	17.3	Day 1-1	3.3
Day 1-15	19.3	Day 1-1	43.3	Day 1-15	3	Day 1-1	21
Day 1-16	62	Day 1-1	26.3	Day 1-16	4.7	Day 1-1	7.7
Day 1-16	33	Day 1-1	38.7	Day 1-16	10	Day 1-1	14.7
Day 1-16	56	Day 1-1	36.7	Day 1-16	15	Day 1-1	17
Day 1-16	28.7	Day 1-1	37	Day 1-16	12	Day 1-1	8.7
Day 1-16	38.7	Day 1-1	39	Day 1-16	18.7	Day 1-1	11.3
Day 1-16	41.7	Day 1-1	18.3	Day 1-16	23	Day 1-1	5.7
Day 1-16	34	Day 1-1	31.3	Day 1-16	23.7	Day 1-1	2
Day 1-16	14.3	Day 1-1	53.3	Day 1-16	5.7	Day 1-1	20.3
Day 1-17	46.7	Day 1-2	11.7	Day 1-17	3.3	Day 1-2	1.7
Day 1-17	66.3	Day 1-2	29.7	Day 1-17	21.7	Day 1-2	4.3
Day 1-17	58.7	Day 1-2	16	Day 1-17	19	Day 1-2	5.3
Day 1-17	42.7	Day 1-2	33.3	Day 1-17	16.3	Day 1-2	19
Day 1-17	38.7	Day 1-2	36.3	Day 1-17	21.7	Day 1-2	14.3
Day 1-17	23.7	Day 1-2	17.3	Day 1-17	5.3	Day 1-2	4.3
Day 1-17	48	Day 1-2	31.7	Day 1-17	24.3	Day 1-2	7.7
Day 1-17	25.7	Day 1-2	18.7	Day 1-17	10.7	Day 1-2	4.7
Day 1-18	3.3	Day 1-2	40.7	Day 1-18	0	Day 1-2	18.7
Day 1-18	33	Day 1-2	27.7	Day 1-18	3.3	Day 1-2	7
Day 1-18	39.3	Day 1-2	35.3	Day 1-18	23.7	Day 1-2	6.7
Day 1-18	25.3	Day 1-2	27.7	Day 1-18	6.7	Day 1-2	7.3
Day 1-18	20	Day 1-3	33	Day 1-18	21	Day 1-3	18.3
Day 1-18	30.7	Day 1-3	25.7	Day 1-18	26.7	Day 1-3	5.7
Day 1-18	20.3	Day 1-3	21	Day 1-18	9.7	Day 1-3	7.3
Day 1-18	4	Day 1-3	39.7	Day 1-18	0	Day 1-3	21.3
Day 2-1	40.3	Day 1-3	33	Day 2-1	4.7	Day 1-3	11
Day 2-1	51.7	Day 1-3	12	Day 2-1	18.3	Day 1-3	5.3
Day 2-1	51.3	Day 1-3	45	Day 2-1	16.7	Day 1-3	17
Day 2-1	48.3	Day 1-3	27.3	Day 2-1	15	Day 1-3	9.7
Day 2-1	52.3	Day 1-3	29.3	Day 2-1	19	Day 1-3	7
Day 2-1	49.3	Day 1-3	49.7	Day 2-1	19	Day 1-3	18.7
Day 2-1	54.7	Day 1-3	34	Day 2-1	22.3	Day 1-3	9.7
Day 2-1	48.3	Day 1-3	43	Day 2-1	17.7	Day 1-3	12.3
Day 2-2	57.3	Day 1-4	27.3	Day 2-2	9.3	Day 1-4	11
Day 2-2	46.3	Day 1-4	31.3	Day 2-2	6.7	Day 1-4	23.3
Day 2-2	36.7	Day 1-4	15.3	Day 2-2	11.7	Day 1-4	1
Day 2-2	47.3	Day 1-4	41.3	Day 2-2	15	Day 1-4	22.3
Day 2-2	51.3	Day 1-4	34	Day 2-2	23	Day 1-4	25.7
Day 2-2	42.3	Day 1-4	25	Day 2-2	25.3	Day 1-4	1.3
Day 2-2	52	Day 1-4	42.3	Day 2-2	15	Day 1-4	24
Day 2-2	42.3	Day 1-4	26.3	Day 2-2	24	Day 1-4	8.3
Day 2-3	63.3	Day 1-4	19	Day 2-3	8.7	Day 1-4	4
Day 2-3	47.3	Day 1-4	22	Day 2-3	7	Day 1-4	2
Day 2-3	63.3	Day 1-4	60	Day 2-3	12.3	Day 1-4	18.3
Day 2-3	40	Day 1-4	51.3	Day 2-3	7.3	Day 1-4	17
Day 2-3	52.3	Day 1-5	37.1	Day 2-3	8.3	Day 1-5	16.5
Day 2-3	61.3	Day 1-5	0	Day 2-3	19.7	Day 1-5	0
Day 2-3	65.7	Day 1-5	0	Day 2-3	15.7	Day 1-5	0
Day 2-3	46.7	Day 1-5	0	Day 2-3	9	Day 1-5	0
Day 2-4	56	Day 1-5	42.7	Day 2-4	9.3	Day 1-5	1.7
Day 2-4	47.3	Day 1-5	44.7	Day 2-4	8	Day 1-5	3.3
Day 2-4	46.3	Day 1-5	41.7	Day 2-4	24.3	Day 1-5	2
Day 2-4	38.7	Day 1-5	55.7	Day 2-4	10.7	Day 1-5	5.3
Day 2-4	62.3	Day 1-5	45.3	Day 2-4	10	Day 1-5	5
Day 2-4	40.3	Day 1-5	39.3	Day 2-4	18	Day 1-5	1.3
Day 2-4	48	Day 1-5	40	Day 2-4	5.3	Day 1-5	0.7
Day 2-4	31.3	Day 1-5	56.7	Day 2-4	10.7	Day 1-5	4.7
Day 2-5	48	Day 1-6	21.3	Day 2-5	1.7	Day 1-6	9
Day 2-5	47.7	Day 1-6	30.7	Day 2-5	2.3	Day 1-6	13
Day 2-5	23	Day 1-6	11	Day 2-5	0	Day 1-6	5
Day 2-5	29.3	Day 1-6	36.3	Day 2-5	0	Day 1-6	18.7
Day 2-5	54.3	Day 1-6	45	Day 2-5	4	Day 1-6	20.3
Day 2-5	62	Day 1-6	0	Day 2-5	3.7	Day 1-6	0
Day 2-5	49	Day 1-6	44	Day 2-5	2.7	Day 1-6	15.3
Day 2-5	38	Day 1-6	34.7	Day 2-5	3	Day 1-6	13
Day 2-6	38	Day 1-6	43.3	Day 2-6	9	Day 1-6	16
Day 2-6	69.7	Day 1-6	19	Day 2-6	15	Day 1-6	7
Day 2-6	45.7	Day 1-6	16.7	Day 2-6	15.7	Day 1-6	3.7
Day 2-6	56.7	Day 1-6	37	Day 2-6	20	Day 1-6	3
Day 2-6	57.7	Day 1-7	38	Day 2-6	16.7	Day 1-7	31.3
Day 2-6	48	Day 1-7	41.3	Day 2-6	13.7	Day 1-7	18
Day 2-6	56.7	Day 1-7	49.3	Day 2-6	16.7	Day 1-7	17
Day 2-6	42.7	Day 1-7	38.7	Day 2-6	12	Day 1-7	14.3
Day 2-7	14.7	Day 1-7	1.7	Day 2-7	1.3	Day 1-7	0
Day 2-7	71.3	Day 1-7	9.3	Day 2-7	5	Day 1-7	0
Day 2-7	80.7	Day 1-7	34.3	Day 2-7	6.7	Day 1-7	8.3
Day 2-7	63.7	Day 1-7	54.7	Day 2-7	11.3	Day 1-7	17.3
Day 2-7	37.7	Day 1-7	33	Day 2-7	14.3	Day 1-7	8.7
Day 2-7	56.3	Day 1-7	1.7	Day 2-7	6.3	Day 1-7	0
Day 2-7	55.7	Day 1-7	36.7	Day 2-7	9.3	Day 1-7	4.3
Day 2-7	44.7	Day 1-7	23.3	Day 2-7	13.7	Day 1-7	8.3
Day 2-8	39	Day 1-8	54.3	Day 2-8	0	Day 1-8	21.7
Day 2-8	66.3	Day 1-8	27.7	Day 2-8	8.3	Day 1-8	8
Day 2-8	67.7	Day 1-8	53.3	Day 2-8	3.3	Day 1-8	14.7
Day 2-8	56.3	Day 1-8	39.7	Day 2-8	10	Day 1-8	13.3
Day 2-8	52.3	Day 1-8	11.7	Day 2-8	9	Day 1-8	5
Day 2-8	59.7	Day 1-8	57.7	Day 2-8	15.3	Day 1-8	9
Day 2-8	48.7	Day 1-8	47	Day 2-8	18.3	Day 1-8	8
Day 2-8	66.7	Day 1-8	52	Day 2-8	11	Day 1-8	12
Day 2-9	42.3	Day 1-8	26.3	Day 2-9	1.7	Day 1-8	4.7
Day 2-9	52	Day 1-8	25	Day 2-9	11.7	Day 1-8	0
Day 2-9	50.3	Day 1-8	29.3	Day 2-9	7	Day 1-8	1.3
Day 2-9	58.3	Day 1-8	38	Day 2-9	16	Day 1-8	5.7
Day 2-9	41.3	Day 1-9	35.7	Day 2-9	10.3	Day 1-9	25.3
Day 2-9	55.3	Day 1-9	18.7	Day 2-9	25.7	Day 1-9	14.3
Day 2-9	68	Day 1-9	16.3	Day 2-9	17.7	Day 1-9	1
Day 2-9	50.7	Day 1-9	46.7	Day 2-9	7.3	Day 1-9	20.7
Day 2-10	45	Day 1-9	23.7	Day 2-10	8	Day 1-9	7
Day 2-10	67.3	Day 1-9	35	Day 2-10	9.7	Day 1-9	6.7
Day 2-10	64.3	Day 1-9	38.7	Day 2-10	3.7	Day 1-9	14
Day 2-10	51	Day 1-9	47.7	Day 2-10	8.3	Day 1-9	20
Day 2-10	66	Day 1-9	23.7	Day 2-10	15	Day 1-9	3.3
Day 2-10	68.3	Day 1-9	23.3	Day 2-10	20	Day 1-9	0
Day 2-10	32.7	Day 1-9	35.3	Day 2-10	4.7	Day 1-9	0
Day 2-10	52.7	Day 1-9	36.7	Day 2-10	12.7	Day 1-9	1
Day 2-11	36.7	Day 1-10	37.7	Day 2-11	0	Day 1-10	15
Day 2-11	54.3	Day 1-10	35.3	Day 2-11	10.7	Day 1-10	16.3
Day 2-11	38.7	Day 1-10	37	Day 2-11	8.7	Day 1-10	9.7
Day 2-11	10.7	Day 1-10	36	Day 2-11	4.7	Day 1-10	13
Day 2-11	43.7	Day 1-10	45.7	Day 2-11	9.7	Day 1-10	10
Day 2-11	46	Day 1-10	46	Day 2-11	17	Day 1-10	13.3
Day 2-11	41	Day 1-10	40.7	Day 2-11	13.3	Day 1-10	20.3
Day 2-11	31	Day 1-10	35.7	Day 2-11	11.3	Day 1-10	22.7
Day 2-12	25.3	Day 1-10	45.7	Day 2-12	7	Day 1-10	10.3
Day 2-12	52	Day 1-10	26.7	Day 2-12	14.7	Day 1-10	4
Day 2-12	30.7	Day 1-10	37	Day 2-12	10.7	Day 1-10	4.3
Day 2-12	61	Day 1-10	41.7	Day 2-12	4.7	Day 1-10	6.7
Day 2-12	49	Day 1-11	46.3	Day 2-12	11.7	Day 1-11	12.3
Day 2-12	31	Day 1-11	27.7	Day 2-12	11	Day 1-11	21.7
Day 2-12	47.3	Day 1-11	49.3	Day 2-12	20	Day 1-11	19.7
Day 2-12	51.3	Day 1-11	40	Day 2-12	21.7	Day 1-11	21.3
Day 2-13	29	Day 1-11	27.3	Day 2-13	0	Day 1-11	9
Day 2-13	77.3	Day 1-11	60.3	Day 2-13	1.3	Day 1-11	16.3
Day 2-13	49.7	Day 1-11	52	Day 2-13	5.7	Day 1-11	18.3
Day 2-13	59.7	Day 1-11	30.7	Day 2-13	9.3	Day 1-11	14.7
Day 2-13	38.7	Day 1-11	44	Day 2-13	10.3	Day 1-11	15.7
Day 2-13	23	Day 1-11	32	Day 2-13	5	Day 1-11	4
Day 2-13	67.3	Day 1-11	31.7	Day 2-13	12.7	Day 1-11	3.3
Day 2-13	42.3	Day 1-11	42.3	Day 2-13	12	Day 1-11	5.7
Day 2-14	2.7	Day 1-12	58	Day 2-14	0	Day 1-12	26
Day 2-14	63.7	Day 1-12	17.3	Day 2-14	5	Day 1-12	8.3
Day 2-14	38	Day 1-12	59.3	Day 2-14	10	Day 1-12	18.3
Day 2-14	19.7	Day 1-12	46	Day 2-14	6.7	Day 1-12	18
Day 2-14	18.7	Day 1-12	28	Day 2-14	5	Day 1-12	12
Day 2-14	53.3	Day 1-12	50.7	Day 2-14	11	Day 1-12	9.7
Day 2-14	20.7	Day 1-12	54	Day 2-14	0.7	Day 1-12	22.7
Day 2-14	35	Day 1-12	50.3	Day 2-14	6.3	Day 1-12	25.3
Day 2-15	47	Day 1-12	42.3	Day 2-15	0	Day 1-12	16.7
Day 2-15	40	Day 1-12	36.7	Day 2-15	0	Day 1-12	16
Day 2-15	63	Day 1-12	55.3	Day 2-15	4	Day 1-12	17.7
Day 2-15	46.7	Day 1-12	34.7	Day 2-15	3.7	Day 1-12	14
Day 2-15	40.3	Day 1-13	24	Day 2-15	7.7	Day 1-13	14.3
Day 2-15	33	Day 1-13	53	Day 2-15	3	Day 1-13	26.7
Day 2-15	60.3	Day 1-13	53.3	Day 2-15	7	Day 1-13	31.3
Day 2-15	42	Day 1-13	20.3	Day 2-15	7	Day 1-13	14
Day 2-16	6.3	Day 1-13	53	Day 2-16	0	Day 1-13	14.3
Day 2-16	50.3	Day 1-13	46.3	Day 2-16	0	Day 1-13	27.3
Day 2-16	21.3	Day 1-13	41.7	Day 2-16	0	Day 1-13	21.3
Day 2-16	73	Day 1-13	42.7	Day 2-16	9.7	Day 1-13	25.7
Day 2-16	40.3	Day 1-13	33.7	Day 2-16	4	Day 1-13	20.7
Day 2-16	57.7	Day 1-13	35.3	Day 2-16	3.7	Day 1-13	22.3
Day 2-16	53	Day 1-13	36	Day 2-16	8.7	Day 1-13	33.7
Day 2-16	56.7	Day 1-13	29	Day 2-16	4.3	Day 1-13	20.7
Day 2-17	47.3	Day 1-14	23.7	Day 2-17	15	Day 1-14	12
Day 2-17	31.7	Day 1-14	46.3	Day 2-17	21	Day 1-14	13.7
Day 2-17	65	Day 1-14	56.7	Day 2-17	22.7	Day 1-14	29.3
Day 2-17	29.7	Day 1-14	57	Day 2-17	13	Day 1-14	27.7
Day 2-17	29.3	Day 1-14	24.7	Day 2-17	17.7	Day 1-14	8
Day 2-17	47.7	Day 1-14	31.3	Day 2-17	26	Day 1-14	4
Day 2-17	35.7	Day 1-14	67.7	Day 2-17	21	Day 1-14	21
Day 2-17	33	Day 1-14	57	Day 2-17	15	Day 1-14	25
Day 2-18	58.3	Day 1-14	45	Day 2-18	13.7	Day 1-14	15.7
Day 2-18	39	Day 1-14	38	Day 2-18	7.3	Day 1-14	13
Day 2-18	48	Day 1-14	43	Day 2-18	12.7	Day 1-14	15.3
Day 2-18	36	Day 1-14	50	Day 2-18	9.7	Day 1-14	9.3
Day 2-18	23.7	Day 1-15	25.7	Day 2-18	10	Day 1-15	29.7
Day 2-18	50.7	Day 1-15	30.3	Day 2-18	13.3	Day 1-15	28.3
Day 2-18	43.7	Day 1-15	37.3	Day 2-18	26.3	Day 1-15	23.3
Day 2-18	15	Day 1-15	24.7	Day 2-18	3.7	Day 1-15	11
Day 3-1	73.3	Day 1-15	32.7	Day 3-1	7.3	Day 1-15	33
Day 3-1	59.7	Day 1-15	29	Day 3-1	20.7	Day 1-15	11
Day 3-1	52.3	Day 1-15	22	Day 3-1	19.3	Day 1-15	12.3
Day 3-1	54.7	Day 1-15	49.3	Day 3-1	26.3	Day 1-15	33.7
Day 3-1	48.3	Day 1-15	41	Day 3-1	11.3	Day 1-15	35.3
Day 3-1	43	Day 1-15	42	Day 3-1	25.7	Day 1-15	32
Day 3-1	50	Day 1-15	25.3	Day 3-1	23.3	Day 1-15	23.3
Day 3-1	41.7	Day 1-15	30.7	Day 3-1	12.3	Day 1-15	15.7
Day 3-2	67.7	Day 1-16	0	Day 3-2	9.3	Day 1-16	0
Day 3-2	56.3	Day 1-16	31.7	Day 3-2	14	Day 1-16	16
Day 3-2	41.7	Day 1-16	32.7	Day 3-2	17	Day 1-16	14.7
Day 3-2	51	Day 1-16	28	Day 3-2	24	Day 1-16	21
Day 3-2	47.7	Day 1-16	14.7	Day 3-2	21.7	Day 1-16	8.7
Day 3-2	41.7	Day 1-16	38.7	Day 3-2	32.3	Day 1-16	12.3
Day 3-2	45.3	Day 1-16	15.3	Day 3-2	9.7	Day 1-16	8
Day 3-2	36	Day 1-16	15.7	Day 3-2	12	Day 1-16	6.3
Day 3-3	62.3	Day 1-16	22	Day 3-3	10	Day 1-16	6.7
Day 3-3	62	Day 1-16	0	Day 3-3	15	Day 1-16	0
Day 3-3	58.7	Day 1-16	49	Day 3-3	15.7	Day 1-16	24.3
Day 3-3	35.7	Day 1-16	51.3	Day 3-3	4	Day 1-16	17.7
Day 3-3	59.7	Day 1-17	13	Day 3-3	20.7	Day 1-17	4
Day 3-3	52	Day 1-17	26.7	Day 3-3	23.3	Day 1-17	9.7
Day 3-3	41	Day 1-17	42	Day 3-3	9	Day 1-17	22
Day 3-3	42.3	Day 1-17	33.7	Day 3-3	14	Day 1-17	16.3
Day 3-4	6	Day 1-17	17.3	Day 3-4	0	Day 1-17	3.7
Day 3-4	61.3	Day 1-17	38.3	Day 3-4	4.3	Day 1-17	6.7
Day 3-4	60.7	Day 1-17	13.7	Day 3-4	11.3	Day 1-17	0.7
Day 3-4	58	Day 1-17	10.7	Day 3-4	19.3	Day 1-17	1.7
Day 3-4	41	Day 1-17	48.3	Day 3-4	5.7	Day 1-17	5.3
Day 3-4	52.3	Day 1-17	13.7	Day 3-4	23.3	Day 1-17	0
Day 3-4	51	Day 1-17	53.3	Day 3-4	21.3	Day 1-17	20.7
Day 3-4	30.7	Day 1-17	45	Day 3-4	8.7	Day 1-17	16
Day 3-5	56	Day 1-18	20	Day 3-5	5	Day 1-18	18.3
Day 3-5	73	Day 1-18	14	Day 3-5	15.7	Day 1-18	14.7
Day 3-5	70.3	Day 1-18	12.3	Day 3-5	0	Day 1-18	9.3
Day 3-5	41	Day 1-18	20	Day 3-5	1	Day 1-18	13.3
Day 3-5	39	Day 1-18	12.7	Day 3-5	12	Day 1-18	3.3
Day 3-5	43.7	Day 1-18	16.3	Day 3-5	11.3	Day 1-18	9
Day 3-5	23	Day 1-18	16	Day 3-5	16.3	Day 1-18	7.7
Day 3-5	38	Day 1-18	14.7	Day 3-5	23	Day 1-18	4
Day 3-6	46.3	Day 1-18	32.7	Day 3-6	1	Day 1-18	21.3
Day 3-6	50.3	Day 1-18	13.3	Day 3-6	4	Day 1-18	18.3
Day 3-6	50	Day 1-18	0	Day 3-6	2.3	Day 1-18	0
Day 3-6	55.7	Day 1-18	33.3	Day 3-6	5.3	Day 1-18	14.7
Day 3-6	45.3	Day 2-1	28	Day 3-6	3.3	Day 2-1	14.3
Day 3-6	53	Day 2-1	50	Day 3-6	9.3	Day 2-1	17.3
Day 3-6	26.7	Day 2-1	16	Day 3-6	2	Day 2-1	4.7
Day 3-6	54.3	Day 2-1	48.7	Day 3-6	5	Day 2-1	13.3
Day 3-7	70	Day 2-1	41.7	Day 3-7	1.3	Day 2-1	17.7
Day 3-7	36.7	Day 2-1	43	Day 3-7	5.7	Day 2-1	12
Day 3-7	57.3	Day 2-1	33.3	Day 3-7	11.3	Day 2-1	12.3
Day 3-7	22	Day 2-1	42.3	Day 3-7	5.7	Day 2-1	8.7
Day 3-7	35	Day 2-1	12	Day 3-7	7.7	Day 2-1	3
Day 3-7	57.3	Day 2-1	52.3	Day 3-7	20	Day 2-1	9.7
Day 3-7	61.3	Day 2-1	31	Day 3-7	21	Day 2-1	1
Day 3-7	51.3	Day 2-1	49.7	Day 3-7	26.7	Day 2-1	15.3
Day 3-8	30.7	Day 2-2	28.7	Day 3-8	0	Day 2-2	18
Day 3-8	80.3	Day 2-2	47.3	Day 3-8	9.7	Day 2-2	12
Day 3-8	72.3	Day 2-2	6	Day 3-8	13	Day 2-2	1
Day 3-8	54.7	Day 2-2	45.3	Day 3-8	14.7	Day 2-2	15.3
Day 3-8	52.7	Day 2-2	48.7	Day 3-8	10.7	Day 2-2	26
Day 3-8	44.3	Day 2-2	45.3	Day 3-8	16.7	Day 2-2	20.3
Day 3-8	38.3	Day 2-2	38.7	Day 3-8	15	Day 2-2	9.3
Day 3-8	40.7	Day 2-2	30.3	Day 3-8	3	Day 2-2	5.3
Day 3-9	31.7	Day 2-2	24.3	Day 3-9	0	Day 2-2	2
Day 3-9	71.7	Day 2-2	35.3	Day 3-9	1	Day 2-2	13.7
Day 3-9	70.3	Day 2-2	38	Day 3-9	10	Day 2-2	11.3
Day 3-9	62	Day 2-2	37.3	Day 3-9	15	Day 2-2	9.3
Day 3-9	49.7	Day 2-3	44	Day 3-9	11.7	Day 2-3	12.7
Day 3-9	26.7	Day 2-3	24.7	Day 3-9	5.7	Day 2-3	4.7
Day 3-9	56.7	Day 2-3	33.7	Day 3-9	12	Day 2-3	7.3
Day 3-9	44.7	Day 2-3	59.3	Day 3-9	18.3	Day 2-3	18.3
Day 3-10	51	Day 2-3	20.7	Day 3-10	7.3	Day 2-3	3
Day 3-10	54.7	Day 2-3	50	Day 3-10	10	Day 2-3	8.7
Day 3-10	52.7	Day 2-3	40	Day 3-10	6.3	Day 2-3	9
Day 3-10	39.3	Day 2-3	43.3	Day 3-10	12.7	Day 2-3	14.7
Day 3-10	57.7	Day 2-3	26.3	Day 3-10	8.3	Day 2-3	5.7
Day 3-10	40.3	Day 2-3	59	Day 3-10	4.3	Day 2-3	12.7
Day 3-10	54.7	Day 2-3	51	Day 3-10	26	Day 2-3	15.7
Day 3-10	59	Day 2-3	49.7	Day 3-10	3.7	Day 2-3	19.3
Day 3-11	57	Day 2-4	33	Day 3-11	6	Day 2-4	18
Day 3-11	57.7	Day 2-4	26	Day 3-11	5.7	Day 2-4	3
Day 3-11	52.7	Day 2-4	40.3	Day 3-11	2	Day 2-4	20.7
Day 3-11	57	Day 2-4	28.7	Day 3-11	3.7	Day 2-4	6.3
Day 3-11	33.7	Day 2-4	49.7	Day 3-11	6	Day 2-4	18
Day 3-11	56	Day 2-4	35.7	Day 3-11	17.7	Day 2-4	21
Day 3-11	55	Day 2-4	38.3	Day 3-11	19	Day 2-4	7.7
Day 3-11	41.3	Day 2-4	36.3	Day 3-11	15.3	Day 2-4	4.7
Day 3-12	58	Day 2-4	46	Day 3-12	3	Day 2-4	21.7
Day 3-12	45.3	Day 2-4	45.7	Day 3-12	9.7	Day 2-4	6
Day 3-12	38.3	Day 2-4	8	Day 3-12	6.3	Day 2-4	1
Day 3-12	59.3	Day 2-4	42.3	Day 3-12	14.7	Day 2-4	12.3
Day 3-12	29.7	Day 2-5	26	Day 3-12	8.7	Day 2-5	4
Day 3-12	31.7	Day 2-5	30	Day 3-12	8.3	Day 2-5	2.3
Day 3-12	53	Day 2-5	31	Day 3-12	17	Day 2-5	4.3
Day 3-12	39.7	Day 2-5	36	Day 3-12	14.7	Day 2-5	0.7
Day 3-13	61.7	Day 2-5	53.3	Day 3-13	7.3	Day 2-5	2.7
Day 3-13	34.7	Day 2-5	42.7	Day 3-13	10.7	Day 2-5	1
Day 3-13	65.3	Day 2-5	35	Day 3-13	7.7	Day 2-5	1
Day 3-13	7	Day 2-5	36	Day 3-13	0.7	Day 2-5	0.7
Day 3-13	54.7	Day 2-5	43.3	Day 3-13	10.7	Day 2-5	0
Day 3-13	39.7	Day 2-5	50.7	Day 3-13	18.7	Day 2-5	2
Day 3-13	7.7	Day 2-5	31.3	Day 3-13	1	Day 2-5	0.7
Day 3-13	34	Day 2-5	56.3	Day 3-13	16.3	Day 2-5	3
Day 3-14	35.7	Day 2-6	29	Day 3-14	0.7	Day 2-6	12.7
Day 3-14	62.7	Day 2-6	28	Day 3-14	2.3	Day 2-6	4.7
Day 3-14	31.3	Day 2-6	11	Day 3-14	3.7	Day 2-6	0
Day 3-14	59.3	Day 2-6	59	Day 3-14	11	Day 2-6	14
Day 3-14	30.3	Day 2-6	29.7	Day 3-14	11	Day 2-6	12
Day 3-14	52	Day 2-6	24.7	Day 3-14	16.3	Day 2-6	5
Day 3-14	58.3	Day 2-6	46.7	Day 3-14	12	Day 2-6	22.3
Day 3-14	34	Day 2-6	13.3	Day 3-14	7.3	Day 2-6	5.3
Day 3-15	15	Day 2-6	59.3	Day 3-15	0	Day 2-6	13
Day 3-15	59.7	Day 2-6	51.3	Day 3-15	6.7	Day 2-6	22.7
Day 3-15	67.3	Day 2-6	46.7	Day 3-15	6	Day 2-6	12.3
Day 3-15	30.7	Day 2-6	20.7	Day 3-15	9	Day 2-6	4
Day 3-15	26.7	Day 2-7	4.3	Day 3-15	6.3	Day 2-7	0
Day 3-15	11.7	Day 2-7	55.7	Day 3-15	1.3	Day 2-7	14.3
Day 3-15	22	Day 2-7	36	Day 3-15	2.7	Day 2-7	16.7
Day 3-15	34	Day 2-7	49.3	Day 3-15	26	Day 2-7	11.3
Day 3-16	2	Day 2-7	17.7	Day 3-16	0	Day 2-7	9
Day 3-16	46.3	Day 2-7	32	Day 3-16	0	Day 2-7	2
Day 3-16	67	Day 2-7	59.7	Day 3-16	0	Day 2-7	12
Day 3-16	19.7	Day 2-7	40	Day 3-16	0	Day 2-7	10.3
Day 3-16	28	Day 2-7	31.3	Day 3-16	3	Day 2-7	3.3
Day 3-16	23.3	Day 2-7	29.3	Day 3-16	7.3	Day 2-7	7
Day 3-16	6	Day 2-7	34.3	Day 3-16	0	Day 2-7	0
Day 3-16	41.7	Day 2-7	17	Day 3-16	19.7	Day 2-7	0
Day 3-17	32	Day 2-8	24	Day 3-17	0	Day 2-8	6.7
Day 3-17	38	Day 2-8	59.7	Day 3-17	0	Day 2-8	21.3
Day 3-17	74.7	Day 2-8	21.7	Day 3-17	4.3	Day 2-8	9.7
Day 3-17	41.7	Day 2-8	48	Day 3-17	4.3	Day 2-8	15.3
Day 3-17	68.7	Day 2-8	32.3	Day 3-17	8.3	Day 2-8	9.3
Day 3-17	37.3	Day 2-8	58.7	Day 3-17	9.7	Day 2-8	12
Day 3-17	35	Day 2-8	59	Day 3-17	4.3	Day 2-8	15.7
Day 3-17	55.3	Day 2-8	58.3	Day 3-17	14.7	Day 2-8	19.3
Day 3-18	57.7	Day 2-8	44	Day 3-18	10	Day 2-8	19
Day 3-18	43.7	Day 2-8	46.3	Day 3-18	19.7	Day 2-8	12
Day 3-18	51.7	Day 2-8	29.3	Day 3-18	16.7	Day 2-8	1.7
Day 3-18	39.3	Day 2-8	29	Day 3-18	8.7	Day 2-8	2
Day 3-18	26	Day 2-9	53.3	Day 3-18	11.7	Day 2-9	21
Day 3-18	52	Day 2-9	23	Day 3-18	22.7	Day 2-9	3.7
Day 3-18	49.3	Day 2-9	47	Day 3-18	19.3	Day 2-9	12
Day 3-18	23	Day 2-9	48	Day 3-18	3.7	Day 2-9	16.3
Day 4-1	47.7	Day 2-9	30	Day 4-1	7	Day 2-9	10
Day 4-1	63.3	Day 2-9	54.7	Day 4-1	18	Day 2-9	15.7
Day 4-1	60.3	Day 2-9	59.7	Day 4-1	19	Day 2-9	13
Day 4-1	49	Day 2-9	50.3	Day 4-1	20	Day 2-9	19
Day 4-1	52	Day 2-9	50.3	Day 4-1	20	Day 2-9	19.7
Day 4-1	57	Day 2-9	53.7	Day 4-1	18.3	Day 2-9	14
Day 4-1	44	Day 2-9	26.3	Day 4-1	17.3	Day 2-9	5.3
Day 4-1	51.7	Day 2-9	26.3	Day 4-1	14	Day 2-9	5.7
Day 4-2	64.7	Day 2-10	64.3	Day 4-2	8.3	Day 2-10	20.3
Day 4-2	55.7	Day 2-10	49.3	Day 4-2	21	Day 2-10	18
Day 4-2	44	Day 2-10	38.3	Day 4-2	21	Day 2-10	3.3
Day 4-2	46.7	Day 2-10	48	Day 4-2	27.3	Day 2-10	29.3
Day 4-2	43.3	Day 2-10	34	Day 4-2	19.3	Day 2-10	14.7
Day 4-2	50.3	Day 2-10	57	Day 4-2	18.7	Day 2-10	16.3
Day 4-2	40.7	Day 2-10	39.7	Day 4-2	17	Day 2-10	19.7
Day 4-2	25.7	Day 2-10	63	Day 4-2	3.7	Day 2-10	11
Day 4-3	73.3	Day 2-10	44	Day 4-3	6	Day 2-10	18
Day 4-3	50.3	Day 2-10	44.7	Day 4-3	9.3	Day 2-10	21
Day 4-3	56	Day 2-10	39	Day 4-3	12	Day 2-10	13
Day 4-3	42.3	Day 2-10	37	Day 4-3	7	Day 2-10	1.3
Day 4-3	56.3	Day 2-11	31	Day 4-3	12	Day 2-11	20
Day 4-3	49	Day 2-11	5.7	Day 4-3	9.7	Day 2-11	4
Day 4-3	31	Day 2-11	40.3	Day 4-3	6.3	Day 2-11	15.7
Day 4-3	50.3	Day 2-11	42	Day 4-3	13.3	Day 2-11	13.3
Day 4-4	54	Day 2-11	43.3	Day 4-4	6.3	Day 2-11	16.7
Day 4-4	54	Day 2-11	42.3	Day 4-4	9.3	Day 2-11	13.7
Day 4-4	51.3	Day 2-11	33.3	Day 4-4	11.7	Day 2-11	14.3
Day 4-4	29.7	Day 2-11	46	Day 4-4	5	Day 2-11	15.7
Day 4-4	53	Day 2-11	31.7	Day 4-4	18.3	Day 2-11	10
Day 4-4	39.7	Day 2-11	28	Day 4-4	10	Day 2-11	1.7
Day 4-4	52.7	Day 2-11	39	Day 4-4	6	Day 2-11	12.7
Day 4-4	45	Day 2-11	24.3	Day 4-4	20.7	Day 2-11	2.7
Day 4-5	50.3	Day 2-12	36.7	Day 4-5	5.3	Day 2-12	25
Day 4-5	56.7	Day 2-12	22	Day 4-5	7.3	Day 2-12	7.3
Day 4-5	69.3	Day 2-12	59.3	Day 4-5	2.3	Day 2-12	29
Day 4-5	38.7	Day 2-12	40.3	Day 4-5	6.7	Day 2-12	21
Day 4-5	60.3	Day 2-12	43	Day 4-5	14.3	Day 2-12	26.7
Day 4-5	65	Day 2-12	41.3	Day 4-5	2.3	Day 2-12	20.3
Day 4-5	43.3	Day 2-12	47.7	Day 4-5	4	Day 2-12	20
Day 4-5	54	Day 2-12	43	Day 4-5	8.7	Day 2-12	24.7
Day 4-6	43	Day 2-12	44.3	Day 4-6	1.3	Day 2-12	15.3
Day 4-6	42.7	Day 2-12	25	Day 4-6	6	Day 2-12	11.3
Day 4-6	52	Day 2-12	33	Day 4-6	4	Day 2-12	11.7
Day 4-6	31.7	Day 2-12	38.3	Day 4-6	3.3	Day 2-12	15.7
Day 4-6	35	Day 2-13	4.3	Day 4-6	5.7	Day 2-13	0
Day 4-6	37.3	Day 2-13	50	Day 4-6	4	Day 2-13	20
Day 4-6	23.7	Day 2-13	45.7	Day 4-6	1.3	Day 2-13	29
Day 4-6	35.3	Day 2-13	48.7	Day 4-6	6	Day 2-13	21
Day 4-7	58.3	Day 2-13	51	Day 4-7	3.3	Day 2-13	24
Day 4-7	50.7	Day 2-13	49.3	Day 4-7	7.7	Day 2-13	18.7
Day 4-7	19.3	Day 2-13	34.7	Day 4-7	4	Day 2-13	7
Day 4-7	52.7	Day 2-13	44.7	Day 4-7	10	Day 2-13	15.7
Day 4-7	39.3	Day 2-13	54	Day 4-7	9	Day 2-13	15
Day 4-7	56.3	Day 2-13	25.7	Day 4-7	21.3	Day 2-13	6
Day 4-7	0.7	Day 2-13	28	Day 4-7	1	Day 2-13	6
Day 4-7	60	Day 2-13	16.3	Day 4-7	10	Day 2-13	2
Day 4-8	14.7	Day 2-14	31	Day 4-8	0	Day 2-14	46
Day 4-8	63	Day 2-14	24.3	Day 4-8	3.3	Day 2-14	17
Day 4-8	47	Day 2-14	42.7	Day 4-8	4.7	Day 2-14	35.7
Day 4-8	55	Day 2-14	19.7	Day 4-8	5	Day 2-14	25
Day 4-8	55	Day 2-14	45.7	Day 4-8	9.3	Day 2-14	25
Day 4-8	30	Day 2-14	48.3	Day 4-8	5.3	Day 2-14	25
Day 4-8	51.7	Day 2-14	42.7	Day 4-8	8.3	Day 2-14	14.7
Day 4-8	45.3	Day 2-14	41.3	Day 4-8	12.3	Day 2-14	19.7
Day 4-9	11.7	Day 2-14	39.3	Day 4-9	0	Day 2-14	23.3
Day 4-9	56.7	Day 2-14	26.3	Day 4-9	4	Day 2-14	7.3
Day 4-9	49.3	Day 2-14	26.3	Day 4-9	9.7	Day 2-14	2.7
Day 4-9	45.7	Day 2-14	17.3	Day 4-9	2.7	Day 2-14	6.7
Day 4-9	8	Day 2-15	24	Day 4-9	3	Day 2-15	14.7
Day 4-9	50.7	Day 2-15	43.3	Day 4-9	14.3	Day 2-15	15.7
Day 4-9	38.7	Day 2-15	53.3	Day 4-9	9.7	Day 2-15	29.7
Day 4-9	38	Day 2-15	50.3	Day 4-9	10	Day 2-15	26
Day 4-10	22.7	Day 2-15	54	Day 4-10	0	Day 2-15	22
Day 4-10	63.7	Day 2-15	10	Day 4-10	4	Day 2-15	2.7
Day 4-10	59.7	Day 2-15	49	Day 4-10	11	Day 2-15	20.3
Day 4-10	37.7	Day 2-15	44	Day 4-10	7.3	Day 2-15	19.3
Day 4-10	38	Day 2-15	53.3	Day 4-10	2.7	Day 2-15	19.7
Day 4-10	53.7	Day 2-15	37.3	Day 4-10	16	Day 2-15	17.7
Day 4-10	56.7	Day 2-15	41	Day 4-10	13.3	Day 2-15	8.7
Day 4-10	18	Day 2-15	28.3	Day 4-10	4.7	Day 2-15	7.7
Day 4-11	25.3	Day 2-16	14.3	Day 4-11	0	Day 2-16	6.7
Day 4-11	47	Day 2-16	42.3	Day 4-11	1.3	Day 2-16	24
Day 4-11	65	Day 2-16	45.7	Day 4-11	9.7	Day 2-16	19.3
Day 4-11	63	Day 2-16	34	Day 4-11	11.7	Day 2-16	14
Day 4-11	45	Day 2-16	5.7	Day 4-11	14.3	Day 2-16	0
Day 4-11	58	Day 2-16	58.3	Day 4-11	12.7	Day 2-16	11.3
Day 4-11	25	Day 2-16	63	Day 4-11	6.3	Day 2-16	19.3
Day 4-11	51	Day 2-16	60	Day 4-11	16.3	Day 2-16	14.3
Day 4-12	46.3	Day 2-16	50.3	Day 4-12	5.7	Day 2-16	12.3
Day 4-12	36.7	Day 2-16	48	Day 4-12	4	Day 2-16	16
Day 4-12	44.7	Day 2-16	41.3	Day 4-12	5.3	Day 2-16	9.3
Day 4-12	13.7	Day 2-16	32.3	Day 4-12	0	Day 2-16	8.7
Day 4-12	34	Day 2-17	10.7	Day 4-12	5	Day 2-17	6.7
Day 4-12	48.7	Day 2-17	12.3	Day 4-12	16.7	Day 2-17	4.3
Day 4-12	43.7	Day 2-17	44.3	Day 4-12	12.3	Day 2-17	27.7
Day 4-12	19	Day 2-17	40.7	Day 4-12	2.3	Day 2-17	20.3
Day 4-13	57	Day 2-17	14.7	Day 4-13	1	Day 2-17	14.3
Day 4-13	14.3	Day 2-17	37.3	Day 4-13	4.7	Day 2-17	13.7
Day 4-13	36.7	Day 2-17	16.3	Day 4-13	9.7	Day 2-17	11.7
Day 4-13	43.7	Day 2-17	33	Day 4-13	5.7	Day 2-17	12.3
Day 4-13	23.7	Day 2-17	15.3	Day 4-13	9.3	Day 2-17	4.3
Day 4-13	34.3	Day 2-17	9.7	Day 4-13	10.3	Day 2-17	2.7
Day 4-13	29.7	Day 2-17	38.7	Day 4-13	0.7	Day 2-17	18
Day 4-13	42.7	Day 2-17	47	Day 4-13	23.3	Day 2-17	16.7
Day 4-14	56	Day 2-18	13.3	Day 4-14	0	Day 2-18	0
Day 4-14	29.7	Day 2-18	53.7	Day 4-14	1.3	Day 2-18	20.3
Day 4-14	46.7	Day 2-18	41	Day 4-14	4	Day 2-18	22.3
Day 4-14	48.3	Day 2-18	49	Day 4-14	5.7	Day 2-18	21
Day 4-14	3	Day 2-18	34.7	Day 4-14	5	Day 2-18	13.3
Day 4-14	58.7	Day 2-18	13.7	Day 4-14	16.3	Day 2-18	2.3
Day 4-14	58	Day 2-18	51.3	Day 4-14	9.3	Day 2-18	13.7
Day 4-14	53	Day 2-18	25.7	Day 4-14	18	Day 2-18	9.7
Day 4-15	2.7	Day 2-18	5.3	Day 4-15	2.3	Day 2-18	0
Day 4-15	22	Day 2-18	34.3	Day 4-15	0	Day 2-18	5
Day 4-15	43.3	Day 2-18	8	Day 4-15	13	Day 2-18	0
Day 4-15	39	Day 2-18	39.7	Day 4-15	3	Day 2-18	9
Day 4-15	34.7	Day 3-1	36.7	Day 4-15	12.3	Day 3-1	16.7
Day 4-15	33.3	Day 3-1	27.3	Day 4-15	4.3	Day 3-1	8
Day 4-15	32.3	Day 3-1	27.3	Day 4-15	0.3	Day 3-1	12
Day 4-15	33.7	Day 3-1	36.7	Day 4-15	12.3	Day 3-1	8.7
Day 4-16	36	Day 3-1	48.3	Day 4-16	0	Day 3-1	19.3
Day 4-16	50.3	Day 3-1	17.3	Day 4-16	3	Day 3-1	2
Day 4-16	44.3	Day 3-1	42	Day 4-16	0	Day 3-1	11.7
Day 4-16	54	Day 3-1	30.3	Day 4-16	4	Day 3-1	6.7
Day 4-16	23.3	Day 3-1	30	Day 4-16	0.3	Day 3-1	8.7
Day 4-16	48.3	Day 3-1	38	Day 4-16	9.7	Day 3-1	14.7
Day 4-16	51.3	Day 3-1	53	Day 4-16	15.3	Day 3-1	17
Day 4-16	16.3	Day 3-1	31	Day 4-16	0	Day 3-1	14.3
Day 4-17	11.3	Day 3-2	29.3	Day 4-17	0	Day 3-2	9.7
Day 4-17	50.3	Day 3-2	36.7	Day 4-17	2	Day 3-2	8.3
Day 4-17	14	Day 3-2	20.3	Day 4-17	0	Day 3-2	5
Day 4-17	52.7	Day 3-2	47.3	Day 4-17	10	Day 3-2	27
Day 4-17	57	Day 3-2	48	Day 4-17	9.7	Day 3-2	18.7
Day 4-17	58.3	Day 3-2	19.3	Day 4-17	11.3	Day 3-2	2.3
Day 4-17	36	Day 3-2	42	Day 4-17	12.7	Day 3-2	9.3
Day 4-17	28.3	Day 3-2	52	Day 4-17	6	Day 3-2	26.3
Day 4-18	48.7	Day 3-2	35.3	Day 4-18	11	Day 3-2	9.7
Day 4-18	45	Day 3-2	4.7	Day 4-18	13	Day 3-2	1
Day 4-18	36.3	Day 3-2	51	Day 4-18	17.3	Day 3-2	11
Day 4-18	53.7	Day 3-2	37	Day 4-18	25.7	Day 3-2	14.7
Day 4-18	35	Day 3-3	22.7	Day 4-18	12.7	Day 3-3	11.7
Day 4-18	52	Day 3-3	17.7	Day 4-18	25.7	Day 3-3	2.3
Day 4-18	24.7	Day 3-3	49.7	Day 4-18	25.7	Day 3-3	15.7
Day 4-18	29	Day 3-3	11.7	Day 4-18	6	Day 3-3	0
Day 5-1	65	Day 3-3	51.7	Day 5-1	12.3	Day 3-3	18.3
Day 5-1	42.7	Day 3-3	19.7	Day 5-1	2.3	Day 3-3	6.7
Day 5-1	56.3	Day 3-3	59.7	Day 5-1	7.3	Day 3-3	18.3
Day 5-1	55	Day 3-3	50.3	Day 5-1	18	Day 3-3	13.7
Day 5-1	45.7	Day 3-3	29.7	Day 5-1	22.7	Day 3-3	2.7
Day 5-1	60	Day 3-3	65	Day 5-1	18.7	Day 3-3	17.7
Day 5-1	37	Day 3-3	39.7	Day 5-1	10	Day 3-3	15.3
Day 5-1	56.3	Day 3-3	59.3	Day 5-1	11.7	Day 3-3	12.3
Day 5-2	62.7	Day 3-4	36	Day 5-2	19	Day 3-4	17
Day 5-2	39	Day 3-4	34.3	Day 5-2	13.3	Day 3-4	22.7
Day 5-2	52.3	Day 3-4	32.7	Day 5-2	18.3	Day 3-4	27
Day 5-2	42.7	Day 3-4	42	Day 5-2	23	Day 3-4	27.3
Day 5-2	37.7	Day 3-4	4	Day 5-2	13	Day 3-4	0
Day 5-2	44.7	Day 3-4	49.3	Day 5-2	22.7	Day 3-4	27.7
Day 5-2	41	Day 3-4	57.7	Day 5-2	15.7	Day 3-4	27.3
Day 5-2	29	Day 3-4	19	Day 5-2	5.3	Day 3-4	14.7
Day 5-3	53	Day 3-4	26	Day 5-3	3.3	Day 3-4	7.7
Day 5-3	60	Day 3-4	55.3	Day 5-3	10	Day 3-4	16
Day 5-3	31.7	Day 3-4	47.3	Day 5-3	4.3	Day 3-4	16.7
Day 5-3	38.7	Day 3-4	36	Day 5-3	6	Day 3-4	11
Day 5-3	51.7	Day 3-5	28	Day 5-3	0	Day 3-5	21.3
Day 5-3	54	Day 3-5	22	Day 5-3	16	Day 3-5	9
Day 5-3	38	Day 3-5	16.3	Day 5-3	3.7	Day 3-5	8.3
Day 5-3	33	Day 3-5	16.3	Day 5-3	9	Day 3-5	5.7
Day 5-4	35.7	Day 3-5	43.7	Day 5-4	6.7	Day 3-5	16.7
Day 5-4	44.3	Day 3-5	44.3	Day 5-4	3.3	Day 3-5	19
Day 5-4	46.3	Day 3-5	31.7	Day 5-4	6	Day 3-5	10.7
Day 5-4	40.7	Day 3-5	24	Day 5-4	8.3	Day 3-5	9.7
Day 5-4	50	Day 3-5	11.7	Day 5-4	7.3	Day 3-5	7
Day 5-4	38.7	Day 3-5	44.3	Day 5-4	9.3	Day 3-5	19
Day 5-4	39.3	Day 3-5	37.3	Day 5-4	7.3	Day 3-5	15.3
Day 5-4	20	Day 3-5	44.3	Day 5-4	0.3	Day 3-5	15
Day 5-5	47.7	Day 3-6	20.7	Day 5-5	3	Day 3-6	1.7
Day 5-5	49.3	Day 3-6	10.7	Day 5-5	8	Day 3-6	0
Day 5-5	53	Day 3-6	32.7	Day 5-5	1	Day 3-6	3.3
Day 5-5	36	Day 3-6	49.3	Day 5-5	3	Day 3-6	4.7
Day 5-5	42.3	Day 3-6	33.3	Day 5-5	11.7	Day 3-6	3.7
Day 5-5	56.3	Day 3-6	13.7	Day 5-5	8	Day 3-6	0
Day 5-5	32.3	Day 3-6	58.7	Day 5-5	0	Day 3-6	9.3
Day 5-5	24	Day 3-6	49	Day 5-5	8	Day 3-6	7.3
Day 5-6	32.7	Day 3-6	21.3	Day 5-6	0	Day 3-6	2.3
Day 5-6	36.7	Day 3-6	55.3	Day 5-6	2.3	Day 3-6	6.7
Day 5-6	57	Day 3-6	32.7	Day 5-6	4.3	Day 3-6	2
Day 5-6	45.3	Day 3-6	49	Day 5-6	5.7	Day 3-6	6
Day 5-6	36.7	Day 3-7	46.3	Day 5-6	3	Day 3-7	13.7
Day 5-6	46	Day 3-7	18	Day 5-6	9	Day 3-7	7.7
Day 5-6	32.3	Day 3-7	16.3	Day 5-6	4.3	Day 3-7	6.7
Day 5-6	22.7	Day 3-7	54.7	Day 5-6	1	Day 3-7	14.7
Day 5-7	45.3	Day 3-7	43.7	Day 5-7	6.7	Day 3-7	16.3
Day 5-7	62	Day 3-7	23.7	Day 5-7	10.3	Day 3-7	6
Day 5-7	45	Day 3-7	28	Day 5-7	8.7	Day 3-7	8.3
Day 5-7	10.7	Day 3-7	0.7	Day 5-7	5.3	Day 3-7	0
Day 5-7	45.7	Day 3-7	50	Day 5-7	14	Day 3-7	12.7
Day 5-7	60	Day 3-7	30.7	Day 5-7	16	Day 3-7	4.7
Day 5-7	59.3	Day 3-7	28	Day 5-7	11.7	Day 3-7	2
Day 5-7	40.3	Day 3-7	16	Day 5-7	12	Day 3-7	6.3
Day 5-8	24.3	Day 3-8	60.7	Day 5-8	0	Day 3-8	11.3
Day 5-8	63	Day 3-8	17.7	Day 5-8	4.3	Day 3-8	5.7
Day 5-8	29	Day 3-8	46	Day 5-8	0	Day 3-8	8
Day 5-8	53.3	Day 3-8	42.7	Day 5-8	9.3	Day 3-8	14
Day 5-8	55.3	Day 3-8	22.3	Day 5-8	10.3	Day 3-8	2.7
Day 5-8	46	Day 3-8	14.3	Day 5-8	3.7	Day 3-8	0
Day 5-8	19.3	Day 3-8	43.7	Day 5-8	1.7	Day 3-8	3.3
Day 5-8	46	Day 3-8	22.7	Day 5-8	15.3	Day 3-8	7.7
Day 5-9	50.7	Day 3-8	40	Day 5-9	0	Day 3-8	6
Day 5-9	52.3	Day 3-8	30.3	Day 5-9	1	Day 3-8	2
Day 5-9	23	Day 3-8	31.3	Day 5-9	0.7	Day 3-8	2.3
Day 5-9	48.7	Day 3-8	18.3	Day 5-9	0	Day 3-8	4.3
Day 5-9	22	Day 3-9	49.3	Day 5-9	0.7	Day 3-9	19
Day 5-9	59.7	Day 3-9	16.3	Day 5-9	4.3	Day 3-9	6
Day 5-9	39.3	Day 3-9	50	Day 5-9	2	Day 3-9	24.7
Day 5-9	31.3	Day 3-9	47.7	Day 5-9	0	Day 3-9	23
Day 5-10	22	Day 3-9	17.7	Day 5-10	0	Day 3-9	0.7
Day 5-10	71	Day 3-9	35.3	Day 5-10	3	Day 3-9	9
Day 5-10	39.3	Day 3-9	50.7	Day 5-10	6.3	Day 3-9	12.7
Day 5-10	55.3	Day 3-9	19.3	Day 5-10	5.7	Day 3-9	9.7
Day 5-10	50.3	Day 3-9	56	Day 5-10	7	Day 3-9	14.3
Day 5-10	37.3	Day 3-9	46.3	Day 5-10	7	Day 3-9	18.7
Day 5-10	58	Day 3-9	39	Day 5-10	15.3	Day 3-9	15.3
Day 5-10	36.7	Day 3-9	48	Day 5-10	3.3	Day 3-9	12
Day 5-11	62	Day 3-10	44.3	Day 5-11	1.3	Day 3-10	18.3
Day 5-11	45	Day 3-10	14.3	Day 5-11	4.3	Day 3-10	0
Day 5-11	53	Day 3-10	41.3	Day 5-11	5.7	Day 3-10	15
Day 5-11	46	Day 3-10	46	Day 5-11	8	Day 3-10	16
Day 5-11	59	Day 3-10	29	Day 5-11	6.3	Day 3-10	1
Day 5-11	38	Day 3-10	36.3	Day 5-11	8.3	Day 3-10	13
Day 5-11	60.7	Day 3-10	47.7	Day 5-11	20	Day 3-10	19.3
Day 5-11	52.7	Day 3-10	50	Day 5-11	6.7	Day 3-10	13.3
Day 5-12	44	Day 3-10	40.3	Day 5-12	0	Day 3-10	18.3
Day 5-12	37.7	Day 3-10	36	Day 5-12	4	Day 3-10	11
Day 5-12	53.3	Day 3-10	29	Day 5-12	15	Day 3-10	6.7
Day 5-12	13	Day 3-10	29	Day 5-12	2.7	Day 3-10	7.3
Day 5-12	57.7	Day 3-11	45.3	Day 5-12	15.7	Day 3-11	24.3
Day 5-12	38	Day 3-11	50.3	Day 5-12	15.7	Day 3-11	24.7
Day 5-12	54.3	Day 3-11	33	Day 5-12	15	Day 3-11	11.7
Day 5-12	50.3	Day 3-11	30	Day 5-12	17.7	Day 3-11	10.3
Day 5-13	34.3	Day 3-11	59.7	Day 5-13	2	Day 3-11	15.7
Day 5-13	58.3	Day 3-11	38	Day 5-13	6.7	Day 3-11	9.3
Day 5-13	37.7	Day 3-11	31.3	Day 5-13	7.7	Day 3-11	6.3
Day 5-13	24.7	Day 3-11	67	Day 5-13	5	Day 3-11	15
Day 5-13	48	Day 3-11	49.3	Day 5-13	13	Day 3-11	18.7
Day 5-13	19.3	Day 3-11	49.3	Day 5-13	6.3	Day 3-11	25.3
Day 5-13	42	Day 3-11	42	Day 5-13	24.3	Day 3-11	9.3
Day 5-13	37	Day 3-11	33.3	Day 5-13	14.7	Day 3-11	1
Day 5-14	52	Day 3-12	30	Day 5-14	1	Day 3-12	6.3
Day 5-14	20	Day 3-12	15.7	Day 5-14	0	Day 3-12	3
Day 5-14	72.7	Day 3-12	41.3	Day 5-14	11.7	Day 3-12	16.7
Day 5-14	51	Day 3-12	27	Day 5-14	12	Day 3-12	7.3
Day 5-14	10.3	Day 3-12	48	Day 5-14	0	Day 3-12	11.7
Day 5-14	4.3	Day 3-12	37	Day 5-14	0	Day 3-12	11.7
Day 5-14	41.7	Day 3-12	42.3	Day 5-14	5.7	Day 3-12	16.3
Day 5-14	52	Day 3-12	45	Day 5-14	19.7	Day 3-12	21.3
Day 5-15	15.7	Day 3-12	38.3	Day 5-15	0	Day 3-12	17.3
Day 5-15	43	Day 3-12	45.7	Day 5-15	7	Day 3-12	20
Day 5-15	59.3	Day 3-12	38.3	Day 5-15	0.7	Day 3-12	0.7
Day 5-15	19	Day 3-12	33.3	Day 5-15	0	Day 3-12	8.3
Day 5-15	41	Day 3-13	42.3	Day 5-15	1.7	Day 3-13	32.3
Day 5-15	48.7	Day 3-13	42	Day 5-15	14.7	Day 3-13	29.3
Day 5-15	20.7	Day 3-13	13.7	Day 5-15	5.7	Day 3-13	5.7
Day 5-15	44.7	Day 3-13	35.7	Day 5-15	18.7	Day 3-13	15.3
Day 5-16	28.3	Day 3-13	50	Day 5-16	0	Day 3-13	21.3
Day 5-16	45.3	Day 3-13	21.7	Day 5-16	0	Day 3-13	14.3
Day 5-16	59.3	Day 3-13	39.7	Day 5-16	3.3	Day 3-13	13
Day 5-16	31.7	Day 3-13	39	Day 5-16	2.7	Day 3-13	21
Day 5-16	23.7	Day 3-13	38.3	Day 5-16	0.7	Day 3-13	14
Day 5-16	61.3	Day 3-13	36	Day 5-16	15.3	Day 3-13	16
Day 5-16	56.3	Day 3-13	28	Day 5-16	8.3	Day 3-13	13.7
Day 5-16	44.3	Day 3-13	28.7	Day 5-16	17.3	Day 3-13	7.3
Day 5-17	34.3	Day 3-14	24.7	Day 5-17	0	Day 3-14	7
Day 5-17	41.3	Day 3-14	46	Day 5-17	0	Day 3-14	23.7
Day 5-17	53.3	Day 3-14	34.7	Day 5-17	6.3	Day 3-14	22.3
Day 5-17	31	Day 3-14	39.7	Day 5-17	3.7	Day 3-14	9.3
Day 5-17	62.3	Day 3-14	69.3	Day 5-17	9.3	Day 3-14	19
Day 5-17	39	Day 3-14	37.7	Day 5-17	11.3	Day 3-14	20.7
Day 5-17	65.3	Day 3-14	64.7	Day 5-17	11.7	Day 3-14	18
Day 5-17	49.7	Day 3-14	36	Day 5-17	14.3	Day 3-14	14.3
Day 5-18	58.7	Day 3-14	48	Day 5-18	9	Day 3-14	20
Day 5-18	56.7	Day 3-14	27	Day 5-18	12.3	Day 3-14	4.7
Day 5-18	26.7	Day 3-14	18.7	Day 5-18	13.3	Day 3-14	0.7
Day 5-18	55.3	Day 3-14	25.3	Day 5-18	20	Day 3-14	0
Day 5-18	24	Day 3-15	11.3	Day 5-18	10	Day 3-15	8
Day 5-18	36.3	Day 3-15	23.7	Day 5-18	13.3	Day 3-15	15.3
Day 5-18	29.3	Day 3-15	27.7	Day 5-18	14	Day 3-15	20.3
Day 5-18	31.3	Day 3-15	42.3	Day 5-18	0	Day 3-15	23.3
Day 6-1	54.3	Day 3-15	31.3	Day 6-1	2.7	Day 3-15	17.3
Day 6-1	63.3	Day 3-15	30.3	Day 6-1	10.7	Day 3-15	19
Day 6-1	32.3	Day 3-15	41.7	Day 6-1	10.3	Day 3-15	21
Day 6-1	62.7	Day 3-15	31.7	Day 6-1	14	Day 3-15	21.3
Day 6-1	55.7	Day 3-15	37	Day 6-1	18	Day 3-15	24
Day 6-1	51.7	Day 3-15	23.3	Day 6-1	26.3	Day 3-15	19
Day 6-1	43	Day 3-15	27.3	Day 6-1	9	Day 3-15	13.7
Day 6-1	50.7	Day 3-15	17.3	Day 6-1	17.7	Day 3-15	4.7
Day 6-2	74.3	Day 3-16	35.7	Day 6-2	9.3	Day 3-16	26.7
Day 6-2	50	Day 3-16	7	Day 6-2	24	Day 3-16	2
Day 6-2	35.3	Day 3-16	44.7	Day 6-2	15.7	Day 3-16	23
Day 6-2	48.3	Day 3-16	29	Day 6-2	17.3	Day 3-16	18
Day 6-2	31.3	Day 3-16	50.7	Day 6-2	8.7	Day 3-16	18
Day 6-2	56.3	Day 3-16	9	Day 6-2	19.7	Day 3-16	0.7
Day 6-2	48	Day 3-16	38	Day 6-2	20.7	Day 3-16	11
Day 6-2	34	Day 3-16	52.7	Day 6-2	12.3	Day 3-16	10
Day 6-3	56.3	Day 3-16	47.3	Day 6-3	4.7	Day 3-16	10.7
Day 6-3	57.3	Day 3-16	43	Day 6-3	15.7	Day 3-16	9
Day 6-3	44.7	Day 3-16	41.7	Day 6-3	12.3	Day 3-16	10.3
Day 6-3	39	Day 3-16	38.7	Day 6-3	10	Day 3-16	1
Day 6-3	58	Day 3-17	38.7	Day 6-3	16.3	Day 3-17	17.3
Day 6-3	18.7	Day 3-17	0	Day 6-3	5.3	Day 3-17	0
Day 6-3	64	Day 3-17	47	Day 6-3	13.3	Day 3-17	20
Day 6-3	48	Day 3-17	61	Day 6-3	8.3	Day 3-17	13.3
Day 6-4	45.7	Day 3-17	47.3	Day 6-4	4.7	Day 3-17	10
Day 6-4	30.7	Day 3-17	42.7	Day 6-4	5	Day 3-17	20
Day 6-4	54	Day 3-17	3.7	Day 6-4	11.3	Day 3-17	0
Day 6-4	36.3	Day 3-17	51.7	Day 6-4	14	Day 3-17	13
Day 6-4	37	Day 3-17	56.3	Day 6-4	11	Day 3-17	10
Day 6-4	28.3	Day 3-17	44.3	Day 6-4	12.3	Day 3-17	15
Day 6-4	46.7	Day 3-17	40	Day 6-4	5.3	Day 3-17	14
Day 6-4	35	Day 3-17	30	Day 6-4	13.7	Day 3-17	5.7
Day 6-5	44.3	Day 3-18	0	Day 6-5	3.3	Day 3-18	0
Day 6-5	60.3	Day 3-18	42	Day 6-5	10.3	Day 3-18	9.7
Day 6-5	40.3	Day 3-18	33	Day 6-5	3.7	Day 3-18	14.3
Day 6-5	32.3	Day 3-18	46.7	Day 6-5	7	Day 3-18	19.7
Day 6-5	53.7	Day 3-18	17.3	Day 6-5	7.3	Day 3-18	3.3
Day 6-5	49.3	Day 3-18	46	Day 6-5	11.3	Day 3-18	27.7
Day 6-5	47	Day 3-18	45.3	Day 6-5	8.7	Day 3-18	16
Day 6-5	20.3	Day 3-18	47.3	Day 6-5	6.3	Day 3-18	19.3
Day 6-6	47.7	Day 3-18	9	Day 6-6	3	Day 3-18	2
Day 6-6	57	Day 3-18	29.3	Day 6-6	5.3	Day 3-18	3
Day 6-6	48	Day 3-18	0	Day 6-6	5.3	Day 3-18	0
Day 6-6	56.7	Day 3-18	28	Day 6-6	7	Day 3-18	3.7
Day 6-6	41.3	Day 4-1	35	Day 6-6	7.7	Day 4-1	18.7
Day 6-6	47	Day 4-1	21	Day 6-6	6	Day 4-1	4.7
Day 6-6	54.7	Day 4-1	17.7	Day 6-6	9	Day 4-1	3.7
Day 6-6	22.7	Day 4-1	47.3	Day 6-6	3.7	Day 4-1	14.3
Day 6-7	19	Day 4-1	29	Day 6-7	0	Day 4-1	6.3
Day 6-7	58	Day 4-1	35.3	Day 6-7	3.7	Day 4-1	5
Day 6-7	37.7	Day 4-1	17.3	Day 6-7	6.3	Day 4-1	5.7
Day 6-7	46.7	Day 4-1	57.3	Day 6-7	5	Day 4-1	12.3
Day 6-7	35.3	Day 4-1	43	Day 6-7	6.7	Day 4-1	16
Day 6-7	42	Day 4-1	42.7	Day 6-7	1.7	Day 4-1	14
Day 6-7	16.7	Day 4-1	46	Day 6-7	4	Day 4-1	14
Day 6-7	52.3	Day 4-1	52.7	Day 6-7	12.3	Day 4-1	21
Day 6-8	52.7	Day 4-2	21	Day 6-8	0	Day 4-2	13
Day 6-8	47.3	Day 4-2	20	Day 6-8	0	Day 4-2	8.3
Day 6-8	48	Day 4-2	41	Day 6-8	0	Day 4-2	15.3
Day 6-8	39.7	Day 4-2	23.3	Day 6-8	0	Day 4-2	9.7
Day 6-8	37	Day 4-2	46.7	Day 6-8	1.3	Day 4-2	16
Day 6-8	54.7	Day 4-2	26.3	Day 6-8	0	Day 4-2	6.7
Day 6-8	30.3	Day 4-2	44	Day 6-8	0	Day 4-2	9.7
Day 6-8	45.3	Day 4-2	14.7	Day 6-8	3.3	Day 4-2	1.7
Day 6-9	25.7	Day 4-2	16.7	Day 6-9	0	Day 4-2	0
Day 6-9	73.3	Day 4-2	46.7	Day 6-9	7.7	Day 4-2	19.3
Day 6-9	50.3	Day 4-2	30.7	Day 6-9	9.7	Day 4-2	6
Day 6-9	27	Day 4-2	30.7	Day 6-9	11.7	Day 4-2	10
Day 6-9	47.7	Day 4-3	29	Day 6-9	9.3	Day 4-3	8
Day 6-9	43	Day 4-3	11.7	Day 6-9	6	Day 4-3	0
Day 6-9	34.3	Day 4-3	47	Day 6-9	11	Day 4-3	9
Day 6-9	22.3	Day 4-3	43.3	Day 6-9	5	Day 4-3	11.7
Day 6-10	0	Day 4-3	1.7	Day 6-10	0	Day 4-3	0
Day 6-10	20.7	Day 4-3	31.7	Day 6-10	0	Day 4-3	14
Day 6-10	61.3	Day 4-3	53.3	Day 6-10	8.7	Day 4-3	19
Day 6-10	29.3	Day 4-3	22	Day 6-10	10	Day 4-3	5.7
Day 6-10	50.3	Day 4-3	59.7	Day 6-10	6	Day 4-3	17.7
Day 6-10	31.3	Day 4-3	49.3	Day 6-10	0.7	Day 4-3	13.3
Day 6-10	41.7	Day 4-3	38.7	Day 6-10	20.7	Day 4-3	11.7
Day 6-10	41.3	Day 4-3	38.3	Day 6-10	15	Day 4-3	6.3
Day 6-11	47.3	Day 4-4	14	Day 6-11	5	Day 4-4	0
Day 6-11	45.7	Day 4-4	25	Day 6-11	7	Day 4-4	6.7
Day 6-11	57	Day 4-4	43.7	Day 6-11	4.7	Day 4-4	29
Day 6-11	59	Day 4-4	42.7	Day 6-11	10	Day 4-4	17.7
Day 6-11	42.3	Day 4-4	22.3	Day 6-11	8.3	Day 4-4	9.3
Day 6-11	67.3	Day 4-4	25.7	Day 6-11	16	Day 4-4	2
Day 6-11	62.7	Day 4-4	40	Day 6-11	19	Day 4-4	22.3
Day 6-11	45	Day 4-4	41.7	Day 6-11	10	Day 4-4	13.3
Day 6-12	62	Day 4-4	53.7	Day 6-12	5.3	Day 4-4	15.7
Day 6-12	42	Day 4-4	53.3	Day 6-12	6.3	Day 4-4	27
Day 6-12	52	Day 4-4	36.3	Day 6-12	20.7	Day 4-4	8.7
Day 6-12	30.3	Day 4-4	38.7	Day 6-12	4.3	Day 4-4	16.7
Day 6-12	59	Day 4-5	35.3	Day 6-12	20	Day 4-5	25.7
Day 6-12	22	Day 4-5	26.3	Day 6-12	1.3	Day 4-5	15
Day 6-12	51.3	Day 4-5	22.3	Day 6-12	8.3	Day 4-5	15
Day 6-12	50.3	Day 4-5	15.3	Day 6-12	25	Day 4-5	5.7
Day 6-13	60.3	Day 4-5	39.3	Day 6-13	7.7	Day 4-5	14
Day 6-13	35.7	Day 4-5	41.7	Day 6-13	4.7	Day 4-5	21.7
Day 6-13	26.7	Day 4-5	14.3	Day 6-13	6.7	Day 4-5	4
Day 6-13	36	Day 4-5	39.7	Day 6-13	1.7	Day 4-5	17
Day 6-13	49.7	Day 4-5	41	Day 6-13	14.3	Day 4-5	15.3
Day 6-13	33	Day 4-5	28	Day 6-13	20	Day 4-5	15.7
Day 6-13	37.7	Day 4-5	35	Day 6-13	25	Day 4-5	15.3
Day 6-13	9.7	Day 4-5	30	Day 6-13	2	Day 4-5	18
Day 6-14	47.3	Day 4-6	14.7	Day 6-14	1.7	Day 4-6	0
Day 6-14	54.7	Day 4-6	8.3	Day 6-14	9	Day 4-6	1.7
Day 6-14	20	Day 4-6	19	Day 6-14	3	Day 4-6	0.7
Day 6-14	49.7	Day 4-6	37	Day 6-14	7.7	Day 4-6	5
Day 6-14	14	Day 4-6	24.7	Day 6-14	1	Day 4-6	2
Day 6-14	23	Day 4-6	19.3	Day 6-14	3	Day 4-6	1.3
Day 6-14	36.3	Day 4-6	52.3	Day 6-14	5.7	Day 4-6	7
Day 6-14	65	Day 4-6	46.7	Day 6-14	16.3	Day 4-6	5.3
Day 6-15	9	Day 4-6	33	Day 6-15	0	Day 4-6	4
Day 6-15	41	Day 4-6	26.7	Day 6-15	10	Day 4-6	1.7
Day 6-15	21.7	Day 4-6	49.3	Day 6-15	4	Day 4-6	4.7
Day 6-15	39	Day 4-6	38.3	Day 6-15	1.3	Day 4-6	4
Day 6-15	18.3	Day 4-7	62.7	Day 6-15	0	Day 4-7	21
Day 6-15	36	Day 4-7	48.7	Day 6-15	0.7	Day 4-7	14
Day 6-15	39.7	Day 4-7	22	Day 6-15	5.3	Day 4-7	10.7
Day 6-15	17.7	Day 4-7	15.7	Day 6-15	4.7	Day 4-7	0
Day 6-16	44	Day 4-7	24.7	Day 6-16	0	Day 4-7	5
Day 6-16	44.7	Day 4-7	34.7	Day 6-16	1	Day 4-7	7.3
Day 6-16	47.3	Day 4-7	5.7	Day 6-16	0	Day 4-7	0.3
Day 6-16	35	Day 4-7	55.7	Day 6-16	4.7	Day 4-7	16.7
Day 6-16	53	Day 4-7	48.3	Day 6-16	0	Day 4-7	16
Day 6-16	55	Day 4-7	38.7	Day 6-16	15.7	Day 4-7	5.3
Day 6-16	19.3	Day 4-7	23.3	Day 6-16	0	Day 4-7	11.3
Day 6-16	54.7	Day 4-7	42	Day 6-16	14.7	Day 4-7	7.7
Day 6-17	44	Day 4-8	44.7	Day 6-17	0.3	Day 4-8	10.7
Day 6-17	14	Day 4-8	16.7	Day 6-17	0	Day 4-8	0.7
Day 6-17	57.3	Day 4-8	35.3	Day 6-17	6.3	Day 4-8	0
Day 6-17	8	Day 4-8	42.3	Day 6-17	0	Day 4-8	6.3
Day 6-17	61.7	Day 4-8	42	Day 6-17	15	Day 4-8	14
Day 6-17	46.7	Day 4-8	36	Day 6-17	4	Day 4-8	7.7
Day 6-17	39	Day 4-8	15.7	Day 6-17	5.3	Day 4-8	4
Day 6-17	61.7	Day 4-8	26	Day 6-17	5.3	Day 4-8	6.3
Day 6-18	63	Day 4-8	50.3	Day 6-18	16.7	Day 4-8	9
Day 6-18	41	Day 4-8	44	Day 6-18	13.3	Day 4-8	7.7
Day 6-18	46.7	Day 4-8	28	Day 6-18	16	Day 4-8	4.7
Day 6-18	46	Day 4-8	18.3	Day 6-18	26.7	Day 4-8	5.3
Day 6-18	19	Day 4-9	20.7	Day 6-18	7	Day 4-9	4.3
Day 6-18	52.3	Day 4-9	48.3	Day 6-18	11.7	Day 4-9	20
Day 6-18	36	Day 4-9	17.3	Day 6-18	16.7	Day 4-9	7.7
Day 6-18	41.7	Day 4-9	44	Day 6-18	13.7	Day 4-9	13
Day 7-1	52.7	Day 4-9	41.7	Day 7-1	4.7	Day 4-9	14.7
Day 7-1	51.7	Day 4-9	14.7	Day 7-1	10.3	Day 4-9	7
Day 7-1	62	Day 4-9	29.3	Day 7-1	12	Day 4-9	8
Day 7-1	51.3	Day 4-9	32.3	Day 7-1	14.3	Day 4-9	10
Day 7-1	46.3	Day 4-9	32	Day 7-1	17	Day 4-9	8.3
Day 7-1	38	Day 4-9	33.3	Day 7-1	14	Day 4-9	9
Day 7-1	44.3	Day 4-9	52	Day 7-1	20	Day 4-9	13.3
Day 7-1	44.3	Day 4-9	37.3	Day 7-1	12.3	Day 4-9	10
Day 7-2	62.3	Day 4-10	47.7	Day 7-2	5	Day 4-10	17.7
Day 7-2	52.7	Day 4-10	51.7	Day 7-2	15.3	Day 4-10	14.7
Day 7-2	47	Day 4-10	45	Day 7-2	20	Day 4-10	10
Day 7-2	33.3	Day 4-10	12	Day 7-2	15.7	Day 4-10	5
Day 7-2	44.3	Day 4-10	32	Day 7-2	7.7	Day 4-10	3.3
Day 7-2	42	Day 4-10	41.7	Day 7-2	29.7	Day 4-10	11.7
Day 7-2	41	Day 4-10	49.7	Day 7-2	13	Day 4-10	16.3
Day 7-2	27	Day 4-10	38	Day 7-2	4.7	Day 4-10	12
Day 7-3	49.3	Day 4-10	51	Day 7-3	10	Day 4-10	17
Day 7-3	57	Day 4-10	43.3	Day 7-3	2.3	Day 4-10	14
Day 7-3	47.7	Day 4-10	24.3	Day 7-3	6.7	Day 4-10	8.7
Day 7-3	19.7	Day 4-10	30	Day 7-3	1.3	Day 4-10	0
Day 7-3	54.7	Day 4-11	61.7	Day 7-3	10.7	Day 4-11	18.3
Day 7-3	42.3	Day 4-11	37.3	Day 7-3	7	Day 4-11	18.7
Day 7-3	57.7	Day 4-11	43.7	Day 7-3	9.7	Day 4-11	13.3
Day 7-3	51.3	Day 4-11	38	Day 7-3	9	Day 4-11	11
Day 7-4	24.3	Day 4-11	53	Day 7-4	0	Day 4-11	19.7
Day 7-4	62.7	Day 4-11	35	Day 7-4	8.7	Day 4-11	15.3
Day 7-4	28	Day 4-11	56.3	Day 7-4	1	Day 4-11	13
Day 7-4	53	Day 4-11	47	Day 7-4	10.3	Day 4-11	21.3
Day 7-4	17.3	Day 4-11	42.7	Day 7-4	7.3	Day 4-11	14.7
Day 7-4	49	Day 4-11	58	Day 7-4	15.3	Day 4-11	21
Day 7-4	41.7	Day 4-11	43.7	Day 7-4	18.3	Day 4-11	8
Day 7-4	21	Day 4-11	11.7	Day 7-4	0	Day 4-11	0
Day 7-5	47.3	Day 4-12	35	Day 7-5	3.7	Day 4-12	16
Day 7-5	43.3	Day 4-12	14	Day 7-5	7.3	Day 4-12	3.3
Day 7-5	64.7	Day 4-12	25.3	Day 7-5	2.3	Day 4-12	7.7
Day 7-5	37.7	Day 4-12	31	Day 7-5	5.7	Day 4-12	7.3
Day 7-5	28.7	Day 4-12	45.3	Day 7-5	11.3	Day 4-12	20
Day 7-5	50.3	Day 4-12	50	Day 7-5	9.3	Day 4-12	17.3
Day 7-5	31.7	Day 4-12	32.7	Day 7-5	4.7	Day 4-12	15.7
Day 7-5	36.7	Day 4-12	49.3	Day 7-5	2	Day 4-12	18.7
Day 7-6	44	Day 4-12	49.7	Day 7-6	1.7	Day 4-12	15.3
Day 7-6	59	Day 4-12	31.3	Day 7-6	6	Day 4-12	15.3
Day 7-6	43.7	Day 4-12	34.3	Day 7-6	5.7	Day 4-12	12.3
Day 7-6	57.3	Day 4-12	31	Day 7-6	4	Day 4-12	8.7
Day 7-6	35	Day 4-13	17.3	Day 7-6	5.7	Day 4-13	8.7
Day 7-6	71	Day 4-13	40	Day 7-6	7.3	Day 4-13	26.3
Day 7-6	41	Day 4-13	41.3	Day 7-6	7	Day 4-13	20.3
Day 7-6	30	Day 4-13	18.7	Day 7-6	3	Day 4-13	13.7
Day 7-7	25.3	Day 4-13	50.7	Day 7-7	0	Day 4-13	19.3
Day 7-7	29	Day 4-13	45.3	Day 7-7	0	Day 4-13	17.7
Day 7-7	50	Day 4-13	45.7	Day 7-7	2.7	Day 4-13	11
Day 7-7	41	Day 4-13	44.7	Day 7-7	7.3	Day 4-13	23.3
Day 7-7	28.3	Day 4-13	43.7	Day 7-7	3.3	Day 4-13	26.3
Day 7-7	62.3	Day 4-13	39	Day 7-7	12	Day 4-13	23.3
Day 7-7	24.3	Day 4-13	26.7	Day 7-7	0	Day 4-13	14.3
Day 7-7	24	Day 4-13	35.3	Day 7-7	3	Day 4-13	11.3
Day 7-8	38.3	Day 4-14	8.7	Day 7-8	0	Day 4-14	7.7
Day 7-8	36.3	Day 4-14	33.7	Day 7-8	0	Day 4-14	12.7
Day 7-8	35	Day 4-14	53	Day 7-8	0	Day 4-14	20.3
Day 7-8	25.7	Day 4-14	46	Day 7-8	1.3	Day 4-14	23.3
Day 7-8	41	Day 4-14	48.3	Day 7-8	1.3	Day 4-14	20.3
Day 7-8	31.7	Day 4-14	25	Day 7-8	0.7	Day 4-14	8
Day 7-8	48	Day 4-14	28.7	Day 7-8	3.3	Day 4-14	3.7
Day 7-8	40.3	Day 4-14	47.3	Day 7-8	0	Day 4-14	15
Day 7-9	32.7	Day 4-14	42.7	Day 7-9	1.3	Day 4-14	13.7
Day 7-9	59	Day 4-14	46	Day 7-9	7	Day 4-14	10.7
Day 7-9	11.7	Day 4-14	12.7	Day 7-9	5.7	Day 4-14	1
Day 7-9	44.7	Day 4-14	28.7	Day 7-9	3.3	Day 4-14	2
Day 7-9	15.7	Day 4-15	14	Day 7-9	0	Day 4-15	8.3
Day 7-9	40.7	Day 4-15	11.7	Day 7-9	6.3	Day 4-15	16.3
Day 7-9	59	Day 4-15	35.7	Day 7-9	10.3	Day 4-15	17.3
Day 7-9	37	Day 4-15	21	Day 7-9	9	Day 4-15	4.3
Day 7-10	2	Day 4-15	42.3	Day 7-10	0	Day 4-15	33
Day 7-10	46.7	Day 4-15	14.3	Day 7-10	4	Day 4-15	1.3
Day 7-10	21	Day 4-15	49.3	Day 7-10	0	Day 4-15	24.3
Day 7-10	23.7	Day 4-15	38.3	Day 7-10	0	Day 4-15	27
Day 7-10	52.7	Day 4-15	30	Day 7-10	15.3	Day 4-15	23
Day 7-10	34.3	Day 4-15	40.7	Day 7-10	6.7	Day 4-15	26.3
Day 7-10	31.3	Day 4-15	37.3	Day 7-10	7.7	Day 4-15	15
Day 7-10	42.3	Day 4-15	18.3	Day 7-10	13	Day 4-15	13.3
Day 7-11	42.7	Day 4-16	39.3	Day 7-11	1	Day 4-16	18.3
Day 7-11	49	Day 4-16	12	Day 7-11	8	Day 4-16	4.3
Day 7-11	47.7	Day 4-16	49.7	Day 7-11	0	Day 4-16	25.7
Day 7-11	27.7	Day 4-16	46.7	Day 7-11	9	Day 4-16	17
Day 7-11	67	Day 4-16	30.7	Day 7-11	16	Day 4-16	7.7
Day 7-11	53.7	Day 4-16	16.3	Day 7-11	6	Day 4-16	3.3
Day 7-11	30.3	Day 4-16	47.7	Day 7-11	4.3	Day 4-16	11
Day 7-11	59	Day 4-16	47	Day 7-11	6.3	Day 4-16	16.7
Day 7-12	42.7	Day 4-16	46.7	Day 7-12	4	Day 4-16	11
Day 7-12	35.7	Day 4-16	51	Day 7-12	3.3	Day 4-16	23.3
Day 7-12	17.7	Day 4-16	36	Day 7-12	5.3	Day 4-16	2.7
Day 7-12	52.7	Day 4-16	48.3	Day 7-12	9	Day 4-16	18
Day 7-12	17.3	Day 4-17	49.7	Day 7-12	5.7	Day 4-17	16
Day 7-12	30.3	Day 4-17	0	Day 7-12	4.7	Day 4-17	0
Day 7-12	43	Day 4-17	36.7	Day 7-12	14	Day 4-17	4
Day 7-12	20.3	Day 4-17	62.3	Day 7-12	2	Day 4-17	18.7
Day 7-13	44.3	Day 4-17	65.3	Day 7-13	5.7	Day 4-17	15.3
Day 7-13	46.3	Day 4-17	42	Day 7-13	6.3	Day 4-17	14.3
Day 7-13	40	Day 4-17	4	Day 7-13	10.3	Day 4-17	0
Day 7-13	44.3	Day 4-17	57	Day 7-13	2	Day 4-17	12.3
Day 7-13	31.7	Day 4-17	51.7	Day 7-13	9.3	Day 4-17	9.7
Day 7-13	53.3	Day 4-17	48	Day 7-13	4.7	Day 4-17	10.3
Day 7-13	52.7	Day 4-17	45.7	Day 7-13	20	Day 4-17	12
Day 7-13	13.7	Day 4-17	41.7	Day 7-13	0	Day 4-17	12.3
Day 7-14	29	Day 4-18	0	Day 7-14	0	Day 4-18	0
Day 7-14	42.7	Day 4-18	22.7	Day 7-14	0	Day 4-18	11.7
Day 7-14	49.3	Day 4-18	37	Day 7-14	1.3	Day 4-18	24.7
Day 7-14	27.7	Day 4-18	35	Day 7-14	0	Day 4-18	24
Day 7-14	28	Day 4-18	29.7	Day 7-14	2.3	Day 4-18	22.3
Day 7-14	47	Day 4-18	35	Day 7-14	3.3	Day 4-18	22.3
Day 7-14	12.3	Day 4-18	39	Day 7-14	3.3	Day 4-18	18
Day 7-14	28	Day 4-18	27	Day 7-14	6.7	Day 4-18	11.3
Day 7-15	0	Day 4-18	22.7	Day 7-15	0	Day 4-18	1
Day 7-15	48.3	Day 4-18	5.3	Day 7-15	3.7	Day 4-18	1
Day 7-15	10	Day 4-18	35.7	Day 7-15	2.7	Day 4-18	8
Day 7-15	37	Day 4-18	40	Day 7-15	7	Day 4-18	15.7
Day 7-15	24	Day 5-1	20.3	Day 7-15	0	Day 5-1	8.3
Day 7-15	38.7	Day 5-1	9.3	Day 7-15	4.7	Day 5-1	2
Day 7-15	53.3	Day 5-1	44	Day 7-15	7	Day 5-1	11.3
Day 7-15	25	Day 5-1	36.7	Day 7-15	8.7	Day 5-1	5
Day 7-16	18.7	Day 5-1	28	Day 7-16	0	Day 5-1	6
Day 7-16	20	Day 5-1	21	Day 7-16	0.7	Day 5-1	4.3
Day 7-16	68.3	Day 5-1	50.3	Day 7-16	3.7	Day 5-1	19
Day 7-16	12.7	Day 5-1	17.3	Day 7-16	1.3	Day 5-1	6.3
Day 7-16	41.7	Day 5-1	59.7	Day 7-16	2.7	Day 5-1	17.3
Day 7-16	53.3	Day 5-1	38.3	Day 7-16	1.3	Day 5-1	12.3
Day 7-16	51	Day 5-1	57.3	Day 7-16	7.3	Day 5-1	18.3
Day 7-16	30.7	Day 5-1	59.3	Day 7-16	2.3	Day 5-1	15.7
Day 7-17	19	Day 5-2	35	Day 7-17	0	Day 5-2	6.7
Day 7-17	39.3	Day 5-2	28.3	Day 7-17	0	Day 5-2	4.7
Day 7-17	9	Day 5-2	36	Day 7-17	0	Day 5-2	17
Day 7-17	60.7	Day 5-2	33.3	Day 7-17	9.3	Day 5-2	7.3
Day 7-17	7.7	Day 5-2	48.3	Day 7-17	2.3	Day 5-2	13.3
Day 7-17	16.7	Day 5-2	13	Day 7-17	0	Day 5-2	0
Day 7-17	31.7	Day 5-2	37.7	Day 7-17	0	Day 5-2	14.7
Day 7-17	57	Day 5-2	39.7	Day 7-17	11	Day 5-2	14.3
Day 7-18	55	Day 5-2	24.7	Day 7-18	16.7	Day 5-2	5.3
Day 7-18	42	Day 5-2	14.3	Day 7-18	16	Day 5-2	5
Day 7-18	40.3	Day 5-2	43	Day 7-18	12	Day 5-2	21
Day 7-18	42	Day 5-2	48.7	Day 7-18	27	Day 5-2	11.7
Day 7-18	42.7	Day 5-3	16.7	Day 7-18	19.3	Day 5-3	0
Day 7-18	32	Day 5-3	19	Day 7-18	14.7	Day 5-3	0
Day 7-18	42.7	Day 5-3	53	Day 7-18	25.7	Day 5-3	20.3
Day 7-18	30.7	Day 5-3	56.3	Day 7-18	18	Day 5-3	16.3
		Day 5-3	13.7			Day 5-3	5.3
		Day 5-3	29.7			Day 5-3	4
		Day 5-3	66			Day 5-3	18.7
		Day 5-3	48.3			Day 5-3	8.7
		Day 5-3	54			Day 5-3	12.3
		Day 5-3	62			Day 5-3	14.3
		Day 5-3	54.7			Day 5-3	13.3
		Day 5-3	58			Day 5-3	0
		Day 5-4	25			Day 5-4	4
		Day 5-4	48.3			Day 5-4	28.7
		Day 5-4	43			Day 5-4	25
		Day 5-4	24			Day 5-4	7.3
		Day 5-4	38.3			Day 5-4	15
		Day 5-4	52.7			Day 5-4	13.7
		Day 5-4	39.3			Day 5-4	14
		Day 5-4	21.3			Day 5-4	7.7
		Day 5-4	35			Day 5-4	20
		Day 5-4	44.7			Day 5-4	17.7
		Day 5-4	41.3			Day 5-4	16.7
		Day 5-4	43.7			Day 5-4	11.3
		Day 5-5	14.7			Day 5-5	8
		Day 5-5	26.3			Day 5-5	13.3
		Day 5-5	20			Day 5-5	9.7
		Day 5-5	24.7			Day 5-5	10.7
		Day 5-5	20.7			Day 5-5	8.3
		Day 5-5	30.7			Day 5-5	4
		Day 5-5	15.7			Day 5-5	7
		Day 5-5	34.3			Day 5-5	21.7
		Day 5-5	38.7			Day 5-5	17
		Day 5-5	18.7			Day 5-5	3
		Day 5-5	39.3			Day 5-5	19.7
		Day 5-5	38.7			Day 5-5	4.3
		Day 5-6	29			Day 5-6	4.3
		Day 5-6	5			Day 5-6	0
		Day 5-6	48			Day 5-6	5
		Day 5-6	45.7			Day 5-6	5
		Day 5-6	12.7			Day 5-6	0.3
		Day 5-6	42			Day 5-6	2.3
		Day 5-6	48.3			Day 5-6	6.7
		Day 5-6	11			Day 5-6	0.7
		Day 5-6	51.3			Day 5-6	7
		Day 5-6	31.3			Day 5-6	5
		Day 5-6	23.7			Day 5-6	2.7
		Day 5-6	61.3			Day 5-6	3.3
		Day 5-7	30			Day 5-7	18.3
		Day 5-7	41.7			Day 5-7	15.3
		Day 5-7	15			Day 5-7	2
		Day 5-7	65.7			Day 5-7	17
		Day 5-7	24.7			Day 5-7	6.3
		Day 5-7	15			Day 5-7	3.3
		Day 5-7	45.7			Day 5-7	6
		Day 5-7	9.7			Day 5-7	0
		Day 5-7	19.3			Day 5-7	2.3
		Day 5-7	57			Day 5-7	7.7
		Day 5-7	36			Day 5-7	14.7
		Day 5-7	29.7			Day 5-7	3.3
		Day 5-8	47.3			Day 5-8	16.3
		Day 5-8	38.3			Day 5-8	7.7
		Day 5-8	9.7			Day 5-8	0
		Day 5-8	52			Day 5-8	11.7
		Day 5-8	24.3			Day 5-8	1.3
		Day 5-8	27			Day 5-8	2.7
		Day 5-8	28.7			Day 5-8	5.7
		Day 5-8	47.7			Day 5-8	13.7
		Day 5-8	43.3			Day 5-8	8
		Day 5-8	39.7			Day 5-8	10.3
		Day 5-8	23			Day 5-8	0
		Day 5-8	34.3			Day 5-8	5
		Day 5-9	36.3			Day 5-9	0
		Day 5-9	45.3			Day 5-9	5.3
		Day 5-9	10.7			Day 5-9	2.7
		Day 5-9	45			Day 5-9	7
		Day 5-9	30.3			Day 5-9	0.7
		Day 5-9	43.7			Day 5-9	3
		Day 5-9	50			Day 5-9	3.7
		Day 5-9	43			Day 5-9	2.3
		Day 5-9	27.3			Day 5-9	2.7
		Day 5-9	41.7			Day 5-9	2.3
		Day 5-9	16.7			Day 5-9	0
		Day 5-9	18.7			Day 5-9	0.7
		Day 5-10	30			Day 5-10	6
		Day 5-10	53			Day 5-10	16.3
		Day 5-10	45.7			Day 5-10	18.3
		Day 5-10	36.3			Day 5-10	10.7
		Day 5-10	17			Day 5-10	6
		Day 5-10	56.3			Day 5-10	15
		Day 5-10	54.7			Day 5-10	14.7
		Day 5-10	48.3			Day 5-10	15
		Day 5-10	35			Day 5-10	17.3
		Day 5-10	33.3			Day 5-10	4.3
		Day 5-10	21.7			Day 5-10	1.3
		Day 5-10	26			Day 5-10	0
		Day 5-11	62.7			Day 5-11	22.7
		Day 5-11	18.7			Day 5-11	8
		Day 5-11	62.3			Day 5-11	19
		Day 5-11	63.7			Day 5-11	18.3
		Day 5-11	35			Day 5-11	11.7
		Day 5-11	57.3			Day 5-11	17.7
		Day 5-11	36.7			Day 5-11	8
		Day 5-11	64			Day 5-11	23.7
		Day 5-11	51			Day 5-11	17.7
		Day 5-11	39.7			Day 5-11	15
		Day 5-11	38.3			Day 5-11	10
		Day 5-11	24.3			Day 5-11	3
		Day 5-12	12.3			Day 5-12	6.7
		Day 5-12	55			Day 5-12	19
		Day 5-12	27.7			Day 5-12	8.3
		Day 5-12	35			Day 5-12	6
		Day 5-12	58.3			Day 5-12	21.3
		Day 5-12	45			Day 5-12	13.7
		Day 5-12	45.7			Day 5-12	23
		Day 5-12	49.7			Day 5-12	17.3
		Day 5-12	51.7			Day 5-12	20.7
		Day 5-12	42.7			Day 5-12	12.3
		Day 5-12	42			Day 5-12	11.7
		Day 5-12	34			Day 5-12	11
		Day 5-13	10			Day 5-13	4
		Day 5-13	45.3			Day 5-13	32.3
		Day 5-13	33.3			Day 5-13	22
		Day 5-13	12.7			Day 5-13	1.3
		Day 5-13	36			Day 5-13	20.3
		Day 5-13	27.3			Day 5-13	16
		Day 5-13	31.3			Day 5-13	16.7
		Day 5-13	21			Day 5-13	10.3
		Day 5-13	46			Day 5-13	20.7
		Day 5-13	35.7			Day 5-13	13.7
		Day 5-13	24.3			Day 5-13	13.3
		Day 5-13	40.7			Day 5-13	9.3
		Day 5-14	18			Day 5-14	11
		Day 5-14	49			Day 5-14	22.7
		Day 5-14	51			Day 5-14	22.7
		Day 5-14	46.7			Day 5-14	20.3
		Day 5-14	16.3			Day 5-14	5
		Day 5-14	51.3			Day 5-14	16
		Day 5-14	52.3			Day 5-14	17.7
		Day 5-14	49			Day 5-14	21.7
		Day 5-14	50.7			Day 5-14	19.7
		Day 5-14	44			Day 5-14	20.7
		Day 5-14	40.7			Day 5-14	11.7
		Day 5-14	29			Day 5-14	5.3
		Day 5-15	32.3			Day 5-15	36.3
		Day 5-15	19			Day 5-15	12
		Day 5-15	35.3			Day 5-15	46.7
		Day 5-15	25			Day 5-15	17.7
		Day 5-15	26.3			Day 5-15	1.3
		Day 5-15	19.3			Day 5-15	8.3
		Day 5-15	46			Day 5-15	23.7
		Day 5-15	44			Day 5-15	27.3
		Day 5-15	43.3			Day 5-15	21.7
		Day 5-15	25.7			Day 5-15	24.3
		Day 5-15	37.3			Day 5-15	9.7
		Day 5-15	25.7			Day 5-15	17.3
		Day 5-16	23.7			Day 5-16	20.3
		Day 5-16	45.3			Day 5-16	32.7
		Day 5-16	49			Day 5-16	26
		Day 5-16	22			Day 5-16	10.7
		Day 5-16	32.3			Day 5-16	8.3
		Day 5-16	42.7			Day 5-16	17.3
		Day 5-16	41			Day 5-16	17.7
		Day 5-16	31			Day 5-16	15.3
		Day 5-16	39.3			Day 5-16	8.3
		Day 5-16	46.3			Day 5-16	29.3
		Day 5-16	40.7			Day 5-16	14
		Day 5-16	43			Day 5-16	14.3
		Day 5-17	23.3			Day 5-17	14.7
		Day 5-17	41			Day 5-17	12
		Day 5-17	14.3			Day 5-17	7
		Day 5-17	39.7			Day 5-17	14
		Day 5-17	49.3			Day 5-17	17.3
		Day 5-17	26.7			Day 5-17	11.3
		Day 5-17	33			Day 5-17	6.3
		Day 5-17	60.3			Day 5-17	11.3
		Day 5-17	54.3			Day 5-17	13.7
		Day 5-17	57			Day 5-17	13.7
		Day 5-17	40.3			Day 5-17	8.3
		Day 5-17	38			Day 5-17	5.7
		Day 5-18	15			Day 5-18	2.3
		Day 5-18	37			Day 5-18	7.3
		Day 5-18	40			Day 5-18	16
		Day 5-18	1.3			Day 5-18	0
		Day 5-18	31.7			Day 5-18	4.7
		Day 5-18	56			Day 5-18	22.3
		Day 5-18	48.7			Day 5-18	20
		Day 5-18	41.3			Day 5-18	16.7
		Day 5-18	32.7			Day 5-18	5
		Day 5-18	19.3			Day 5-18	3.7
		Day 5-18	1.7			Day 5-18	0
		Day 5-18	55.7			Day 5-18	15.7
		Day 6-1	32			Day 6-1	12.3
		Day 6-1	3.3			Day 6-1	0
		Day 6-1	26.3			Day 6-1	5
		Day 6-1	43			Day 6-1	12.7
		Day 6-1	33.7			Day 6-1	11
		Day 6-1	19			Day 6-1	5.3
		Day 6-1	43			Day 6-1	10.7
		Day 6-1	60.7			Day 6-1	17
		Day 6-1	44.7			Day 6-1	17.3
		Day 6-1	20			Day 6-1	4
		Day 6-1	60.3			Day 6-1	12
		Day 6-1	36.3			Day 6-1	19.7
		Day 6-2	30.3			Day 6-2	1.7
		Day 6-2	24.7			Day 6-2	5
		Day 6-2	50.7			Day 6-2	19
		Day 6-2	29			Day 6-2	5.3
		Day 6-2	33.3			Day 6-2	7.7
		Day 6-2	41.7			Day 6-2	11.3
		Day 6-2	5.3			Day 6-2	0
		Day 6-2	32.7			Day 6-2	6
		Day 6-2	43			Day 6-2	26
		Day 6-2	20			Day 6-2	6.3
		Day 6-2	36			Day 6-2	6.3
		Day 6-2	53.3			Day 6-2	19
		Day 6-3	23			Day 6-3	2.7
		Day 6-3	21			Day 6-3	0.7
		Day 6-3	32.3			Day 6-3	15.3
		Day 6-3	24.3			Day 6-3	8.7
		Day 6-3	42			Day 6-3	16
		Day 6-3	38.7			Day 6-3	11.3
		Day 6-3	65.3			Day 6-3	14
		Day 6-3	37.3			Day 6-3	14.3
		Day 6-3	43.3			Day 6-3	9.7
		Day 6-3	61.3			Day 6-3	12
		Day 6-3	42.3			Day 6-3	16
		Day 6-3	63.7			Day 6-3	13.3
		Day 6-4	8.3			Day 6-4	0
		Day 6-4	40.7			Day 6-4	18
		Day 6-4	52.3			Day 6-4	26.7
		Day 6-4	38.3			Day 6-4	15.7
		Day 6-4	15.7			Day 6-4	1
		Day 6-4	58.7			Day 6-4	22.7
		Day 6-4	58.3			Day 6-4	20
		Day 6-4	7			Day 6-4	4.3
		Day 6-4	61			Day 6-4	15
		Day 6-4	37.3			Day 6-4	19.3
		Day 6-4	46.3			Day 6-4	20.7
		Day 6-4	44			Day 6-4	16.3
		Day 6-5	19			Day 6-5	9.7
		Day 6-5	29.7			Day 6-5	13.3
		Day 6-5	25.7			Day 6-5	15
		Day 6-5	23.3			Day 6-5	7
		Day 6-5	45.7			Day 6-5	19.7
		Day 6-5	21			Day 6-5	3.7
		Day 6-5	0			Day 6-5	0
		Day 6-5	15.3			Day 6-5	10.3
		Day 6-5	48.7			Day 6-5	24
		Day 6-5	17.3			Day 6-5	8.7
		Day 6-5	41.3			Day 6-5	24
		Day 6-5	52			Day 6-5	19
		Day 6-6	23.7			Day 6-6	0
		Day 6-6	7			Day 6-6	0
		Day 6-6	32.7			Day 6-6	2.7
		Day 6-6	41.7			Day 6-6	2.3
		Day 6-6	28.7			Day 6-6	2
		Day 6-6	36.3			Day 6-6	5.3
		Day 6-6	40.3			Day 6-6	5.7
		Day 6-6	35			Day 6-6	2.3
		Day 6-6	36.3			Day 6-6	4.3
		Day 6-6	45.3			Day 6-6	2.7
		Day 6-6	29.7			Day 6-6	0.7
		Day 6-6	54			Day 6-6	2.7
		Day 6-7	36.3			Day 6-7	12.7
		Day 6-7	4.3			Day 6-7	0
		Day 6-7	42			Day 6-7	13
		Day 6-7	41			Day 6-7	17
		Day 6-7	2.3			Day 6-7	0
		Day 6-7	52.3			Day 6-7	11
		Day 6-7	42.7			Day 6-7	11.7
		Day 6-7	21			Day 6-7	7
		Day 6-7	45.3			Day 6-7	18.3
		Day 6-7	31.3			Day 6-7	10
		Day 6-7	14.3			Day 6-7	0
		Day 6-7	4.3			Day 6-7	0
		Day 6-8	24.7			Day 6-8	0
		Day 6-8	47.7			Day 6-8	2.7
		Day 6-8	44			Day 6-8	4.3
		Day 6-8	36			Day 6-8	2.7
		Day 6-8	33.7			Day 6-8	1.3
		Day 6-8	8			Day 6-8	0
		Day 6-8	50.3			Day 6-8	0.7
		Day 6-8	45.3			Day 6-8	2.7
		Day 6-8	36.3			Day 6-8	0.7
		Day 6-8	45.3			Day 6-8	1.3
		Day 6-8	13.3			Day 6-8	0
		Day 6-8	21.7			Day 6-8	1.3
		Day 6-9	50.7			Day 6-9	22
		Day 6-9	19.3			Day 6-9	2
		Day 6-9	31.3			Day 6-9	16.3
		Day 6-9	46.7			Day 6-9	15.3
		Day 6-9	33.7			Day 6-9	16
		Day 6-9	32.3			Day 6-9	13.3
		Day 6-9	61.3			Day 6-9	16.7
		Day 6-9	43.7			Day 6-9	11.3
		Day 6-9	38			Day 6-9	23.3
		Day 6-9	48			Day 6-9	15.3
		Day 6-9	32			Day 6-9	4.3
		Day 6-9	21			Day 6-9	4
		Day 6-10	13			Day 6-10	5
		Day 6-10	44			Day 6-10	19.3
		Day 6-10	40			Day 6-10	17.3
		Day 6-10	35.3			Day 6-10	25.3
		Day 6-10	22.3			Day 6-10	2.7
		Day 6-10	48.3			Day 6-10	15
		Day 6-10	45.3			Day 6-10	23
		Day 6-10	35.3			Day 6-10	24.3
		Day 6-10	35.7			Day 6-10	18
		Day 6-10	31			Day 6-10	19.7
		Day 6-10	27			Day 6-10	7.7
		Day 6-10	21.7			Day 6-10	1.3
		Day 6-11	54.3			Day 6-11	30
		Day 6-11	32.3			Day 6-11	16
		Day 6-11	42.7			Day 6-11	14
		Day 6-11	55			Day 6-11	26
		Day 6-11	54.7			Day 6-11	23
		Day 6-11	55			Day 6-11	17
		Day 6-11	40			Day 6-11	25
		Day 6-11	50.3			Day 6-11	20
		Day 6-11	35			Day 6-11	10
		Day 6-11	38.3			Day 6-11	10.3
		Day 6-11	33.7			Day 6-11	4.3
		Day 6-11	11.7			Day 6-11	0
		Day 6-12	44.3			Day 6-12	14.3
		Day 6-12	12.3			Day 6-12	0.3
		Day 6-12	35.3			Day 6-12	6.7
		Day 6-12	50			Day 6-12	11
		Day 6-12	41.7			Day 6-12	13
		Day 6-12	53.3			Day 6-12	18.7
		Day 6-12	47			Day 6-12	9.3
		Day 6-12	27.7			Day 6-12	13
		Day 6-12	58			Day 6-12	20
		Day 6-12	53			Day 6-12	21
		Day 6-12	50.7			Day 6-12	10.7
		Day 6-12	39.3			Day 6-12	14
		Day 6-13	23			Day 6-13	19.7
		Day 6-13	23			Day 6-13	15.3
		Day 6-13	41.3			Day 6-13	15.7
		Day 6-13	13			Day 6-13	6
		Day 6-13	43			Day 6-13	18.3
		Day 6-13	47.7			Day 6-13	18.7
		Day 6-13	37.7			Day 6-13	21
		Day 6-13	30.7			Day 6-13	20
		Day 6-13	32			Day 6-13	19.3
		Day 6-13	24			Day 6-13	14.7
		Day 6-13	26.7			Day 6-13	15.7
		Day 6-13	21.3			Day 6-13	10
		Day 6-14	50.3			Day 6-14	20.3
		Day 6-14	41.3			Day 6-14	21
		Day 6-14	4.7			Day 6-14	1.7
		Day 6-14	52			Day 6-14	12.3
		Day 6-14	57.3			Day 6-14	14.3
		Day 6-14	48.7			Day 6-14	18
		Day 6-14	51.7			Day 6-14	20.3
		Day 6-14	52			Day 6-14	18.3
		Day 6-14	48.3			Day 6-14	19.3
		Day 6-14	54.7			Day 6-14	18.7
		Day 6-14	38.3			Day 6-14	12.7
		Day 6-14	23.7			Day 6-14	6.3
		Day 6-15	18.3			Day 6-15	11.3
		Day 6-15	20			Day 6-15	13.7
		Day 6-15	42.7			Day 6-15	27.7
		Day 6-15	47			Day 6-15	23
		Day 6-15	46.7			Day 6-15	26.3
		Day 6-15	25.7			Day 6-15	9.7
		Day 6-15	41.7			Day 6-15	26.3
		Day 6-15	43.7			Day 6-15	13.7
		Day 6-15	33.3			Day 6-15	14
		Day 6-15	42			Day 6-15	25
		Day 6-15	49.7			Day 6-15	8
		Day 6-15	26.3			Day 6-15	21
		Day 6-16	49.7			Day 6-16	27.3
		Day 6-16	39.7			Day 6-16	14
		Day 6-16	43			Day 6-16	20
		Day 6-16	38.7			Day 6-16	10.7
		Day 6-16	53.3			Day 6-16	21.7
		Day 6-16	11			Day 6-16	0
		Day 6-16	55.3			Day 6-16	13
		Day 6-16	40.7			Day 6-16	16.7
		Day 6-16	49.3			Day 6-16	23
		Day 6-16	50			Day 6-16	17.3
		Day 6-16	47.3			Day 6-16	19.3
		Day 6-16	44			Day 6-16	21.3
		Day 6-17	31.7			Day 6-17	7.3
		Day 6-17	16			Day 6-17	3
		Day 6-17	26.7			Day 6-17	5
		Day 6-17	31.7			Day 6-17	7
		Day 6-17	16.3			Day 6-17	4.7
		Day 6-17	63			Day 6-17	13.7
		Day 6-17	44			Day 6-17	12.7
		Day 6-17	54.7			Day 6-17	16.7
		Day 6-17	33			Day 6-17	7
		Day 6-17	61.7			Day 6-17	18.7
		Day 6-17	45.3			Day 6-17	11.3
		Day 6-17	54.3			Day 6-17	14
		Day 6-18	15			Day 6-18	3
		Day 6-18	22.7			Day 6-18	8.3
		Day 6-18	46			Day 6-18	24.3
		Day 6-18	45.3			Day 6-18	24
		Day 6-18	24			Day 6-18	4.3
		Day 6-18	25.3			Day 6-18	9.7
		Day 6-18	3			Day 6-18	0
		Day 6-18	59.3			Day 6-18	17.3
		Day 6-18	50.3			Day 6-18	12.7
		Day 6-18	22.3			Day 6-18	11
		Day 6-18	23			Day 6-18	3
		Day 6-18	53.7			Day 6-18	18.3
		Day 7-1	22.7			Day 7-1	4.3
		Day 7-1	2.7			Day 7-1	0
		Day 7-1	27.7			Day 7-1	3.7
		Day 7-1	44.7			Day 7-1	11.3
		Day 7-1	29			Day 7-1	4.7
		Day 7-1	55.3			Day 7-1	11.7
		Day 7-1	17.3			Day 7-1	1.7
		Day 7-1	57			Day 7-1	11.3
		Day 7-1	29			Day 7-1	6.7
		Day 7-1	48			Day 7-1	15
		Day 7-1	53			Day 7-1	17.7
		Day 7-1	49			Day 7-1	15.3
		Day 7-2	36.3			Day 7-2	6
		Day 7-2	16.7			Day 7-2	2.7
		Day 7-2	23			Day 7-2	8
		Day 7-2	48			Day 7-2	12.7
		Day 7-2	34			Day 7-2	5
		Day 7-2	29.3			Day 7-2	5.7
		Day 7-2	39.7			Day 7-2	8.7
		Day 7-2	11.7			Day 7-2	8.7
		Day 7-2	46			Day 7-2	9
		Day 7-2	48			Day 7-2	17.7
		Day 7-2	8.7			Day 7-2	1.3
		Day 7-2	52			Day 7-2	15
		Day 7-3	32			Day 7-3	2.3
		Day 7-3	8.3			Day 7-3	0
		Day 7-3	48.3			Day 7-3	4.7
		Day 7-3	54.7			Day 7-3	24.7
		Day 7-3	36.7			Day 7-3	9
		Day 7-3	53			Day 7-3	9.7
		Day 7-3	52			Day 7-3	15.3
		Day 7-3	38			Day 7-3	10.7
		Day 7-3	33.7			Day 7-3	5.3
		Day 7-3	61			Day 7-3	15.7
		Day 7-3	48.7			Day 7-3	10.3
		Day 7-3	57.7			Day 7-3	17
		Day 7-4	16			Day 7-4	0
		Day 7-4	33.3			Day 7-4	12
		Day 7-4	19.3			Day 7-4	2.3
		Day 7-4	56.7			Day 7-4	22.3
		Day 7-4	24.3			Day 7-4	12.3
		Day 7-4	57			Day 7-4	23
		Day 7-4	30.3			Day 7-4	9
		Day 7-4	48.3			Day 7-4	6.7
		Day 7-4	54			Day 7-4	20
		Day 7-4	35.3			Day 7-4	9.3
		Day 7-4	38.3			Day 7-4	12.7
		Day 7-4	62.7			Day 7-4	13
		Day 7-5	21			Day 7-5	18
		Day 7-5	21			Day 7-5	7.3
		Day 7-5	4.3			Day 7-5	3
		Day 7-5	29			Day 7-5	9.3
		Day 7-5	41			Day 7-5	10.3
		Day 7-5	39			Day 7-5	11.3
		Day 7-5	15			Day 7-5	1.3
		Day 7-5	50.7			Day 7-5	18
		Day 7-5	22			Day 7-5	11.3
		Day 7-5	28.7			Day 7-5	5.7
		Day 7-5	42.7			Day 7-5	26
		Day 7-5	49			Day 7-5	15
		Day 7-6	15			Day 7-6	2.3
		Day 7-6	14.3			Day 7-6	2
		Day 7-6	27.7			Day 7-6	5.3
		Day 7-6	43.7			Day 7-6	5.7
		Day 7-6	27.3			Day 7-6	1.7
		Day 7-6	16			Day 7-6	2.3
		Day 7-6	14.7			Day 7-6	0.7
		Day 7-6	59.7			Day 7-6	5.3
		Day 7-6	54.7			Day 7-6	4.7
		Day 7-6	14			Day 7-6	2
		Day 7-6	52.7			Day 7-6	5
		Day 7-6	42			Day 7-6	3.7
		Day 7-7	57.3			Day 7-7	22
		Day 7-7	37.7			Day 7-7	22.3
		Day 7-7	59.3			Day 7-7	15.3
		Day 7-7	33.3			Day 7-7	18.7
		Day 7-7	37.7			Day 7-7	15.3
		Day 7-7	41.7			Day 7-7	18.3
		Day 7-7	10.7			Day 7-7	0
		Day 7-7	54.7			Day 7-7	16.3
		Day 7-7	50.3			Day 7-7	18.7
		Day 7-7	50.3			Day 7-7	14.7
		Day 7-7	34.7			Day 7-7	10
		Day 7-7	43.3			Day 7-7	15.3
		Day 7-8	30			Day 7-8	1.7
		Day 7-8	19.3			Day 7-8	2.3
		Day 7-8	36			Day 7-8	3.3
		Day 7-8	45			Day 7-8	6.3
		Day 7-8	48			Day 7-8	4.7
		Day 7-8	20.3			Day 7-8	4.3
		Day 7-8	45.3			Day 7-8	6.3
		Day 7-8	47			Day 7-8	2.7
		Day 7-8	3			Day 7-8	0
		Day 7-8	53.3			Day 7-8	4.7
		Day 7-8	46.7			Day 7-8	3
		Day 7-8	32			Day 7-8	0
		Day 7-9	35.3			Day 7-9	12
		Day 7-9	42.7			Day 7-9	16.7
		Day 7-9	18.3			Day 7-9	3.7
		Day 7-9	48.3			Day 7-9	22.7
		Day 7-9	51			Day 7-9	21
		Day 7-9	47.7			Day 7-9	25.3
		Day 7-9	48.7			Day 7-9	18.7
		Day 7-9	37.7			Day 7-9	12.3
		Day 7-9	16			Day 7-9	0
		Day 7-9	49			Day 7-9	10.7
		Day 7-9	48.7			Day 7-9	18.3
		Day 7-9	40.7			Day 7-9	16.3
		Day 7-10	32			Day 7-10	18
		Day 7-10	36			Day 7-10	13.3
		Day 7-10	14.7			Day 7-10	0
		Day 7-10	53.3			Day 7-10	19.3
		Day 7-10	47.7			Day 7-10	28.7
		Day 7-10	40.7			Day 7-10	18
		Day 7-10	35.3			Day 7-10	19.7
		Day 7-10	47.7			Day 7-10	18.3
		Day 7-10	36.7			Day 7-10	19.7
		Day 7-10	35			Day 7-10	16.7
		Day 7-10	30.7			Day 7-10	19
		Day 7-10	37.7			Day 7-10	18.7
		Day 7-11	34.7			Day 7-11	19.7
		Day 7-11	56.7			Day 7-11	28
		Day 7-11	41.7			Day 7-11	22.3
		Day 7-11	42.3			Day 7-11	15
		Day 7-11	53.3			Day 7-11	23.7
		Day 7-11	59.3			Day 7-11	21.7
		Day 7-11	48			Day 7-11	17.3
		Day 7-11	49.3			Day 7-11	12
		Day 7-11	36.7			Day 7-11	13.3
		Day 7-11	41			Day 7-11	12
		Day 7-11	42			Day 7-11	11.7
		Day 7-11	31.7			Day 7-11	10.7
		Day 7-12	27.7			Day 7-12	6.7
		Day 7-12	9.7			Day 7-12	0
		Day 7-12	45.3			Day 7-12	17.3
		Day 7-12	41.7			Day 7-12	14
		Day 7-12	20.3			Day 7-12	3
		Day 7-12	42			Day 7-12	12
		Day 7-12	49.7			Day 7-12	17.3
		Day 7-12	28			Day 7-12	10
		Day 7-12	48.3			Day 7-12	16.7
		Day 7-12	41.7			Day 7-12	16.7
		Day 7-12	42			Day 7-12	9.7
		Day 7-12	30			Day 7-12	14.7
		Day 7-13	23			Day 7-13	5
		Day 7-13	40			Day 7-13	14.3
		Day 7-13	52.7			Day 7-13	23.7
		Day 7-13	43.7			Day 7-13	20.7
		Day 7-13	48			Day 7-13	17.7
		Day 7-13	37.3			Day 7-13	9.7
		Day 7-13	39			Day 7-13	23.3
		Day 7-13	37.7			Day 7-13	7.3
		Day 7-13	36			Day 7-13	13.3
		Day 7-13	33			Day 7-13	18
		Day 7-13	22.7			Day 7-13	10
		Day 7-13	44			Day 7-13	14.3
		Day 7-14	34.7			Day 7-14	17.7
		Day 7-14	42			Day 7-14	18.3
		Day 7-14	21.7			Day 7-14	13.7
		Day 7-14	36.3			Day 7-14	9.3
		Day 7-14	29			Day 7-14	5
		Day 7-14	50			Day 7-14	16
		Day 7-14	34			Day 7-14	18.7
		Day 7-14	2			Day 7-14	0
		Day 7-14	39.3			Day 7-14	9
		Day 7-14	49.3			Day 7-14	14.3
		Day 7-14	40			Day 7-14	18
		Day 7-14	46			Day 7-14	13.7
		Day 7-15	19			Day 7-15	27.7
		Day 7-15	6.7			Day 7-15	1.7
		Day 7-15	34			Day 7-15	24.3
		Day 7-15	39			Day 7-15	31.3
		Day 7-15	37			Day 7-15	19.3
		Day 7-15	52.3			Day 7-15	21
		Day 7-15	18			Day 7-15	17.3
		Day 7-15	29			Day 7-15	17.7
		Day 7-15	35			Day 7-15	18.3
		Day 7-15	40			Day 7-15	9.7
		Day 7-15	44			Day 7-15	26.3
		Day 7-15	37			Day 7-15	19
		Day 7-16	22.7			Day 7-16	10.3
		Day 7-16	48.3			Day 7-16	21.3
		Day 7-16	43			Day 7-16	25
		Day 7-16	52.3			Day 7-16	16.7
		Day 7-16	15.3			Day 7-16	7.3
		Day 7-16	27.7			Day 7-16	2.7
		Day 7-16	40.7			Day 7-16	22
		Day 7-16	43.7			Day 7-16	21
		Day 7-16	27.3			Day 7-16	7
		Day 7-16	51.3			Day 7-16	22.3
		Day 7-16	45.7			Day 7-16	24.7
		Day 7-16	49			Day 7-16	17
		Day 7-17	44.7			Day 7-17	13.7
		Day 7-17	22.7			Day 7-17	12.3
		Day 7-17	39			Day 7-17	11.3
		Day 7-17	28.7			Day 7-17	3
		Day 7-17	51.7			Day 7-17	11.3
		Day 7-17	54			Day 7-17	14.7
		Day 7-17	14.3			Day 7-17	2
		Day 7-17	63.3			Day 7-17	10
		Day 7-17	52.3			Day 7-17	18.3
		Day 7-17	52.7			Day 7-17	16.7
		Day 7-17	25			Day 7-17	0
		Day 7-17	53.3			Day 7-17	14
		Day 7-18	13.7			Day 7-18	5.7
		Day 7-18	24			Day 7-18	9.3
		Day 7-18	33.7			Day 7-18	15.3
		Day 7-18	33.7			Day 7-18	12
		Day 7-18	11			Day 7-18	3.3
		Day 7-18	30.7			Day 7-18	9.3
		Day 7-18	5.3			Day 7-18	0
		Day 7-18	37			Day 7-18	5
		Day 7-18	16.3			Day 7-18	5.3
		Day 7-18	29.3			Day 7-18	11.3
		Day 7-18	17.7			Day 7-18	5.3
		Day 7-18	65.3			Day 7-18	22.7

## Sheet: Fig. 7
Fig. 7a						Fig. 7b						Fig. 7c						Fig. 7d				Fig. 7e				Fig. 7f				Fig. 7g						Fig. 7h						Fig. 7i						Fig. 7j
SWA-MPS						SWA-Context retrieval						SWA-Context retrieval						Spindle power-MPS				Spindle power-Context retrieval				Spindle power-Cue retrieval				REM theta power-MPS						REM theta power-Context retrieval						REM theta power-Cue retrieval						Waking theta power-MPS
ZT 5-12		ZT 13-24				ZT 1-12		ZT 13-24				ZT 1-12		ZT 13-24				ZT 5-24				ZT 1-24				ZT 1-24				ZT 5-12		ZT 13-24				ZT 1-12		ZT 13-24				ZT 1-12		ZT 13-24				ZT 5-12
Baseline1	1116.7	Baseline1	1115.7			Baseline1	312.3	Baseline1	311.2			Baseline1	312.3	Baseline1	311.2			Baseline	108390			Baseline	95811.1			Baseline	95811.1			Baseline1	3	Baseline1	3.7			Baseline1	3.4	Baseline1	3			Baseline1	3.4	Baseline1	3			Baseline1	3.6
Baseline1	1116.3	Baseline1	1115.7			Baseline1	312	Baseline1	305.9			Baseline1	312	Baseline1	305.9			Baseline	108157			Baseline	95562.2			Baseline	95562.2			Baseline1	3.1	Baseline1	5.3			Baseline1	2.3	Baseline1	2.7			Baseline1	2.3	Baseline1	2.7			Baseline1	3.9
Baseline1	1116.3	Baseline1	1114.7			Baseline1	311.9	Baseline1	312.5			Baseline1	311.9	Baseline1	312.5			Baseline	107946			Baseline	95284.7			Baseline	95284.7			Baseline1	3.1	Baseline1	4.1			Baseline1	2.8	Baseline1	3.1			Baseline1	2.8	Baseline1	3.1			Baseline1	2.8
Baseline1	1116.5	Baseline1	1114.5			Baseline1	311.5	Baseline1	311.2			Baseline1	311.5	Baseline1	311.2			Baseline	107738			Baseline	94982.8			Baseline	94982.8			Baseline1	3.1	Baseline1	5.5			Baseline1	2.6	Baseline1	2.8			Baseline1	2.6	Baseline1	2.8			Baseline1	2.8
Baseline1	1116.5	Baseline1	1115.7			Baseline1	311.7	Baseline1	310.7			Baseline1	311.7	Baseline1	310.7			Baseline	107519			Baseline	94657.5			Baseline	94657.5			Baseline1	3.3	Baseline1	4.5			Baseline1	2.7	Baseline1	2.3			Baseline1	2.7	Baseline1	2.3			Baseline1	4
Baseline1	1115.7	Baseline1	1114.3			Baseline1	311.9	Baseline1	308.8			Baseline1	311.9	Baseline1	308.8			Baseline	107283			Baseline	94314			Baseline	94314			Baseline1	3.6	Baseline1	4.9			Baseline1	2.6	Baseline1	3.4			Baseline1	2.6	Baseline1	3.4			Baseline1	4
Baseline1	1115.6	Baseline1	1114.3			Baseline1	312.2	Baseline1	312.5			Baseline1	312.2	Baseline1	312.5			Baseline	107024			Baseline	93962			Baseline	93962			Baseline1	3.1	Baseline1	4.1			Baseline1	2.4	Baseline1	3.2			Baseline1	2.4	Baseline1	3.2			Baseline1	3.6
Baseline1	1116.2	Baseline1	1114.6			Baseline1	311	Baseline1	312.7			Baseline1	311	Baseline1	312.7			Baseline	106736			Baseline	93625.9			Baseline	93625.9			Baseline1	3.1	Baseline1	5.2			Baseline1	2.7	Baseline1	2.4			Baseline1	2.7	Baseline1	2.4			Baseline1	2.7
Baseline2	1115.7	Baseline1	1113.2			Baseline1	310.4	Baseline1	306.5			Baseline1	310.4	Baseline1	306.5			Baseline	106422			Baseline	93351.2			Baseline	93351.2			Baseline2	4.5	Baseline1	4.9			Baseline1	2.7	Baseline1	2.5			Baseline1	2.7	Baseline1	2.5			Baseline2	5.5
Baseline2	1114.3	Baseline1	1114			Baseline1	309.9	Baseline1	313.4			Baseline1	309.9	Baseline1	313.4			Baseline	106108			Baseline	93181.8			Baseline	93181.8			Baseline2	4.9	Baseline1	5.1			Baseline1	2.5	Baseline2	2.5			Baseline1	2.5	Baseline2	2.5			Baseline2	5.6
Baseline2	1114.3	Baseline1	1113.8			Baseline1	310.3	Baseline1	312.7			Baseline1	310.3	Baseline1	312.7			Baseline	105832			Baseline	93113.5			Baseline	93113.5			Baseline2	4.1	Baseline1	5.7			Baseline1	3	Baseline2	2.3			Baseline1	3	Baseline2	2.3			Baseline2	5.2
Baseline2	1114.6	Baseline1	1114			Baseline1	307.8	Baseline1	313.2			Baseline1	307.8	Baseline1	313.2			Baseline	105623			Baseline	93077.5			Baseline	93077.5			Baseline2	5.2	Baseline1	5.5			Baseline1	2.3	Baseline2	2.6			Baseline1	2.3	Baseline2	2.6			Baseline2	4.1
Baseline2	1113.2	Baseline2	1115.3			Baseline2	313.8	Baseline2	313.4			Baseline2	313.8	Baseline2	313.4			Baseline	105468			Baseline	92986			Baseline	92986			Baseline2	4.9	Baseline2	5.5			Baseline2	2.4	Baseline2	2.5			Baseline2	2.4	Baseline2	2.5			Baseline2	4.7
Baseline2	1114	Baseline2	1114.1			Baseline2	314	Baseline2	311.2			Baseline2	314	Baseline2	311.2			Baseline	105319			Baseline	92805.6			Baseline	92805.6			Baseline2	5.1	Baseline2	4			Baseline2	2.5	Baseline2	2.1			Baseline2	2.5	Baseline2	2.1			Baseline2	6.3
Baseline2	1113.8	Baseline2	1114.7			Baseline2	312.4	Baseline2	311.5			Baseline2	312.4	Baseline2	311.5			Baseline	105124			Baseline	92579.5			Baseline	92579.5			Baseline2	5.7	Baseline2	5.9			Baseline2	2.1	Baseline2	2			Baseline2	2.1	Baseline2	2			Baseline2	4.9
Baseline2	1114	Baseline2	1113.4			Baseline2	311.2	Baseline2	314.2			Baseline2	311.2	Baseline2	314.2			Baseline	104863			Baseline	92368			Baseline	92368			Baseline2	5.5	Baseline2	4.3			Baseline2	1.8	Baseline2	2.1			Baseline2	1.8	Baseline2	2.1			Baseline2	3.8
Baseline3	1116.6	Baseline2	1113.9			Baseline2	314.1	Baseline2	313.2			Baseline2	314.1	Baseline2	313.2			Baseline	104563			Baseline	92168.7			Baseline	92168.7			Baseline3	4.5	Baseline2	3.8			Baseline2	2.2	Baseline2	2.7			Baseline2	2.2	Baseline2	2.7			Baseline3	4.7
Baseline3	1117.8	Baseline2	1113.2			Baseline2	312.9	Baseline2	311.3			Baseline2	312.9	Baseline2	311.3			Baseline	104266			Baseline	91914.1			Baseline	91914.1			Baseline3	5	Baseline2	2.8			Baseline2	2.4	Baseline3	2.3			Baseline2	2.4	Baseline3	2.3			Baseline3	5.3
Baseline3	1116.4	Baseline2	1115			Baseline2	312.7	Baseline2	312			Baseline2	312.7	Baseline2	312			Baseline	103998			Baseline	91560.5			Baseline	91560.5			Baseline3	4.8	Baseline2	5.3			Baseline2	2.4	Baseline3	2.7			Baseline2	2.4	Baseline3	2.7			Baseline3	5.3
Baseline3	1116.5	Baseline2	1113.9			Baseline2	311.4	Baseline2	312.7			Baseline2	311.4	Baseline2	312.7			Baseline	103749			Baseline	91174.1			Baseline	91174.1			Baseline3	5	Baseline2	4.8			Baseline2	2.5	Baseline3	2.2			Baseline2	2.5	Baseline3	2.2			Baseline3	4.1
Baseline3	1115.7	Baseline2	1114.1			Baseline2	312.5	Baseline2	306			Baseline2	312.5	Baseline2	306			Baseline	103488			Baseline	90900.4			Baseline	90900.4			Baseline3	5.2	Baseline2	5.9			Baseline2	2.1	Baseline3	2.2			Baseline2	2.1	Baseline3	2.2			Baseline3	5.9
Baseline3	1115.7	Baseline2	1115.6			Baseline2	313	Baseline2	314.8			Baseline2	313	Baseline2	314.8			Baseline	103200			Baseline	90823			Baseline	90823			Baseline3	5.4	Baseline2	4.8			Baseline2	2.4	Baseline3	1.9			Baseline2	2.4	Baseline3	1.9			Baseline3	4.7
Baseline3	1116.6	Baseline2	1115.5			Baseline2	314.2	Baseline2	314.3			Baseline2	314.2	Baseline2	314.3			Baseline	102907			Baseline	90849.1			Baseline	90849.1			Baseline3	6	Baseline2	4.1			Baseline2	2.2	Baseline3	2.6			Baseline2	2.2	Baseline3	2.6			Baseline3	4.8
Baseline3	1116.1	Baseline2	1114.7			Baseline2	312.7	Baseline2	315.3			Baseline2	312.7	Baseline2	315.3			Baseline	102651			Baseline	90755			Baseline	90755			Baseline3	7.7	Baseline2	4.5			Baseline2	2.5	Baseline3	2.6			Baseline2	2.5	Baseline3	2.6			Baseline3	4.3
Baseline4	1113.9	Baseline3	1115.5			Baseline3	315.8	Baseline3	313.3			Baseline3	315.8	Baseline3	313.3			Baseline	102457			Baseline	90377.4			Baseline	90377.4			Baseline4	3.1	Baseline3	6.1			Baseline3	2	Baseline3	4.1			Baseline3	2	Baseline3	4.1			Baseline4	5.5
Baseline4	1113.8	Baseline3	1116			Baseline3	314.4	Baseline3	314.7			Baseline3	314.4	Baseline3	314.7			Baseline	102307			Baseline	89777.7			Baseline	89777.7			Baseline4	3.6	Baseline3	5.3			Baseline3	2.6	Baseline3	2.4			Baseline3	2.6	Baseline3	2.4			Baseline4	5.4
Baseline4	1113.1	Baseline3	1116.9			Baseline3	314.2	Baseline3	314.1			Baseline3	314.2	Baseline3	314.1			Baseline	102156			Baseline	89214.7			Baseline	89214.7			Baseline4	3.3	Baseline3	5.5			Baseline3	2.3	Baseline3	2.2			Baseline3	2.3	Baseline3	2.2			Baseline4	5
Baseline4	1112.9	Baseline3	1116.2			Baseline3	314.3	Baseline3	312.2			Baseline3	314.3	Baseline3	312.2			Baseline	101963			Baseline	88933.4			Baseline	88933.4			Baseline4	3.4	Baseline3	5.3			Baseline3	2.6	Baseline4	3			Baseline3	2.6	Baseline4	3			Baseline4	3.8
Baseline4	1112.7	Baseline3	1116.3			Baseline3	312.9	Baseline3	307			Baseline3	312.9	Baseline3	307			Baseline	101732			Baseline	88955.6			Baseline	88955.6			Baseline4	4	Baseline3	6.1			Baseline3	2.3	Baseline4	3.1			Baseline3	2.3	Baseline4	3.1			Baseline4	2.9
Baseline4	1112.5	Baseline3	1117.1			Baseline3	313.3	Baseline3	313.9			Baseline3	313.3	Baseline3	313.9			Baseline	101503			Baseline	89059.1			Baseline	89059.1			Baseline4	3.4	Baseline3	5.2			Baseline3	2.3	Baseline4	3.5			Baseline3	2.3	Baseline4	3.5			Baseline4	5.6
Baseline4	1112.7	Baseline3	1116.6			Baseline3	313.1	Baseline3	313			Baseline3	313.1	Baseline3	313			Baseline	101313			Baseline	88961.3			Baseline	88961.3			Baseline4	3.1	Baseline3	5.7			Baseline3	2.6	Baseline4	2.8			Baseline3	2.6	Baseline4	2.8			Baseline4	6
Baseline4	1111.7	Baseline3	1117.3			Baseline3	315.3	Baseline3	310			Baseline3	315.3	Baseline3	310			Baseline	101159			Baseline	88540.2			Baseline	88540.2			Baseline4	3.6	Baseline3	6.1			Baseline3	2.9	Baseline4	2.9			Baseline3	2.9	Baseline4	2.9			Baseline4	2.9
Baseline5	1113.8	Baseline3	1118.3			Baseline3	313.9	Baseline3	315.4			Baseline3	313.9	Baseline3	315.4			Baseline	100999			Baseline	87905			Baseline	87905			Baseline5	6.4	Baseline3	4.9			Baseline3	2.5	Baseline4	3			Baseline3	2.5	Baseline4	3			Baseline5	3.6
Baseline5	1112.7	Baseline3	1112.3			Baseline3	313.1	Baseline3	312			Baseline3	313.1	Baseline3	312			Baseline	100792			Baseline	87279.5			Baseline	87279.5			Baseline5	5.5	Baseline3	4.9			Baseline3	1.9	Baseline4	2.1			Baseline3	1.9	Baseline4	2.1			Baseline5	3.8
Baseline5	1112	Baseline3	1118.6			Baseline3	313.4	Baseline3	314.1			Baseline3	313.4	Baseline3	314.1			Baseline	100540			Baseline	86823.6			Baseline	86823.6			Baseline5	3.1	Baseline4	3.5			Baseline3	2.7	Baseline4	3.7			Baseline3	2.7	Baseline4	3.7			Baseline5	2.7
Baseline5	1111.3	Baseline3	1120.9			Baseline3	313.3	Baseline3	314.5			Baseline3	313.3	Baseline3	314.5			Baseline	100294			Baseline	86549.4			Baseline	86549.4			Baseline5	6.4	Baseline4	2.9			Baseline3	2.3	Baseline4	3.3			Baseline3	2.3	Baseline4	3.3			Baseline5	3.7
Baseline5	1111.2	Baseline4	1111.5			Baseline4	314.3	Baseline4	414.4			Baseline4	314.3	Baseline4	414.4			Baseline	100109			Baseline	86370.9			Baseline	86370.9			Baseline5	5.6	Baseline4	3.9			Baseline4	3.9	Baseline4	3.2			Baseline4	3.9	Baseline4	3.2			Baseline5	2.6
Baseline5	1111.7	Baseline4	1111.7			Baseline4	315.1	Baseline4	415.1			Baseline4	315.1	Baseline4	415.1			Baseline	99989.6			Baseline	86207.7			Baseline	86207.7			Baseline5	3.2	Baseline4	3.4			Baseline4	2.8	Baseline5	1.5			Baseline4	2.8	Baseline5	1.5			Baseline5	3
Baseline5	1111.3	Baseline4	1112.7			Baseline4	317	Baseline4	412.7			Baseline4	317	Baseline4	412.7			Baseline	99880.3			Baseline	86036.4			Baseline	86036.4			Baseline5	5.4	Baseline4	3.4			Baseline4	3.2	Baseline5	1.2			Baseline4	3.2	Baseline5	1.2			Baseline5	2.9
Baseline5	1112.1	Baseline4	1113.2			Baseline4	314.8	Baseline4	415			Baseline4	314.8	Baseline4	415			Baseline	99704.1			Baseline	85869			Baseline	85869			Baseline6	4.1	Baseline4	2.7			Baseline4	2.8	Baseline5	1.2			Baseline4	2.8	Baseline5	1.2			Baseline5	2.3
Baseline6	1118.6	Baseline4	1112.1			Baseline4	313.9	Baseline4	412.5			Baseline4	313.9	Baseline4	412.5			Baseline	99429.8			Baseline	85712.1			Baseline	85712.1			Baseline6	4.6	Baseline4	3.2			Baseline4	2.8	Baseline5	1.7			Baseline4	2.8	Baseline5	1.7			Baseline6	4.7
Baseline6	1120.9	Baseline4	1113.6			Baseline4	314.8	Baseline4	414.4			Baseline4	314.8	Baseline4	414.4			Baseline	99101.7			Baseline	85559.1			Baseline	85559.1			Baseline6	5.3	Baseline4	3.5			Baseline4	3.2	Baseline5	1.2			Baseline4	3.2	Baseline5	1.2			Baseline6	5.3
Baseline6	1118.8	Baseline4	1112.9			Baseline4	314.2	Baseline4	412.8			Baseline4	314.2	Baseline4	412.8			Baseline	98806.1			Baseline	85407.2			Baseline	85407.2			Baseline6	3.9	Baseline5	8.6			Baseline4	3.3	Baseline5	1.4			Baseline4	3.3	Baseline5	1.4			Baseline6	4.8
Baseline6	1119.8	Baseline4	1111			Baseline4	362.8	Baseline4	413.7			Baseline4	362.8	Baseline4	413.7			Baseline	98602.5			Baseline	85261.6			Baseline	85261.6			Baseline6	3.9	Baseline5	3.6			Baseline4	2.7	Baseline5	1.8			Baseline4	2.7	Baseline5	1.8			Baseline6	3.7
Baseline6	1118	Baseline4	1112.6			Baseline4	413.7	Baseline4	414.3			Baseline4	413.7	Baseline4	414.3			Baseline	98475.9			Baseline	85114.6			Baseline	85114.6			Baseline6	3.6	Baseline5	2.8			Baseline4	4	Baseline5	1.5			Baseline4	4	Baseline5	1.5			Baseline6	5.9
Baseline6	1118.2	Baseline4	1112.8			Baseline4	413.2	Baseline4	417.1			Baseline4	413.2	Baseline4	417.1			Baseline	98351.9			Baseline	84935.4			Baseline	84935.4			Baseline6	4.4	Baseline5	6.1			Baseline4	3.7	Baseline5	1.2			Baseline4	3.7	Baseline5	1.2			Baseline6	5.9
Baseline6	1116.1	Baseline4	1113.6			Baseline4	412	Baseline4	414.3			Baseline4	412	Baseline4	414.3			Baseline	98157.5			Baseline	84697.8			Baseline	84697.8			Baseline6	4.2	Baseline5	2.6			Baseline4	2.8	Baseline5	1.6			Baseline4	2.8	Baseline5	1.6			Baseline6	3.7
Baseline6	1116.3	Baseline4	1112.3			Baseline4	410.9	Baseline5	314.3			Baseline4	410.9	Baseline5	314.3			Baseline	97877.8			Baseline	84424.4			Baseline	84424.4			Baseline7	3	Baseline5	3.4			Baseline4	3.4	Baseline5	2.4			Baseline4	3.4	Baseline5	2.4			Baseline6	4.6
Baseline7	315.3	Baseline5	1114.1			Baseline5	319.3	Baseline5	312			Baseline5	319.3	Baseline5	312			Baseline	97562			Baseline	84187.4			Baseline	84187.4			Baseline7	3.1	Baseline5	1.2			Baseline5	1.6	Day 10-1	4.6			Baseline5	1.6	Day 12-1	3.3			Baseline7	2.6
Baseline7	314.2	Baseline5	1116			Baseline5	314.7	Baseline5	311.4			Baseline5	314.7	Baseline5	311.4			Baseline	97278.6			Baseline	84045.5			Baseline	84045.5			Baseline7	3	Baseline6	2.8			Baseline5	1.6	Day 10-1	3.5			Baseline5	1.6	Day 12-1	3.1			Baseline7	3.5
Baseline7	313.7	Baseline5	1112.9			Baseline5	312.4	Baseline5	314.1			Baseline5	312.4	Baseline5	314.1			Baseline	97061.7			Baseline	83970.1			Baseline	83970.1			Baseline7	3.1	Baseline6	2.6			Baseline5	2.2	Day 10-1	3			Baseline5	2.2	Day 12-1	3.3			Baseline7	2.7
Baseline7	312.6	Baseline5	1113.5			Baseline5	314.6	Baseline5	314.3			Baseline5	314.6	Baseline5	314.3			Baseline	96889.6			Baseline	83840.9			Baseline	83840.9			Baseline7	3	Baseline6	3.5			Baseline5	1.4	Day 10-1	2.8			Baseline5	1.4	Day 12-1	3			Baseline7	3.3
Baseline7	315.1	Baseline5	1111.9			Baseline5	315.4	Baseline5	312.9			Baseline5	315.4	Baseline5	312.9			Baseline	96708.8			Baseline	83532.4			Baseline	83532.4			Baseline7	3	Baseline6	3.2			Baseline5	1.3	Day 10-1	2.8			Baseline5	1.3	Day 12-1	2.7			Baseline7	2.3
Baseline7	314.5	Baseline5	1113.1			Baseline5	315.1	Baseline5	314.5			Baseline5	315.1	Baseline5	314.5			Baseline	96477.9			Baseline	83019.1			Baseline	83019.1			Baseline7	3.5	Baseline6	2.9			Baseline5	1.4	Day 10-1	2.6			Baseline5	1.4	Day 12-1	2.4			Baseline7	2.7
Baseline7	314.6	Baseline5	1112.5			Baseline5	317.8	Baseline5	315.4			Baseline5	317.8	Baseline5	315.4			Baseline	96194.9			Baseline	82399.1			Baseline	82399.1			Baseline8	2	Baseline6	4.1			Baseline5	1.2	Day 10-1	3			Baseline5	1.2	Day 12-1	2.7			Baseline7	3.5
Baseline8	314.1	Baseline5	1112.4			Baseline5	312.3	Baseline5	312.4			Baseline5	312.3	Baseline5	312.4			Baseline	95893.1			Baseline	81812.1			Baseline	81812.1			Baseline8	2.3	Baseline6	4.1			Baseline5	1.6	Day 10-1	2.5			Baseline5	1.6	Day 12-1	2.5			Baseline7	3.1
Baseline8	314.7	Baseline5	1112.7			Baseline5	316.6	Baseline5	309.8			Baseline5	316.6	Baseline5	309.8			Baseline	95612.1			Baseline	81331.5			Baseline	81331.5			Baseline8	2.4	Baseline6	3.9			Baseline5	1.6	Day 10-1	2.9			Baseline5	1.6	Day 12-1	2.7			Baseline8	2.3
Baseline8	313.4	Baseline5	1111.2			Baseline5	316.8	Baseline5	312.3			Baseline5	316.8	Baseline5	312.3			Baseline	95371.3			Baseline	80933.7			Baseline	80933.7			Baseline8	2.7	Baseline6	4.6			Baseline5	1.4	Day 10-1	2.9			Baseline5	1.4	Day 12-2	2.9			Baseline8	2.1
Baseline8	311.7	Baseline5	1112.6			Baseline5	316.3	Baseline5	311.2			Baseline5	316.3	Baseline5	311.2			Baseline	95160.4			Baseline	80569.2			Baseline	80569.2			Baseline8	2.2	Baseline6	4.2			Baseline5	1.3	Day 10-2	3.1			Baseline5	1.3	Day 12-2	3.2			Baseline8	3
Baseline8	311.8	Baseline5	1118.6			Baseline5	313.4	Day 10-1	413.4			Baseline5	313.4	Day 12-1	406.6			Baseline	94951.6			Baseline	80253.7			Baseline	80253.7			Baseline8	2.8	Baseline6	7.4			Baseline5	1.3	Day 10-2	3.3			Baseline5	1.3	Day 12-2	3.5			Baseline8	2.4
Baseline8	310.5	Baseline6	1117.4			Day 10-1	413.4	Day 10-1	413.9			Day 12-1	413.6	Day 12-1	415			Baseline	94718.6			Baseline	80077.3			Baseline	80077.3			Baseline8	2.3	Baseline6	4.3			Day 10-1	2.9	Day 10-2	2.9			Day 12-1	2.4	Day 12-2	3.7			Baseline8	3.7
Baseline8	311.9	Baseline6	1117			Day 10-1	414	Day 10-1	414			Day 12-1	414	Day 12-1	415.4			Baseline	94451			Baseline	80118.8			Baseline	80118.8			Baseline8	2.8	Baseline7	2.8			Day 10-1	2.4	Day 10-2	3			Day 12-1	3.3	Day 12-2	3.6			Baseline8	2.3
Baseline8	310.7	Baseline6	1121.2			Day 10-1	412.7	Day 10-1	413.2			Day 12-1	412.7	Day 12-1	414.2			Baseline	94155.2			Baseline	80349.3			Baseline	80349.3			Baseline9	1.1	Baseline7	3.3			Day 10-1	2.9	Day 10-2	2.6			Day 12-1	2.9	Day 12-2	3			Baseline8	3.1
Baseline9	304	Baseline6	1121			Day 10-1	412.3	Day 10-1	414.8			Day 12-1	413	Day 12-1	412.2			Baseline	93846.3			Baseline	80629.2			Baseline	80629.2			Baseline9	1.4	Baseline7	2.6			Day 10-1	3.2	Day 10-2	2.9			Day 12-1	2.4	Day 12-2	3.7			Baseline8	2.6
Baseline9	304.4	Baseline6	1121.8			Day 10-1	412.2	Day 10-1	413			Day 12-1	413.1	Day 12-1	414.7			Baseline	93539.5			Baseline	80806.7			Baseline	80806.7			Baseline9	1.7	Baseline7	3			Day 10-1	3	Day 10-2	2.4			Day 12-1	2.5	Day 12-2	3			Baseline9	1.5
Baseline9	304.3	Baseline6	1121			Day 10-1	411.5	Day 10-1	410.9			Day 12-1	411.6	Day 12-1	412.2			Baseline	93246.7			Baseline	80826.9			Baseline	80826.9			Baseline9	1.7	Baseline7	3.2			Day 10-1	3	Day 10-2	1.8			Day 12-1	2.9	Day 12-3	2.4			Baseline9	1.1
Baseline9	304.3	Baseline6	1123			Day 10-1	412.3	Day 10-1	414.2			Day 12-1	413.5	Day 12-1	414.6			Baseline	92979.2			Baseline	80748.8			Baseline	80748.8			Baseline9	2.1	Baseline7	3.3			Day 10-1	2.7	Day 10-2	3.2			Day 12-1	2.8	Day 12-3	2.6			Baseline9	1.4
Baseline9	304.4	Baseline6	1122.5			Day 10-1	412.1	Day 10-1	413.2			Day 12-1	412.8	Day 12-1	413.7			Baseline	92746.6			Baseline	80659.1			Baseline	80659.1			Baseline9	1.3	Baseline7	3.2			Day 10-1	3.1	Day 10-2	3			Day 12-1	2.6	Day 12-3	2.4			Baseline9	1.3
Baseline9	304.1	Baseline6	1123.8			Day 10-1	412.1	Day 10-1	413			Day 12-1	412.5	Day 12-1	413.8			Baseline	92550.2			Baseline	80567.4			Baseline	80567.4			Baseline9	1.5	Baseline7	3.7			Day 10-1	3.4	Day 10-3	2.2			Day 12-1	2.8	Day 12-3	2.6			Baseline9	1
Baseline9	304.1	Baseline6	1121.6			Day 10-1	412.7	Day 10-1	412.5			Day 12-1	411.8	Day 12-1	414.6			Baseline	92373.5			Baseline	80386			Baseline	80386			Baseline9	1.4	Baseline7	3.3			Day 10-1	3.2	Day 10-3	2.3			Day 12-1	2.9	Day 12-3	2.2			Baseline9	1.5
Baseline9	304	Baseline6	1128.9			Day 10-1	412.4	Day 10-2	414.1			Day 12-1	413	Day 12-1	412.8			Baseline	92184.2			Baseline	80011.8			Baseline	80011.8			Baseline10	2.1	Baseline7	2.8			Day 10-1	2.9	Day 10-3	2.4			Day 12-1	2.7	Day 12-3	3.1			Baseline9	1.8
Baseline10	308.5	Baseline6	1130.8			Day 10-1	411.7	Day 10-2	416.8			Day 12-1	411.7	Day 12-2	410.7			Baseline	91951.1			Baseline	79433.9			Baseline	79433.9			Baseline10	2	Baseline7	2.8			Day 10-2	2.9	Day 10-3	2.1			Day 12-1	3.1	Day 12-3	3.1			Baseline9	1.6
Baseline10	309.2	Baseline7	314.4			Day 10-2	415.9	Day 10-2	416.6			Day 12-2	420.3	Day 12-2	418.1			Baseline	91668.9			Baseline	78768.9			Baseline	78768.9			Baseline10	2.4	Baseline7	2.8			Day 10-2	3.1	Day 10-3	2			Day 12-2	2.8	Day 12-3	3.4			Baseline10	1.9
Baseline10	309.4	Baseline7	314.3			Day 10-2	419.3	Day 10-2	414.8			Day 12-2	420.6	Day 12-2	414			Baseline	91367.5			Baseline	78192.1			Baseline	78192.1			Baseline10	2	Baseline8	1.7			Day 10-2	3.3	Day 10-3	2.8			Day 12-2	3.4	Day 12-3	2.2			Baseline10	2.8
Baseline10	309.3	Baseline7	313.8			Day 10-2	418.1	Day 10-2	416.7			Day 12-2	419.7	Day 12-2	416.3			Baseline	91094.2			Baseline	77821.8			Baseline	77821.8			Baseline10	2.2	Baseline8	1.8			Day 10-2	3	Day 10-3	1.6			Day 12-2	3.2	Day 12-3	1.8			Baseline10	2.6
Baseline10	309	Baseline7	313.8			Day 10-2	417.1	Day 10-2	415			Day 12-2	417.9	Day 12-2	415.8			Baseline	90878.4			Baseline	77648.2			Baseline	77648.2			Baseline10	2.4	Baseline8	2.2			Day 10-2	3.1	Day 10-3	6.7			Day 12-2	3.4	Day 12-4	2			Baseline10	3.1
Baseline10	308.6	Baseline7	313.8			Day 10-2	416.7	Day 10-2	415			Day 12-2	418.1	Day 12-2	415.7			Baseline	90707.8			Baseline	77554.5			Baseline	77554.5			Baseline10	2.1	Baseline8	1.9			Day 10-2	3.1	Day 10-3	2			Day 12-2	3.1	Day 12-4	1.8			Baseline10	3
Baseline10	308.9	Baseline7	313.4			Day 10-2	416.5	Day 10-2	414.6			Day 12-2	417.5	Day 12-2	410.6			Baseline	90537.8			Baseline	77408.2			Baseline	77408.2			Baseline11	1.1	Baseline8	2.2			Day 10-2	3.2	Day 10-3	1.7			Day 12-2	3.3	Day 12-4	1.8			Baseline10	2.6
Baseline10	309.3	Baseline7	313.5			Day 10-2	415.8	Day 10-2	416.2			Day 12-2	417.2	Day 12-2	412.4			Baseline	90329.9			Baseline	77150.1			Baseline	77150.1			Baseline11	2.2	Baseline8	2.7			Day 10-2	3	Day 10-3	1.9			Day 12-2	3.3	Day 12-4	2.3			Baseline10	2.5
Baseline11	305.7	Baseline7	314.1			Day 10-2	416.3	Day 10-2	408.9			Day 12-2	417.1	Day 12-2	420			Baseline	90084.2			Baseline	76822.1			Baseline	76822.1			Baseline11	2.4	Baseline8	2.5			Day 10-2	3.3	Day 10-4	2.3			Day 12-2	3.1	Day 12-4	1.6			Baseline10	3
Baseline11	306.1	Baseline7	312.6			Day 10-2	414.5	Day 10-2	415.8			Day 12-2	416.3	Day 12-2	413.8			Baseline	89839.2			Baseline	76521.6			Baseline	76521.6			Baseline11	2.1	Baseline8	1.6			Day 10-2	3.4	Day 10-4	1.7			Day 12-2	3.1	Day 19-1	2.7			Baseline11	1.2
Baseline11	306.1	Baseline7	312.8			Day 10-2	415.4	Day 10-2	418.4			Day 12-2	415.5	Day 12-2	417.1			Baseline	89636.2			Baseline	76324.5			Baseline	76324.5			Baseline11	1.9	Baseline8	2.5			Day 10-2	6	Day 10-4	2			Day 12-2	3.3	Day 19-1	3.6			Baseline11	2
Baseline11	306.4	Baseline7	312.9			Day 10-2	414.6	Day 10-3	408.5			Day 12-2	415.9	Day 12-2	418.6			Baseline	89481			Baseline	76235.1			Baseline	76235.1			Baseline11	2.2	Baseline8	1.9			Day 10-3	2.3	Day 10-4	3.2			Day 12-2	3.5	Day 19-1	2.5			Baseline11	1.9
Baseline11	306.1	Baseline7	315.8			Day 10-2	414.7	Day 10-3	407.6			Day 12-2	416.4	Day 12-3	409.6			Baseline	89336.4			Baseline	76197.8			Baseline	76197.8			Baseline11	2.2	Baseline8	1.7			Day 10-3	2.3	Day 10-4	2.1			Day 12-2	2.6	Day 19-1	3.7			Baseline11	2.2
Baseline11	306	Baseline8	311.3			Day 10-3	409.7	Day 10-3	407.4			Day 12-3	409.4	Day 12-3	408.4			Baseline	89152.5			Baseline	76152.7			Baseline	76152.7			Baseline11	2.3	Baseline9	1.3			Day 10-3	2.1	Day 10-4	2.1			Day 12-3	1.7	Day 19-1	3.5			Baseline11	1.4
Baseline11	306.5	Baseline8	310.7			Day 10-3	410.1	Day 10-3	409.6			Day 12-3	409.4	Day 12-3	407.8			Baseline	88905.7			Baseline	76082.6			Baseline	76082.6			Baseline12	5.2	Baseline9	1.1			Day 10-3	1.9	Day 10-4	2.4			Day 12-3	2.2	Day 19-1	3.2			Baseline11	1.4
Baseline11	306.1	Baseline8	311.7			Day 10-3	410	Day 10-3	409.1			Day 12-3	409.2	Day 12-3	408.3			Baseline	88614.8			Baseline	76005.1			Baseline	76005.1			Baseline12	4.5	Baseline9	1.3			Day 10-3	2.4	Day 10-4	1.6			Day 12-3	2.5	Day 19-1	2.8			Baseline11	1.7
Baseline12	428.8	Baseline8	311.8			Day 10-3	409.5	Day 10-3	408			Day 12-3	408.1	Day 12-3	407.9			Baseline	88321.3			Baseline	75920.4			Baseline	75920.4			Baseline12	5.6	Baseline9	1.6			Day 10-3	2.1	Day 21-1	3.3			Day 12-3	2	Day 19-1	1.9			Baseline11	1.8
Baseline12	430.8	Baseline8	311.8			Day 10-3	409.1	Day 10-3	408.9			Day 12-3	408.4	Day 12-3	409			Baseline	88055			Baseline	75770.8			Baseline	75770.8			Baseline12	5	Baseline9	1.2			Day 10-3	2.4	Day 21-1	3.3			Day 12-3	2.4	Day 19-1	2.3			Baseline12	4.2
Baseline12	425.7	Baseline8	313.4			Day 10-3	409.5	Day 10-3	407.8			Day 12-3	407.8	Day 12-3	409.9			Baseline	87815.7			Baseline	75467.6			Baseline	75467.6			Baseline12	6	Baseline9	1.2			Day 10-3	2.2	Day 21-1	3.5			Day 12-3	2.2	Day 19-1	2.9			Baseline12	5.8
Baseline12	426	Baseline8	312.3			Day 10-3	408.5	Day 10-3	409.6			Day 12-3	408.1	Day 12-3	408.7			Baseline	87581.9			Baseline	74974.5			Baseline	74974.5			Baseline12	5.5	Baseline9	1.1			Day 10-3	1.9	Day 21-1	3.9			Day 12-3	2.5	Day 19-1	3.1			Baseline12	6.2
Baseline12	426.1	Baseline8	311.1			Day 10-3	407.9	Day 10-3	409.7			Day 12-3	407.8	Day 12-3	409.9			Baseline	87334.2			Baseline	74370.1			Baseline	74370.1			Baseline12	4.7	Baseline9	1.3			Day 10-3	2.3	Day 21-1	3			Day 12-3	1.9	Day 19-1	2.9			Baseline12	4.3
Baseline12	422.8	Baseline8	313.2			Day 10-3	407.7	Day 10-3	408.5			Day 12-3	407.8	Day 12-3	409.6			Baseline	87069.7			Baseline	73815.9			Baseline	73815.9			Baseline12	7	Baseline9	1.1			Day 10-3	2.1	Day 21-1	3.1			Day 12-3	2	Day 19-2	4.1			Baseline12	8.4
Baseline12	421.2	Baseline8	313.5			Day 10-3	407.5	Day 10-3	407.4			Day 12-3	408	Day 12-3	408.8			Baseline	86796.8			Baseline	73438.3			Baseline	73438.3			Baseline13	3.7	Baseline9	1.2			Day 10-4	1.9	Day 21-1	3			Day 12-3	2.3	Day 19-2	3.3			Baseline12	4.1
Baseline12	426.1	Baseline8	313.7			Day 10-3	407.9	Day 10-4	414.3			Day 12-3	407.5	Day 12-4	416.2			Baseline	86521.5			Baseline	73223.3			Baseline	73223.3			Baseline13	3.6	Baseline10	2.6			Day 10-4	2.3	Day 21-1	3			Day 12-3	2.1	Day 19-2	3.4			Baseline12	3.6
Baseline13	418.9	Baseline8	313.5			Day 10-3	407.2	Day 10-4	416.3			Day 12-3	408	Day 12-4	416.8			Baseline	86241.7			Baseline	73024.9			Baseline	73024.9			Baseline13	3.7	Baseline10	2			Day 10-4	1.8	Day 21-1	3.1			Day 12-3	3.5	Day 19-2	3.2			Baseline12	7.6
Baseline13	418.2	Baseline9	304.4			Day 10-4	414.4	Day 10-4	415.4			Day 12-4	429.4	Day 12-4	418			Baseline	85954.4			Baseline	72693.2			Baseline	72693.2			Baseline13	4	Baseline10	2.1			Day 10-4	1.9	Day 21-1	3			Day 12-4	2.5	Day 19-2	2.6			Baseline13	5
Baseline13	415.7	Baseline9	304.3			Day 10-4	411.2	Day 10-4	425			Day 12-4	429.8	Day 12-4	418.7			Baseline	85666.3			Baseline	72212.3			Baseline	72212.3			Baseline13	3.9	Baseline10	2.4			Day 10-4	1.9	Day 21-2	4.5			Day 12-4	2	Day 19-2	3			Baseline13	3.3
Baseline13	417.9	Baseline9	304.4			Day 10-4	438.1	Day 10-4	419.1			Day 12-4	423.1	Day 12-4	418.3			Baseline	85393.6			Baseline	71723			Baseline	71723			Baseline13	4	Baseline10	2.1			Day 10-4	1.9	Day 21-2	3.3			Day 12-4	1.7	Day 19-2	3.1			Baseline13	3.6
Baseline13	417.2	Baseline9	304.5			Day 10-4	431.5	Day 10-4	418			Day 12-4	421.5	Day 12-4	417.2			Baseline	85149.7			Baseline	71402.9			Baseline	71402.9			Baseline13	5.5	Baseline10	1.8			Day 10-4	1.9	Day 21-2	3.2			Day 12-4	1.7	Day 19-2	3.1			Baseline13	4.8
Baseline13	416	Baseline9	304.3			Day 10-4	425.3	Day 10-4	420.4			Day 12-4	418.6	Day 12-4	419.9			Baseline	84931.9			Baseline	71309.2			Baseline	71309.2			Baseline13	3.7	Baseline10	2.1			Day 10-4	2.3	Day 21-2	3.7			Day 12-4	1.6	Day 19-2	2.9			Baseline13	5.2
Baseline13	414.6	Baseline9	304			Day 10-4	423.4	Day 10-4	417.2			Day 12-4	419.4	Day 12-4	424.8			Baseline	84721.2			Baseline	71322.6			Baseline	71322.6			Baseline14	3.4	Baseline10	2.1			Day 10-4	1.8	Day 21-2	2.5			Day 12-4	2.1	Day 19-2	2.8			Baseline13	4.6
Baseline13	415.2	Baseline9	305.6			Day 10-4	424.8	Day 10-4	420			Day 12-4	421	Day 19-1	410.6			Baseline	84496.8			Baseline	71242.3			Baseline	71242.3			Baseline14	3.3	Baseline10	2.1			Day 10-4	2.1	Day 21-2	3.8			Day 12-4	2.3	Day 19-2	2.9			Baseline13	3.1
Baseline14	416.4	Baseline9	305			Day 10-4	423.3	Day 10-4	416.8			Day 12-4	419.3	Day 19-1	413.2			Baseline	84252.7			Baseline	70949.1			Baseline	70949.1			Baseline14	3.8	Baseline10	2.3			Day 21-1	3.1	Day 21-2	2.9			Day 12-4	1.8	Day 19-3	2.9			Baseline13	5.2
Baseline14	415.6	Baseline9	304.3			Day 10-4	421.8	Day 10-4	418.3			Day 12-4	420.3	Day 19-1	413.4			Baseline	84001.4			Baseline	70498.1			Baseline	70498.1			Baseline14	3.3	Baseline10	1.8			Day 21-1	3.3	Day 21-2	3.2			Day 12-4	2.2	Day 19-3	2.1			Baseline14	4.4
Baseline14	416.1	Baseline9	304.4			Day 10-4	421.7	Day 21-1	414.9			Day 12-4	416.8	Day 19-1	413.2			Baseline	83760.6			Baseline	70071.9			Baseline	70071.9			Baseline14	3.6	Baseline10	2.1			Day 21-1	3	Day 21-2	3			Day 12-4	2.5	Day 19-3	2.4			Baseline14	4.8
Baseline14	414.8	Baseline9	315.3			Day 10-4	419	Day 21-1	414.3			Day 12-4	415	Day 19-1	413.1			Baseline	83534.8			Baseline	69837.8			Baseline	69837.8			Baseline14	3	Baseline11	2			Day 21-1	3.1	Day 21-2	1.8			Day 12-4	2.1	Day 19-3	2			Baseline14	5.6
Baseline14	414.4	Baseline9	305.7			Day 10-4	417.2	Day 21-1	413.7			Day 12-4	413.6	Day 19-1	413.5			Baseline	83308.6			Baseline	69828.6			Baseline	69828.6			Baseline14	3	Baseline11	2			Day 21-1	3.2	Day 21-3	3			Day 12-4	1.8	Day 19-3	2.9			Baseline14	4.9
Baseline14	414	Baseline10	309.1			Day 21-1	414.9	Day 21-1	414.1			Day 19-1	415.9	Day 19-1	414.8			Baseline	83060.1			Baseline	69925.6			Baseline	69925.6			Baseline15	2.8	Baseline11	2			Day 21-1	4.4	Day 21-3	1.8			Day 19-1	2.7	Day 19-3	2			Baseline14	2.5
Baseline14	415.1	Baseline10	309.4			Day 21-1	414.8	Day 21-1	413.5			Day 19-1	415.2	Day 19-1	411.6			Baseline	82781.4			Baseline	69944.4			Baseline	69944.4			Baseline15	2.2	Baseline11	1.9			Day 21-1	3.4	Day 21-3	2.8			Day 19-1	3.2	Day 19-3	2			Baseline14	2.4
Baseline14	413.7	Baseline10	309.4			Day 21-1	414.2	Day 21-1	415.1			Day 19-1	412.7	Day 19-1	413.7			Baseline	82489.1			Baseline	69749.9			Baseline	69749.9			Baseline15	2.6	Baseline11	2.1			Day 21-1	3.1	Day 21-3	2.3			Day 19-1	2.8	Day 19-3	2.4			Baseline14	4.5
Baseline15	417.3	Baseline10	308.4			Day 21-1	413.4	Day 21-1	413.8			Day 19-1	414.2	Day 19-1	414.3			Baseline	82212.8			Baseline	69327.2			Baseline	69327.2			Baseline15	2.6	Baseline11	2.2			Day 21-1	3.4	Day 21-3	2.2			Day 19-1	2.9	Day 19-3	1.7			Baseline14	4.1
Baseline15	413.9	Baseline10	309.9			Day 21-1	413	Day 21-1	413.8			Day 19-1	413.8	Day 19-1	414.3			Baseline	81971.2			Baseline	68771.3			Baseline	68771.3			Baseline15	2.7	Baseline11	2.1			Day 21-1	2.9	Day 21-3	2.4			Day 19-1	3	Day 19-3	1.7			Baseline15	2.1
Baseline15	414.1	Baseline10	309.7			Day 21-1	413.2	Day 21-1	414.1			Day 19-1	413.3	Day 19-1	414.6			Baseline	81757.5			Baseline	68216.7			Baseline	68216.7			Baseline15	2.9	Baseline11	2.5			Day 21-1	3	Day 21-3	1.6			Day 19-1	3.1	Day 19-3	1.7			Baseline15	2.5
Baseline15	412.7	Baseline10	309.5			Day 21-1	413	Day 21-1	415.9			Day 19-1	413.2	Day 19-2	407.7			Baseline	81547.6			Baseline	67755.1			Baseline	67755.1			Baseline15	3.1	Baseline11	2.2			Day 21-1	2.9	Day 21-3	1.9			Day 19-1	3.4	Day 19-4	1.8			Baseline15	2.9
Baseline15	414	Baseline10	310.3			Day 21-1	412.6	Day 21-1	414.5			Day 19-1	413	Day 19-2	417.6			Baseline	81325.5			Baseline	67397.4			Baseline	67397.4			Baseline15	3.3	Baseline11	2.4			Day 21-2	3.5	Day 21-3	2			Day 19-1	3.4	Day 19-4	2.2			Baseline15	2.2
Baseline15	413	Baseline10	309.6			Day 21-1	412.1	Day 21-1	414			Day 19-1	412.4	Day 19-2	414.4			Baseline	81100			Baseline	67100.6			Baseline	67100.6			Baseline16	0.7	Baseline11	2.2			Day 21-2	3	Day 21-3	1.9			Day 19-1	2.5	Day 19-4	2.4			Baseline15	3.3
Baseline15	412.3	Baseline10	310			Day 21-1	412.4	Day 21-2	416.7			Day 19-1	412.6	Day 19-2	415.2			Baseline	80896			Baseline	66832.2			Baseline	66832.2			Baseline16	0.6	Baseline11	2.4			Day 21-2	3	Day 21-3	2.1			Day 19-1	2.9	Day 19-4	2.1			Baseline15	4.1
Baseline15	413.2	Baseline10	309.5			Day 21-1	412.4	Day 21-2	415.8			Day 19-1	412.1	Day 19-2	415.9			Baseline	80726.6			Baseline	66609.7			Baseline	66609.7			Baseline16	0.6	Baseline12	5			Day 21-2	2.8	Day 21-4	2			Day 19-1	2.9	Day 19-4	1.9			Baseline15	2.3
Baseline16	404.7	Baseline10	309.5			Day 21-1	411.4	Day 21-2	417.6			Day 19-1	412.7	Day 19-2	416			Baseline	80573.8			Baseline	66475.8			Baseline	66475.8			Baseline16	0.6	Baseline12	5.4			Day 21-2	3.1	Day 21-4	2.1			Day 19-1	2.8	Day 19-4	4.5			Baseline15	3.6
Baseline16	404.9	Baseline11	306.3			Day 21-2	418.7	Day 21-2	417.5			Day 19-2	419.5	Day 19-2	415.9			Baseline	80399.8			Baseline	66429.9			Baseline	66429.9			Baseline16	0.6	Baseline12	5.8			Day 21-2	3.4	Day 21-4	1.8			Day 19-2	3.2	Day 19-4	2.1			Baseline16	0.6
Baseline16	404.8	Baseline11	306.6			Day 21-2	417.8	Day 21-2	416.1			Day 19-2	419.2	Day 19-2	414.7			Baseline	80181.9			Baseline	66393.3			Baseline	66393.3			Baseline16	0.6	Baseline12	4.6			Day 21-2	3.2	Day 21-4	2			Day 19-2	3.2	Day 19-4	2.1			Baseline16	1
Baseline16	404.5	Baseline11	306.6			Day 21-2	417.3	Day 21-2	411.9			Day 19-2	418.7	Day 19-2	416.7			Baseline	79937.5			Baseline	66257.1			Baseline	66257.1			Baseline16	0.6	Baseline12	5.6			Day 21-2	2.8	Day 21-4	2.2			Day 19-2	3.5	Day 37-1	3.9			Baseline16	0.9
Baseline16	404.5	Baseline11	306.4			Day 21-2	417	Day 21-2	417			Day 19-2	416.9	Day 19-2	414.6			Baseline	79712.6			Baseline	65981.4			Baseline	65981.4			Baseline17	2.7	Baseline12	5			Day 21-2	3.3	Day 21-4	2.5			Day 19-2	3.4	Day 37-1	3.6			Baseline16	0.8
Baseline16	404.3	Baseline11	306.1			Day 21-2	417.7	Day 21-2	415.7			Day 19-2	416.9	Day 19-2	416.9			Baseline	79538.6			Baseline	65644.4			Baseline	65644.4			Baseline17	2.6	Baseline12	4.9			Day 21-2	3	Day 21-4	1.7			Day 19-2	2.9	Day 37-1	3.5			Baseline16	1.1
Baseline16	404.4	Baseline11	306.7			Day 21-2	416.1	Day 21-2	415.6			Day 19-2	416.3	Day 19-2	417.8			Baseline	79399.3			Baseline	65377.8			Baseline	65377.8			Baseline17	2.4	Baseline12	6			Day 21-2	3.3	Day 21-4	1.9			Day 19-2	3.1	Day 37-1	4.4			Baseline16	1
Baseline16	404	Baseline11	306.3			Day 21-2	413.3	Day 21-2	414.5			Day 19-2	415.7	Day 19-3	407.4			Baseline	79239.9			Baseline	65239.6			Baseline	65239.6			Baseline17	2.7	Baseline12	4.6			Day 21-2	3.5	Day 35-1	3.6			Day 19-2	3.1	Day 37-1	3.2			Baseline16	1
Baseline17	311.7	Baseline11	306.1			Day 21-2	416.8	Day 21-2	418.3			Day 19-2	415.3	Day 19-3	407.4			Baseline	79015.4			Baseline	65150.6			Baseline	65150.6			Baseline17	2.7	Baseline12	5.2			Day 21-3	2.5	Day 35-1	3			Day 19-2	3.4	Day 37-1	3.2			Baseline16	0.7
Baseline17	311.9	Baseline11	306.2			Day 21-2	415.9	Day 21-2	415.4			Day 19-2	413.8	Day 19-3	406.6			Baseline	78735.1			Baseline	64972			Baseline	64972			Baseline17	2.5	Baseline12	5.1			Day 21-3	2.1	Day 35-1	3.6			Day 19-2	2.6	Day 37-1	4.1			Baseline17	2.5
Baseline17	312.2	Baseline11	306.4			Day 21-2	415.1	Day 21-3	407.7			Day 19-2	417.3	Day 19-3	407.7			Baseline	78459			Baseline	64655.1			Baseline	64655.1			Baseline17	3	Baseline12	6.3			Day 21-3	2	Day 35-1	2.3			Day 19-2	3.3	Day 37-1	4.7			Baseline17	2
Baseline17	311	Baseline11	306.4			Day 21-2	414.8	Day 21-3	407.9			Day 19-2	416	Day 19-3	407.5			Baseline	78247.3			Baseline	64308.5			Baseline	64308.5			Baseline17	2.3	Baseline13	3.7			Day 21-3	2.1	Day 35-1	3.5			Day 19-2	3.4	Day 37-1	3			Baseline17	3.9
Baseline17	310.4	Baseline11	306.4			Day 21-2	416.6	Day 21-3	406.9			Day 19-2	414.9	Day 19-3	407.6			Baseline	78105.9			Baseline	64097.9			Baseline	64097.9			Baseline18	2.2	Baseline13	3.1			Day 21-3	2.6	Day 35-1	3.1			Day 19-3	2.6	Day 37-2	3			Baseline17	2.8
Baseline17	309.9	Baseline12	422.5			Day 21-3	409.1	Day 21-3	408.2			Day 19-3	408.7	Day 19-3	408.7			Baseline	77978.8			Baseline	64067.7			Baseline	64067.7			Baseline18	2.4	Baseline13	4.1			Day 21-3	2.3	Day 35-1	3.1			Day 19-3	2.2	Day 37-2	3.3			Baseline17	3.1
Baseline17	310.3	Baseline12	421.1			Day 21-3	409.4	Day 21-3	409.1			Day 19-3	408.4	Day 19-3	406.9			Baseline	77795.6			Baseline	64067			Baseline	64067			Baseline18	2.4	Baseline13	3.4			Day 21-3	1.9	Day 35-1	3.5			Day 19-3	1.9	Day 37-2	3.8			Baseline17	3.6
Baseline17	307.8	Baseline12	422.4			Day 21-3	408.9	Day 21-3	408.4			Day 19-3	408.9	Day 19-3	408.9			Baseline	77533			Baseline	63871.2			Baseline	63871.2			Baseline18	2.5	Baseline13	1.6			Day 21-3	2.6	Day 35-1	3.5			Day 19-3	2	Day 37-2	2.9			Baseline17	3
Baseline18	314.1	Baseline12	420			Day 21-3	408.4	Day 21-3	409.3			Day 19-3	408.1	Day 19-3	407.6			Baseline	77234.5			Baseline	63393.2			Baseline	63393.2			Baseline18	2.1	Baseline13	3.7			Day 21-3	2.4	Day 35-1	3.3			Day 19-3	2.3	Day 37-2	2.9			Baseline17	1.8
Baseline18	312.9	Baseline12	422			Day 21-3	408.6	Day 21-3	409.5			Day 19-3	407.9	Day 19-3	408.3			Baseline	76972.6			Baseline	62779			Baseline	62779			Baseline18	2.4	Baseline13	3.8			Day 21-3	2.4	Day 35-1	3.2			Day 19-3	2.3	Day 37-2	3.2			Baseline18	2.6
Baseline18	312.7	Baseline12	422.7			Day 21-3	407.9	Day 21-3	407.9			Day 19-3	408.4	Day 19-3	408.8			Baseline	76787.4			Baseline	62288.3			Baseline	62288.3			Baseline18	2.2	Baseline13	3.4			Day 21-3	2	Day 35-2	3.5			Day 19-3	2.5	Day 37-2	3			Baseline18	2.6
Baseline18	311.4	Baseline12	421.7			Day 21-3	407.3	Day 21-3	409.2			Day 19-3	407.7	Day 19-4	414.7			Baseline	76656.2			Baseline	62069.7			Baseline	62069.7			Baseline18	2.5	Baseline13	3.6			Day 21-3	2.1	Day 35-2	4.5			Day 19-3	2.4	Day 37-2	3			Baseline18	2.8
Baseline18	312.5	Baseline12	424.6			Day 21-3	407.7	Day 21-3	408.1			Day 19-3	407.8	Day 19-4	415.5			Baseline	76516.8			Baseline	62045.4			Baseline	62045.4			4-hr SD1	3.6	Baseline13	4			Day 21-4	1.8	Day 35-2	4.3			Day 19-3	2.4	Day 37-3	3.5			Baseline18	2.1
Baseline18	313	Baseline12	422.2			Day 21-3	407.7	Day 21-3	408.5			Day 19-3	407.3	Day 19-4	415.9			Baseline	76320.8			Baseline	62006.3			Baseline	62006.3			4-hr SD1	3.2	Baseline13	1.7			Day 21-4	2	Day 35-2	3			Day 19-3	1.8	Day 37-3	2			Baseline18	1.8
Baseline18	314.2	Baseline12	423			Day 21-3	407.4	Day 21-4	412.4			Day 19-3	407.3	Day 19-4	415.4			Baseline	76068.6			Baseline	61812.6			Baseline	61812.6			4-hr SD1	3.3	Baseline14	3.8			Day 21-4	2.5	Day 35-2	3.2			Day 19-3	2.4	Day 37-3	2.3			Baseline18	1.8
Baseline18	312.7	Baseline12	420.6			Day 21-3	407.1	Day 21-4	422.7			Day 19-3	407.6	Day 19-4	416.2			Baseline	75800.1			Baseline	61502.2			Baseline	61502.2			4-hr SD1	3.3	Baseline14	3.4			Day 21-4	2.2	Day 35-2	2.9			Day 19-3	2	Day 37-3	2.2			Baseline18	3
4-hr SD1	619.3	Baseline12	420.7			Day 21-3	407.2	Day 21-4	415.3			Day 19-3	407.4	Day 19-4	420			Baseline	75554.1			Baseline	61219.1			Baseline	61219.1			4-hr SD1	2.9	Baseline14	4			Day 21-4	1.8	Day 35-2	3.3			Day 19-4	2.1	Day 37-3	2			Baseline18	2.1
4-hr SD1	618.7	Baseline13	415			Day 21-4	424.9	Day 21-4	417.7			Day 19-4	413.1	Day 19-4	416.3			Baseline	75336			Baseline	61061.2			Baseline	61061.2			4-hr SD1	3	Baseline14	3.5			Day 21-4	2	Day 35-2	3.3			Day 19-4	1.9	Day 37-3	2			4-hr SD1	3.5
4-hr SD1	617	Baseline13	415.1			Day 21-4	420.7	Day 21-4	419.4			Day 19-4	427.7	Day 19-4	416			Baseline	75120.3			Baseline	61013.2			Baseline	61013.2			4-hr SD1	4.2	Baseline14	3.8			Day 21-4	2.2	Day 35-2	3.8			Day 19-4	2	Day 37-3	2.2			4-hr SD1	5.3
4-hr SD1	616.2	Baseline13	415.5			Day 21-4	428.8	Day 21-4	415.4			Day 19-4	426.4	Day 19-4	417.5			Baseline	74879.8			Baseline	61013.7			Baseline	61013.7			4-hr SD1	3.2	Baseline14	2.7			Day 21-4	2.5	Day 35-2	3.5			Day 19-4	1.7	Day 37-3	2.2			4-hr SD1	4.9
4-hr SD1	616	Baseline13	413.3			Day 21-4	426.2	Day 21-4	420.8			Day 19-4	419.3	Day 19-4	415.2			Baseline	74613			Baseline	61052.3			Baseline	61052.3			4-hr SD2	2.6	Baseline14	3.8			Day 21-4	2.1	Day 35-2	3.5			Day 19-4	1.9	Day 37-3	2.1			4-hr SD1	3.7
4-hr SD1	617	Baseline13	416.1			Day 21-4	424.3	Day 21-4	414.9			Day 19-4	421.5	Day 19-4	418.7			Baseline	74344.8			Baseline	61170.7			Baseline	61170.7			4-hr SD2	3.5	Baseline14	3			Day 21-4	2.5	Day 35-2	3.8			Day 19-4	2.1	Day 37-3	2.4			4-hr SD1	3.5
4-hr SD1	715.2	Baseline13	413.3			Day 21-4	420.3	Day 21-4	413.7			Day 19-4	421.2	Day 19-4	424.7			Baseline	74103.7			Baseline	61367.1			Baseline	61367.1			4-hr SD2	3	Baseline15	3.2			Day 21-4	2	Day 35-3	3.6			Day 19-4	1.8	Day 37-3	2.7			4-hr SD1	4.5
4-hr SD1	715	Baseline13	415.9			Day 21-4	419	Day 21-4	415.6			Day 19-4	419.7	Day 37-1	509.6			Baseline	73897.3			Baseline	61532.3			Baseline	61532.3			4-hr SD2	2.8	Baseline15	2.8			Day 35-1	3.3	Day 35-3	3.5			Day 19-4	2	Day 37-3	1.9			4-hr SD1	3.5
4-hr SD2	619.4	Baseline13	416			Day 21-4	418.8	Day 21-4	418.1			Day 19-4	417.9	Day 37-1	516.2			Baseline	73707.8			Baseline	61515.3			Baseline	61515.3			4-hr SD2	3	Baseline15	2.8			Day 35-1	3.5	Day 35-3	5			Day 19-4	2.2	Day 37-4	1.5			4-hr SD1	4.5
4-hr SD2	617.8	Baseline13	415.5			Day 21-4	416.5	Day 21-4	423			Day 19-4	418.1	Day 37-1	508.2			Baseline	73509.7			Baseline	61270.3			Baseline	61270.3			4-hr SD2	3.1	Baseline15	3.2			Day 35-1	3.5	Day 35-3	3.2			Day 19-4	2.2	Day 37-4	2			4-hr SD2	3.1
4-hr SD2	616.1	Baseline13	414.2			Day 21-4	415.7	Day 35-1	513.2			Day 19-4	416.5	Day 37-1	517.4			Baseline	73292.7			Baseline	60925.7			Baseline	60925.7			4-hr SD2	2.9	Baseline15	2.9			Day 35-1	3.4	Day 35-3	4.3			Day 19-4	1.9	Day 37-4	1.8			4-hr SD2	4.3
4-hr SD2	614.2	Baseline13	414.6			Day 21-4	413.7	Day 35-1	513.2			Day 19-4	415	Day 37-1	515			Baseline	73068.9			Baseline	60687.4			Baseline	60687.4			4-hr SD2	2.3	Baseline15	2			Day 35-1	3.7	Day 35-3	3.8			Day 37-1	3.2	Day 37-4	1.6			4-hr SD2	3.6
4-hr SD2	614.4	Baseline13	416			Day 21-4	414.6	Day 35-1	508.1			Day 19-4	414.3	Day 37-1	513.4			Baseline	72859			Baseline	60655.6			Baseline	60655.6			4-hr SD3	2.2	Baseline16	0.6			Day 35-1	3.6	Day 35-3	3.5			Day 37-1	3.3	Day 37-4	1.2			4-hr SD2	2.9
4-hr SD2	627.4	Baseline14	408.9			Day 35-1	515.8	Day 35-1	515.8			Day 37-1	516.3	Day 37-1	516.4			Baseline	72669			Baseline	60738			Baseline	60738			4-hr SD3	2.1	Baseline16	0.5			Day 35-1	4.4	Day 35-3	3.5			Day 37-1	3.5	Day 37-4	1.3			4-hr SD2	3.4
4-hr SD2	713.1	Baseline14	414.7			Day 35-1	514.8	Day 35-1	512.7			Day 37-1	515.7	Day 37-1	515.1			Baseline	72480.5			Baseline	60746			Baseline	60746			4-hr SD3	2	Baseline16	0.7			Day 35-1	3.6	Day 35-3	3.9			Day 37-1	3.7	Day 37-4	1.8			4-hr SD2	5.1
4-hr SD2	711.7	Baseline14	414.3			Day 35-1	513.6	Day 35-1	514.9			Day 37-1	514.7	Day 37-1	518			Baseline	72264.7			Baseline	60580.4			Baseline	60580.4			4-hr SD3	2	Baseline16	0.6			Day 35-1	4.7	Day 35-3	6.7			Day 37-1	4.5	Day44-1	3.3			4-hr SD2	5.6
4-hr SD3	616.1	Baseline14	411.2			Day 35-1	512.9	Day 35-1	514.2			Day 37-1	514.9	Day 37-1	515.9			Baseline	72008.9			Baseline	60320.7			Baseline	60320.7			4-hr SD3	2.1	Baseline16	0.8			Day 35-1	3.1	Day 35-3	4.5			Day 37-1	4.4	Day44-1	3.3			4-hr SD2	3
4-hr SD3	615.9	Baseline14	413.5			Day 35-1	513.4	Day 35-1	514.5			Day 37-1	516.6	Day 37-1	515.7			Baseline	71733.9			Baseline	60133.3			Baseline	60133.3			4-hr SD3	1.9	Baseline16	0.7			Day 35-1	3.5	Day 35-3	4.5			Day 37-1	4.1	Day44-1	3.1			4-hr SD3	2.8
4-hr SD3	613	Baseline14	414.7			Day 35-1	513.9	Day 35-1	515.4			Day 37-1	515.2	Day 37-1	515			Baseline	71482.2			Baseline	60097			Baseline	60097			4-hr SD3	2.6	Baseline16	0.6			Day 35-1	4.3	Day 35-4	2.1			Day 37-1	3.7	Day44-1	3.4			4-hr SD3	3.4
4-hr SD3	613.1	Baseline14	414.4			Day 35-1	515.6	Day 35-1	514.8			Day 37-1	513.9	Day 37-2	518.2			Baseline	71285.2			Baseline	60124.1			Baseline	60124.1			4-hr SD3	2.1	Baseline16	0.6			Day 35-2	3.1	Day 35-4	1.7			Day 37-1	4	Day44-1	3.7			4-hr SD3	3
4-hr SD3	612.1	Baseline14	414.4			Day 35-1	513.9	Day 35-1	514.5			Day 37-1	513.4	Day 37-2	515.5			Baseline	71135.4			Baseline	60051.8			Baseline	60051.8			4-hr SD4	3.5	Baseline16	0.8			Day 35-2	5.9	Day 35-4	1.5			Day 37-1	3.4	Day44-1	3.8			4-hr SD3	2.5
4-hr SD3	622.6	Baseline14	413.3			Day 35-1	513.2	Day 35-1	514.1			Day 37-1	513.5	Day 37-2	518.9			Baseline	70988.5			Baseline	59808.5			Baseline	59808.5			4-hr SD4	4.1	Baseline17	3			Day 35-2	3.4	Day 35-4	1.5			Day 37-1	3.9	Day44-1	3.1			4-hr SD3	3.1
4-hr SD3	711.4	Baseline14	414.1			Day 35-1	514.6	Day 35-2	516.4			Day 37-1	513.2	Day 37-2	517.9			Baseline	70798.4			Baseline	59488.6			Baseline	59488.6			4-hr SD4	3.4	Baseline17	2.7			Day 35-2	3.8	Day 35-4	1.4			Day 37-1	3.9	Day44-1	3.2			4-hr SD3	3.4
4-hr SD3	711.8	Baseline14	412.6			Day 35-1	513.8	Day 35-2	516.9			Day 37-1	513.5	Day 37-2	516.4			Baseline	70553.8			Baseline	59267.6			Baseline	59267.6			4-hr SD4	3.8	Baseline17	3.1			Day 35-2	3.8	Day 35-4	1.8			Day 37-2	3.3	Day44-1	3.1			4-hr SD3	2.3
4-hr SD4	617.5	Baseline14	411.9			Day 35-1	513.4	Day 35-2	517.3			Day 37-1	513.1	Day 37-2	515.7			Baseline	70285.7			Baseline	59246.8			Baseline	59246.8			4-hr SD4	3.5	Baseline17	2.8			Day 35-2	3.4	Day 35-4	1.7			Day 37-2	3.8	Day44-1	3.8			4-hr SD3	3.3
4-hr SD4	617.8	Baseline15	410.7			Day 35-2	519.6	Day 35-2	519.5			Day 37-2	524.8	Day 37-2	515.8			Baseline	70037.5			Baseline	59370.8			Baseline	59370.8			4-hr SD4	4.3	Baseline17	2.3			Day 35-2	3.6	Day 35-4	1.6			Day 37-2	3.6	Day44-2	3.3			4-hr SD4	3.4
4-hr SD4	616.2	Baseline15	407.7			Day 35-2	517.4	Day 35-2	516.8			Day 37-2	523.6	Day 37-2	515.7			Baseline	69825			Baseline	59482.8			Baseline	59482.8			4-hr SD4	4.1	Baseline17	3.4			Day 35-2	3.4	Day 46-1	3.7			Day 37-2	6.6	Day44-2	3.7			4-hr SD4	4.8
4-hr SD4	615.7	Baseline15	406.8			Day 35-2	516.9	Day 35-2	517.4			Day 37-2	521.5	Day 37-2	518.4			Baseline	69622.3			Baseline	59447.4			Baseline	59447.4			4-hr SD4	4.5	Baseline17	3.2			Day 35-2	3.4	Day 46-1	3.1			Day 37-2	4.2	Day44-2	3.4			4-hr SD4	2.7
4-hr SD4	614.6	Baseline15	405.2			Day 35-2	516.5	Day 35-2	516.7			Day 37-2	523.3	Day 37-2	515.8			Baseline	69388			Baseline	59227			Baseline	59227			4-hr SD5	2.1	Baseline17	2.4			Day 35-2	3.8	Day 46-1	3.4			Day 37-2	4.5	Day44-2	2.3			4-hr SD4	3.7
4-hr SD4	626.6	Baseline15	407.6			Day 35-2	516	Day 35-2	518.4			Day 37-2	518.6	Day 37-2	519.3			Baseline	69105.5			Baseline	58865			Baseline	58865			4-hr SD5	1.6	Baseline17	2.5			Day 35-2	4.1	Day 46-1	3.5			Day 37-2	4.5	Day44-2	3.3			4-hr SD4	4.6
4-hr SD4	714.9	Baseline15	405.1			Day 35-2	515	Day 35-2	517.1			Day 37-2	520.7	Day 37-2	518.1			Baseline	68801			Baseline	58423.3			Baseline	58423.3			4-hr SD5	1.8	Baseline18	2.5			Day 35-3	2.3	Day 46-1	2.9			Day 37-2	3.1	Day44-2	3.7			4-hr SD4	3.1
4-hr SD4	713.8	Baseline15	406.4			Day 35-2	516.5	Day 35-2	517			Day 37-2	519.8	Day 37-3	508			Baseline	68521.9			Baseline	57949.2			Baseline	57949.2			4-hr SD5	2.3	Baseline18	2.3			Day 35-3	2.2	Day 46-1	3.2			Day 37-2	4	Day44-2	3.2			4-hr SD4	2.5
4-hr SD5	611.6	Baseline15	411.6			Day 35-2	515.4	Day 35-2	517.6			Day 37-2	516.3	Day 37-3	506.4			Baseline	68296.4			Baseline	57487.2			Baseline	57487.2			4-hr SD5	1.9	Baseline18	2.6			Day 35-3	5.4	Day 46-1	3.6			Day 37-3	2.3	Day44-2	3.1			4-hr SD4	3.5
4-hr SD5	610.6	Baseline15	411.6			Day 35-2	517.2	Day 35-2	517			Day 37-2	520.2	Day 37-3	506.7			Baseline	68111.6			Baseline	57094.9			Baseline	57094.9			4-hr SD5	2	Baseline18	2.5			Day 35-3	4	Day 46-1	3.6			Day 37-3	2.9	Day44-2	3			4-hr SD5	1.6
4-hr SD5	609.9	Baseline15	411.6			Day 35-2	516.1	Day 35-3	508.3			Day 37-2	520.3	Day 37-3	508.8			Baseline	67929.4			Baseline	56818			Baseline	56818			4-hr SD5	1.8	Baseline18	2.1			Day 35-3	3.7	Day 46-1	3.4			Day 37-3	2.2	Day44-2	2.9			4-hr SD5	2.2
4-hr SD5	609.3	Baseline15	411			Day 35-2	515.3	Day 35-3	508.9			Day 37-3	511.8	Day 37-3	507.5			Baseline	67721.5			Baseline	56643.6			Baseline	56643.6			4-hr SD5	1.8	Baseline18	2			Day 35-3	4	Day 46-1	3.6			Day 37-3	1.9	Day44-2	3.3			4-hr SD5	2.4
4-hr SD5	608.8	Baseline16	403.6			Day 35-2	515.3	Day 35-3	509.6			Day 37-3	510.8	Day 37-3	507.9			Baseline	67490.1			Baseline	56488.7			Baseline	56488.7			4-hr SD6	1.8	Baseline18	2.1			Day 35-3	4.1	Day 46-1	4			Day 37-3	2.2	Day44-3	2.8			4-hr SD5	2
4-hr SD5	620	Baseline16	403.9			Day 35-3	509.3	Day 35-3	509			Day 37-3	510.7	Day 37-3	507.3			Baseline	67257.4			Baseline	56253.9			Baseline	56253.9			4-hr SD6	2.4	Baseline18	2.7			Day 35-3	3.7	Day 46-1	2.9			Day 37-3	2.2	Day44-3	1.7			4-hr SD5	2.4
4-hr SD5	708	Baseline16	404.2			Day 35-3	510.1	Day 35-3	509.8			Day 37-3	512.5	Day 37-3	508.1			Baseline	67038.3			Baseline	55904.4			Baseline	55904.4			4-hr SD6	2	4-hr SD1	3.1			Day 35-3	3.5	Day 46-2	3.6			Day 37-3	2.5	Day44-3	2.3			4-hr SD5	2.4
4-hr SD5	708.1	Baseline16	403.6			Day 35-3	513.5	Day 35-3	510.3			Day 37-3	513.9	Day 37-3	507.6			Baseline	66826.3			Baseline	55500.8			Baseline	55500.8			4-hr SD6	2.1	4-hr SD1	3.1			Day 35-3	3.4	Day 46-2	3.1			Day 37-3	2.1	Day44-3	1.9			4-hr SD5	2.1
4-hr SD6	610.6	Baseline16	404.3			Day 35-3	511.6	Day 35-3	510.5			Day 37-3	511.9	Day 37-3	507.7			Baseline	66604.8			Baseline	55144.2			Baseline	55144.2			4-hr SD6	1.9	4-hr SD1	3			Day 35-3	3.5	Day 46-2	4			Day 37-3	1.9	Day44-3	1.9			4-hr SD5	2
4-hr SD6	610	Baseline16	404.6			Day 35-3	510	Day 35-3	510.1			Day 37-3	508.8	Day 37-3	507.7			Baseline	66369.2			Baseline	54879.4			Baseline	54879.4			4-hr SD6	2.5	4-hr SD1	3.3			Day 35-4	4.8	Day 46-2	3.2			Day 37-3	2.6	Day44-3	1.8			4-hr SD6	2.3
4-hr SD6	609	Baseline16	404.9			Day 35-3	509.2	Day 35-3	510.1			Day 37-3	508.8	Day 37-3	507.5			Baseline	66134.8			Baseline	54646.9			Baseline	54646.9			4-hr SD6	2	4-hr SD1	3.7			Day 35-4	1.9	Day 46-2	3.2			Day 37-3	2.3	Day44-3	2			4-hr SD6	2.4
4-hr SD6	608.4	Baseline16	404.8			Day 35-3	509.7	Day 35-3	509.8			Day 37-3	510.8	Day 37-4	514.6			Baseline	65920.4			Baseline	54331.4			Baseline	54331.4			4-hr SD6	2.3	4-hr SD1	2.9			Day 35-4	2.1	Day 46-2	3.6			Day 37-4	4.4	Day44-3	2.3			4-hr SD6	2.4
4-hr SD6	608.2	Baseline16	404.6			Day 35-3	509.7	Day 35-3	512.8			Day 37-3	509.1	Day 37-4	509.2			Baseline	65726.4			Baseline	53867.6			Baseline	53867.6			4-hr SD7	2.9	4-hr SD1	3.2			Day 35-4	1.9	Day 46-2	3.4			Day 37-4	2.1	Day44-3	2.3			4-hr SD6	2.6
4-hr SD6	620.7	Baseline16	404.3			Day 35-3	509.2	Day 35-3	513.4			Day 37-3	510	Day 37-4	521.8			Baseline	65530.1			Baseline	53309.1			Baseline	53309.1			4-hr SD7	3.4	4-hr SD1	3.2			Day 35-4	1.5	Day 46-2	3.4			Day 37-4	2.3	Day44-3	2			4-hr SD6	2
4-hr SD6	707	Baseline16	404.3			Day 35-3	508.6	Day 35-4	516			Day 37-3	509.2	Day 37-4	518.6			Baseline	65304.2			Baseline	52794.2			Baseline	52794.2			4-hr SD7	2.9	4-hr SD1	3			Day 35-4	1.7	Day 46-2	3.3			Day 37-4	1.8	Day44-3	2.3			4-hr SD6	2.5
4-hr SD6	706.6	Baseline16	402.3			Day 35-3	508.1	Day 35-4	514.9			Day 37-4	527.5	Day 37-4	516			Baseline	65041.8			Baseline	52439.2			Baseline	52439.2			4-hr SD7	2.8	4-hr SD2	3.7			Day 35-4	1.9	Day 46-2	3			Day44-1	4	Day44-3	2			4-hr SD6	2
4-hr SD7	420.4	Baseline17	311.2			Day 35-3	508.4	Day 35-4	508.9			Day 37-4	527	Day 37-4	513			Baseline	64762.4			Baseline	52249.9			Baseline	52249.9			4-hr SD7	3.2	4-hr SD2	3			Day 35-4	1.9	Day 46-2	3.6			Day44-1	4.7	Day44-4	1.3			4-hr SD6	2.3
4-hr SD7	419.7	Baseline17	305.9			Day 35-4	512	Day 35-4	512.3			Day 37-4	527.1	Day 37-4	513.9			Baseline	64496.2			Baseline	52128.9			Baseline	52128.9			4-hr SD7	3	4-hr SD2	2.8			Day 35-4	1.7	Day 46-3	3.4			Day44-1	3.3	Day44-4	1.2			4-hr SD7	4.7
4-hr SD7	418.7	Baseline17	312.5			Day 35-4	522.2	Day 35-4	510.8			Day 37-4	529	Day 37-4	513.6			4-hr SD	96014.9			Baseline	113258			Baseline	113258			4-hr SD7	3.8	4-hr SD2	2.8			Day 35-4	1.6	Day 46-3	2			Day44-1	3.6	Day44-4	1.7			4-hr SD7	3.7
4-hr SD7	418.5	Baseline17	311.2			Day 35-4	517.8	Day 35-4	510.7			Day 37-4	539.1	Day 37-4	513.3			4-hr SD	95887.5			Baseline	113290			Baseline	113290			4-hr SD7	2.8	4-hr SD2	2.8			Day 46-1	3.5	Day 46-3	2.3			Day44-1	2.7	Day44-4	1.1			4-hr SD7	3.6
4-hr SD7	415.8	Baseline17	310.7			Day 35-4	513.3	Day 35-4	512.1			Day 37-4	521.6	Day 37-4	513.4			4-hr SD	95685.8			Baseline	113295			Baseline	113295			4-hr SD8	2.9	4-hr SD2	2.6			Day 46-1	3.1	Day 46-3	1.8			Day44-1	3.3	Day44-4	1.4			4-hr SD7	4.3
4-hr SD7	415	Baseline17	308.8			Day 35-4	518.8	Day 35-4	514.2			Day 37-4	518.3	Day 37-4	514.2			4-hr SD	95417.1			Baseline	113015			Baseline	113015			4-hr SD8	3.3	4-hr SD2	3			Day 46-1	3.1	Day 46-3	2.6			Day44-1	3	Day44-4	1.2			4-hr SD7	4.9
4-hr SD7	415.6	Baseline17	312.5			Day 35-4	516.7	Day 35-4	510.8			Day 37-4	516.7	Day 44-1	508.5			4-hr SD	95152.2			Baseline	112399			Baseline	112399			4-hr SD8	2.9	4-hr SD2	2.6			Day 46-1	3	Day 46-3	0			Day44-1	4.1	Day44-4	1.2			4-hr SD7	3.3
4-hr SD7	414.1	Baseline17	312.7			Day 35-4	512.6	Day 35-4	514.4			Day 37-4	519.3	Day 44-1	515.3			4-hr SD	94954.5			Baseline	111736			Baseline	111736			4-hr SD8	3.3	4-hr SD3	1.8			Day 46-1	3.1	Day 46-3	3.1			Day44-1	4.2					4-hr SD7	5.2
4-hr SD8	415.8	Baseline17	306.5			Day 35-4	512.8	Day 35-4	519.2			Day 37-4	513.4	Day 44-1	514.8			4-hr SD	94816.1			Baseline	111437			Baseline	111437			4-hr SD8	3.4	4-hr SD3	2.1			Day 46-1	3.1	Day 46-3	2.6			Day44-1	2.7					4-hr SD7	2.6
4-hr SD8	413.9	Baseline17	313.4			Day 35-4	513.2	Day 35-4	516.4			Day 37-4	519.2	Day 44-1	514.8			4-hr SD	94664			Baseline	111657			Baseline	111657			4-hr SD8	3.3	4-hr SD3	1.7			Day 46-1	2.9	Day 46-3	1.5			Day44-1	3.4					4-hr SD8	4.4
4-hr SD8	413.5	Baseline17	312.7			Day 35-4	514.2	Day 46-1	512.4			Day 37-4	508.2	Day 44-1	513.1			4-hr SD	94432.5			Baseline	112110			Baseline	112110			4-hr SD8	3	4-hr SD3	1.7			Day 46-1	3	Day 46-3	2			Day44-1	3.6					4-hr SD8	2.9
4-hr SD8	414.4	Baseline17	313.2			Day 35-4	512	Day 46-1	515.3			Day 44-1	518.4	Day 44-1	515.6			4-hr SD	94131.4			Baseline	112311			Baseline	112311			4-hr SD8	2.9	4-hr SD3	1.7			Day 46-1	2.9	Day 46-3	2			Day44-2	3.7					4-hr SD8	2.8
4-hr SD8	413.8	Baseline18	313.4			Day 35-4	510.6	Day 46-1	514.7			Day 44-1	515.3	Day 44-1	513.2			4-hr SD	93841.8			Baseline	112023			Baseline	112023			4-hr SD9	2.4	4-hr SD3	1.5			Day 46-1	3.6	Day 46-4	1.3			Day44-2	3.8					4-hr SD8	2.5
4-hr SD8	413	Baseline18	311.2			Day 46-1	514.2	Day 46-1	514			Day 44-1	512.7	Day 44-1	517.5			4-hr SD	93638.8			Baseline	111500			Baseline	111500			4-hr SD9	2.8	4-hr SD3	1.8			Day 46-1	3.2	Day 46-4	1.3			Day44-2	3.2					4-hr SD8	4.6
4-hr SD8	412.4	Baseline18	311.5			Day 46-1	514.8	Day 46-1	513.1			Day 44-1	512.8	Day 44-1	516.4			4-hr SD	93516.4			Baseline	111254			Baseline	111254			4-hr SD9	2.6	4-hr SD3	2.4			Day 46-1	3.5	Day 46-4	1.3			Day44-2	3.7					4-hr SD8	4.3
4-hr SD8	412.3	Baseline18	314.2			Day 46-1	512.9	Day 46-1	516.9			Day 44-1	513	Day 44-1	512.4			4-hr SD	93388.8			Baseline	111561			Baseline	111561			4-hr SD9	2.8	4-hr SD3	2.2			Day 46-2	2.5	Day 46-4	1.3			Day44-2	3.8					4-hr SD8	3.3
4-hr SD9	417.2	Baseline18	313.2			Day 46-1	512.9	Day 46-1	517.5			Day 44-1	513.8	Day 44-1	513.4			4-hr SD	93172.2			Baseline	112155			Baseline	112155			4-hr SD9	2.4	4-hr SD3	1.7			Day 46-2	3.4	Day 46-4	1.2			Day44-2	3.1					4-hr SD8	2.9
4-hr SD9	415.9	Baseline18	311.3			Day 46-1	513	Day 46-1	517			Day 44-1	511.6	Day 44-1	516.6			4-hr SD	92869.5			Baseline	112418			Baseline	112418			4-hr SD9	2.3	4-hr SD3	1.9			Day 46-2	4.3	Day 46-4	1.5			Day44-2	3.5					4-hr SD9	3.2
4-hr SD9	414.9	Baseline18	312			Day 46-1	512.6	Day 46-1	515.4			Day 44-1	512.2	Day 44-2	510.4			4-hr SD	92572.3			Baseline	111913			Baseline	111913			4-hr SD9	2.5	4-hr SD4	4			Day 46-2	3.6	Day 46-4	1.1			Day44-2	3.3					4-hr SD9	3.2
4-hr SD9	413.6	Baseline18	312.7			Day 46-1	512.9	Day 46-1	514.1			Day 44-1	512.2	Day 44-2	516.4			4-hr SD	92373.8			Baseline	110754			Baseline	110754			4-hr SD10	1.6	4-hr SD4	6.2			Day 46-2	3.5	Day 46-4	1.8			Day44-2	3.6					4-hr SD9	3.2
4-hr SD9	414.9	Baseline18	306			Day 46-1	512.3	Day 46-1	515.5			Day 44-1	512.5	Day 44-2	519.2			4-hr SD	92275.6			Baseline	109509			Baseline	109509			4-hr SD10	1.4	4-hr SD4	2.2			Day 46-2	3.4					Day44-2	3.2					4-hr SD9	2.7
4-hr SD9	411.9	Baseline18	314.8			Day 46-1	512.9	Day 46-1	516.7			Day 44-1	512.7	Day 44-2	517.2			4-hr SD	92179.6			Baseline	108720			Baseline	108720			4-hr SD10	1.3	4-hr SD4	3.5			Day 46-2	3.7					Day44-2	4					4-hr SD9	3.3
4-hr SD9	415.2	Baseline18	314.3			Day 46-1	511.8	Day 46-2	514.7			Day 44-1	512.4	Day 44-2	513.7			4-hr SD	91979.5			Baseline	108502			Baseline	108502			4-hr SD10	1.4	4-hr SD4	3.3			Day 46-2	3.3					Day44-2	3.9					4-hr SD9	2.3
4-hr SD9	413	Baseline18	315.3			Day 46-1	512.2	Day 46-2	517.2			Day 44-2	518.3	Day 44-2	518.5			4-hr SD	91663.4			Baseline	108533			Baseline	108533			4-hr SD10	1.3	4-hr SD4	3.7			Day 46-2	3.6					Day44-3	2.5					4-hr SD9	2.7
4-hr SD10	408.5	4-hr SD1	714.5			Day 46-1	512.2	Day 46-2	519.1			Day 44-2	519.8	Day 44-2	520.4			4-hr SD	91330.3			Baseline	108407			Baseline	108407			4-hr SD10	1.8	4-hr SD4	3.9			Day 46-2	3.7					Day44-3	2					4-hr SD9	1.9
4-hr SD10	407.6	4-hr SD1	714			Day 46-2	519.2	Day 46-2	516.3			Day 44-2	520	Day 44-2	518.9			4-hr SD	91099.2			Baseline	107970			Baseline	107970			4-hr SD10	1.9	4-hr SD4	4			Day 46-2	3.3					Day44-3	2.2					4-hr SD10	1.7
4-hr SD10	407.3	4-hr SD1	714.2			Day 46-2	518.8	Day 46-2	517.9			Day 44-2	517.5	Day 44-2	517.8			4-hr SD	90999.5			Baseline	107364			Baseline	107364			4-hr SD11	1.3	4-hr SD4	3.4			Day 46-2	4					Day44-3	2.4					4-hr SD10	1.5
4-hr SD10	406.7	4-hr SD1	714.1			Day 46-2	517.6	Day 46-2	516.4			Day 44-2	516.6	Day 44-2	516			4-hr SD	90945			Baseline	106805			Baseline	106805			4-hr SD11	1.7	4-hr SD4	3.5			Day 46-3	2.2					Day44-3	2.9					4-hr SD10	2
4-hr SD10	405.4	4-hr SD1	712.5			Day 46-2	516.3	Day 46-2	517.4			Day 44-2	515	Day 44-2	515.8			4-hr SD	90816.6			Baseline	106366			Baseline	106366			4-hr SD11	1.7	4-hr SD5	2			Day 46-3	2.7					Day44-3	2.6					4-hr SD10	1.9
4-hr SD10	406.7	4-hr SD1	712.8			Day 46-2	517.2	Day 46-2	517.5			Day 44-2	516.8	Day 44-2	516.9			4-hr SD	90570.3			Baseline	105981			Baseline	105981			4-hr SD11	1.5	4-hr SD5	1.9			Day 46-3	2.2					Day44-3	3					4-hr SD10	1.1
4-hr SD10	406.3	4-hr SD1	712.2			Day 46-2	516.5	Day 46-2	518.4			Day 44-2	515.7	Day 44-3	507.4			4-hr SD	90268.8			Baseline	105608			Baseline	105608			4-hr SD11	1.4	4-hr SD5	1.9			Day 46-3	2					Day44-3	2					4-hr SD10	1.7
4-hr SD10	405.7	4-hr SD1	715.2			Day 46-2	518	Day 46-2	515.3			Day 44-2	514.2	Day 44-3	507.3			4-hr SD	90009.9			Baseline	105340			Baseline	105340			4-hr SD11	1.5	4-hr SD5	2			Day 46-3	2.6					Day44-3	2.3					4-hr SD10	1.8
4-hr SD11	427.7	4-hr SD1	712.7			Day 46-2	516.5	Day 46-2	515.7			Day 44-2	515.4	Day 44-3	508.1			4-hr SD	89829.1			Baseline	105322			Baseline	105322			4-hr SD11	1.2	4-hr SD5	1.8			Day 46-3	2					Day44-3	2.1					4-hr SD10	1.1
4-hr SD11	425.5	4-hr SD1	712.4			Day 46-2	516	Day 46-2	516			Day 44-2	516.7	Day 44-3	507.6			4-hr SD	89671.8			Baseline	105561			Baseline	105561			4-hr SD11	1.6	4-hr SD5	2			Day 46-3	2.3					Day44-3	2.9					4-hr SD11	1.9
4-hr SD11	419.4	4-hr SD1	715.5			Day 46-2	516	Day 46-3	504.6			Day 44-2	516.5	Day 44-3	507			4-hr SD	89459.4			Baseline	105854			Baseline	105854			Day 1-1	3.2	4-hr SD5	1.8			Day 46-3	2					Day44-3	3.2					4-hr SD11	1.6
4-hr SD11	417.6	4-hr SD1	715.3			Day 46-2	516.9	Day 46-3	507.7			Day 44-3	508.7	Day 44-3	507.2			4-hr SD	89174.3			Baseline	105923			Baseline	105923			Day 1-1	3.1	4-hr SD5	1.9			Day 46-3	1.9					Day44-4	2					4-hr SD11	2.1
4-hr SD11	416.6	4-hr SD2	713.8			Day 46-2	513.6	Day 46-3	507.8			Day 44-3	509.1	Day 44-3	507.4			4-hr SD	88877.5			Baseline	105642			Baseline	105642			Day 1-1	3.9	4-hr SD5	1.9			Day 46-3	2.1					Day44-4	1.1					4-hr SD11	1.9
4-hr SD11	416.5	4-hr SD2	710.2			Day 46-3	508.2	Day 46-3	508			Day 44-3	508.4	Day 44-3	508.3			4-hr SD	88641.8			Baseline	105151			Baseline	105151			Day 1-1	3.6	4-hr SD5	1.9			Day 46-3	2.2					Day44-4	1					4-hr SD11	1.9
4-hr SD11	417.7	4-hr SD2	713.3			Day 46-3	508	Day 46-3	507.7			Day 44-3	507.6	Day 44-3	509			4-hr SD	88473.9			Baseline	104736			Baseline	104736			Day 1-1	3.3	4-hr SD6	1.9			Day 46-3	2.3					Day44-4	1.3					4-hr SD11	2.4
4-hr SD11	414.5	4-hr SD2	713			Day 46-3	507.6	Day 46-3	507.8			Day 44-3	507.8	Day 44-3	507.9			4-hr SD	88305.2			Baseline	104591			Baseline	104591			Day 1-1	3.8	4-hr SD6	1.9			Day 46-4	1.7					Day44-4	1.8					4-hr SD11	1.4
Day 1-1	1121	4-hr SD2	712.5			Day 46-3	507	Day 46-3	506.2			Day 44-3	507.1	Day 44-3	507.1			4-hr SD	88060.9			Baseline	104671			Baseline	104671			Day 1-1	3.2	4-hr SD6	2.1			Day 46-4	1.3					Day44-4	1.7					4-hr SD11	1.6
Day 1-1	1119	4-hr SD2	711.8			Day 46-3	507.3	Day 46-3	507.6			Day 44-3	507.4	Day 44-3	508.4			4-hr SD	87736.4			Baseline	104750			Baseline	104750			Day 1-1	3.4	4-hr SD6	2.6			Day 46-4	1					Day44-4	3.8					Day 1-1	3.7
Day 1-1	1119	4-hr SD2	710.9			Day 46-3	507.3	Day 46-3	508.4			Day 44-3	508.3	Day 44-4	516.7			4-hr SD	87404.6			Baseline	104632			Baseline	104632			Day 1-2	6.1	4-hr SD6	1.9			Day 46-4	1.4					Day44-4	1.2					Day 1-1	3.2
Day 1-1	1118.2	4-hr SD2	713.2			Day 46-3	507.8	Day 46-3	507.2			Day 44-3	507.3	Day 44-4	520.8			4-hr SD	87149			Baseline	104324			Baseline	104324			Day 1-2	6	4-hr SD6	2.1			Day 46-4	3.2					Day44-4	1.1					Day 1-1	4.7
Day 1-1	1117.7	4-hr SD2	712.1			Day 46-3	507	Day 46-3	506.8			Day 44-3	506.6	Day 44-4	518.4			4-hr SD	86987.9			Baseline	104030			Baseline	104030			Day 1-2	5.5	4-hr SD6	2.1			Day 46-4	1.4					Day44-4	1					Day 1-1	4
Day 1-1	1117	4-hr SD2	714.2			Day 46-3	507.2	Day 46-3	508.4			Day 44-3	507.5	Day 44-4	520.1			4-hr SD	86862			Baseline	103966			Baseline	103966			Day 1-2	5.4	4-hr SD6	1.8			Day 46-4	1.9											Day 1-1	4.4
Day 1-1	1115.9	4-hr SD2	715.9			Day 46-3	507.1	Day 46-4	512.3			Day 44-3	507.7	Day 44-4	521.3			4-hr SD	86693.3			Baseline	104171			Baseline	104171			Day 1-2	6.2	4-hr SD6	2.2			Day 46-4	1.6											Day 1-1	4.3
Day 1-1	1115.8	4-hr SD2	715.3			Day 46-3	506.7	Day 46-4	518.5			Day 44-4	517.6	Day 44-4	522.8			4-hr SD	86454.8			Baseline	104461			Baseline	104461			Day 1-2	6.1	4-hr SD6	1.7			Day 46-4	1.8											Day 1-1	4.2
Day 1-2	1119.5	4-hr SD3	710.1			Day 46-3	507.2	Day 46-4	514.2			Day 44-4	530.4	Day 44-4	521.9			4-hr SD	86189.2			Baseline	104565			Baseline	104565			Day 1-2	5.2	4-hr SD6	2.1			Day 46-4	1.7											Day 1-1	3.7
Day 1-2	1119.9	4-hr SD3	712.3			Day 46-4	518.7	Day 46-4	518			Day 44-4	526	Day 44-4	515.6			4-hr SD	85963.7			Baseline	104349			Baseline	104349			Day 1-2	5.2	4-hr SD6	1.9															Day 1-2	5.8
Day 1-2	1117.9	4-hr SD3	710.7			Day 46-4	519.9	Day 46-4	514.2			Day 44-4	520.1	Day 44-4	513.5			4-hr SD	85808.8			Baseline	103929			Baseline	103929			Day 1-3	6.3	4-hr SD7	3.3															Day 1-2	6.5
Day 1-2	1117.8	4-hr SD3	711.2			Day 46-4	513.7	Day 46-4	514.5			Day 44-4	521.1	Day 44-4	514.6			4-hr SD	85693.9			Baseline	103580			Baseline	103580			Day 1-3	6.4	4-hr SD7	3.3															Day 1-2	7
Day 1-2	1116.3	4-hr SD3	712.1			Day 46-4	507.3	Day 46-4	516.7			Day 44-4	516.3	Day 44-4	514.5			4-hr SD	85555.5			Baseline	103514			Baseline	103514			Day 1-3	7.1	4-hr SD7	2.9															Day 1-2	6.8
Day 1-2	1116.8	4-hr SD3	711.3			Day 46-4	517	Day 46-4	513.3			Day 44-4	517.6					4-hr SD	85347.7			Baseline	103702			Baseline	103702			Day 1-3	6.8	4-hr SD7	2.6															Day 1-2	6.5
Day 1-2	1117.2	4-hr SD3	709.9			Day 46-4	518.1	Day 46-4	515.2			Day 44-4	516.7					4-hr SD	85072.4			Baseline	103906			Baseline	103906			Day 1-3	6.3	4-hr SD7	3															Day 1-2	6.4
Day 1-2	1116.8	4-hr SD3	709.9			Day 46-4	517.1	Day 46-4	513.5			Day 44-4	516.8					4-hr SD	84770.5			Baseline	103885			Baseline	103885			Day 1-3	6.3	4-hr SD7	3.1															Day 1-2	4.4
Day 1-3	1114.1	4-hr SD3	709.5			Day 46-4	516.7	Day 46-4	511.4			Day 44-4	515.4					4-hr SD	84488.9			Baseline	103600			Baseline	103600			Day 1-3	6.4	4-hr SD7	3															Day 1-2	5.9
Day 1-3	1123.2	4-hr SD3	712.9			Day 46-4	514.9	Day 46-4	511.7			Day 44-4	515.8					4-hr SD	84248.1			Baseline	103229			Baseline	103229			Day 1-4	4.7	4-hr SD7	3.4															Day 1-3	3.4
Day 1-3	1121.8	4-hr SD3	712.2			Day 46-4	513.8					Day 44-4	513.8					4-hr SD	84032.6			Baseline	102985			Baseline	102985			Day 1-4	3.5	4-hr SD7	2.9															Day 1-3	4.8
Day 1-3	1120.2	4-hr SD3	712.3			Day 46-4	512.9											4-hr SD	83806.1			Baseline	102908			Baseline	102908			Day 1-4	3.5	4-hr SD7	2.7															Day 1-3	6.1
Day 1-3	1119.1	4-hr SD4	714.4			Day 46-4	512											4-hr SD	83540.5			Baseline	102847			Baseline	102847			Day 1-4	3.3	4-hr SD7	2.2															Day 1-3	6.1
Day 1-3	1119.2	4-hr SD4	713.6															4-hr SD	83238.2			Baseline	102620			Baseline	102620			Day 1-4	3.9	4-hr SD8	3.7															Day 1-3	4.2
Day 1-3	1118.3	4-hr SD4	714.7															4-hr SD	82931.3			Baseline	102209			Baseline	102209			Day 1-4	3.4	4-hr SD8	2.5															Day 1-3	6.5
Day 1-3	1117.2	4-hr SD4	714.7															4-hr SD	82657.8			Baseline	101767			Baseline	101767			Day 1-4	3.7	4-hr SD8	3.5															Day 1-3	7.6
Day 1-4	1111.5	4-hr SD4	714.1															4-hr SD	82431.8			Baseline	101450			Baseline	101450			Day 1-5	9.3	4-hr SD8	2.9															Day 1-3	4.4
Day 1-4	1117.1	4-hr SD4	713															4-hr SD	82233.8			Baseline	101242			Baseline	101242			Day 1-5	11.1	4-hr SD8	2.9															Day 1-4	2.5
Day 1-4	1116.7	4-hr SD4	713.9															4-hr SD	82030.2			Baseline	100973			Baseline	100973			Day 1-5	7.5	4-hr SD8	4															Day 1-4	4.6
Day 1-4	1115.1	4-hr SD4	713.9															4-hr SD	81804.7			Baseline	100514			Baseline	100514			Day 1-5	10.6	4-hr SD8	2.9															Day 1-4	4.9
Day 1-4	1114.8	4-hr SD4	715.3															4-hr SD	81570.8			Baseline	99938.7			Baseline	99938.7			Day 1-5	7.8	4-hr SD8	2.6															Day 1-4	5.9
Day 1-4	1114.2	4-hr SD4	713.9															4-hr SD	81352.3			Baseline	99467.4			Baseline	99467.4			Day 1-5	7.6	4-hr SD8	2.9															Day 1-4	5.3
Day 1-4	1113.5	4-hr SD4	714.1															4-hr SD	81151.6			Baseline	99234.1			Baseline	99234.1			Day 1-5	1.5	4-hr SD8	2.5															Day 1-4	3.3
Day 1-4	1113.4	4-hr SD4	714.1															4-hr SD	80940.9			Baseline	99114.7			Baseline	99114.7			Day 1-6	3.4	4-hr SD9	2.4															Day 1-4	5.2
Day 1-5	1121.6	4-hr SD5	708.3															4-hr SD	80688.7			Baseline	98819.4			Baseline	98819.4			Day 1-6	4.6	4-hr SD9	2.4															Day 1-4	3.3
Day 1-5	1117.5	4-hr SD5	708.5															4-hr SD	80396.2			Baseline	98180.5			Baseline	98180.5			Day 1-6	6.1	4-hr SD9	2.5															Day 1-5	2.3
Day 1-5	1115.6	4-hr SD5	708															4-hr SD	80103.5			Baseline	97360.8			Baseline	97360.8			Day 1-6	5.2	4-hr SD9	2.3															Day 1-5	3.9
Day 1-5	1115.7	4-hr SD5	708.3															4-hr SD	79854.3			Baseline	96758.3			Baseline	96758.3			Day 1-6	5.7	4-hr SD9	2.3															Day 1-5	2.2
Day 1-5	1115.1	4-hr SD5	709.1															4-hr SD	79651.9			Baseline	96673.2			Baseline	96673.2			Day 1-6	5	4-hr SD9	2.3															Day 1-5	3.2
Day 1-5	1112.9	4-hr SD5	708.6															4-hr SD	79451.9			Baseline	97037.1			Baseline	97037.1			Day 1-6	5.4	4-hr SD9	2.4															Day 1-5	2.4
Day 1-5	1113.1	4-hr SD5	709.1															4-hr SD	79203.6			Baseline	97458			Baseline	97458			Day 1-7	1.9	4-hr SD9	2.5															Day 1-5	2.2
Day 1-5	1111.3	4-hr SD5	709.8															4-hr SD	78901.3			Baseline	97542.6			Baseline	97542.6			Day 1-7	3.3	4-hr SD9	1.6															Day 1-5	3.9
Day 1-6	1120.9	4-hr SD5	707.8															4-hr SD	78595.2			Baseline	97207.9			Baseline	97207.9			Day 1-7	3.1	4-hr SD9	1.6															Day 1-5	2.5
Day 1-6	1130.8	4-hr SD5	707.7															4-hr SD	78348.2			Baseline	96713.3			Baseline	96713.3			Day 1-7	3	4-hr SD9	3															Day 1-6	3.3
Day 1-6	1126.9	4-hr SD5	709.8															4-hr SD	78180.2			Baseline	96408.4			Baseline	96408.4			Day 1-7	2.4	4-hr SD10	1.5															Day 1-6	3.6
Day 1-6	1127.8	4-hr SD5	709.3															4-hr SD	78050.6			Baseline	96441.3			Baseline	96441.3			Day 1-7	2.8	4-hr SD10	1.5															Day 1-6	4.6
Day 1-6	1126.1	4-hr SD6	707.1															4-hr SD	77897.3			Baseline	96675.6			Baseline	96675.6			Day 1-7	2.8	4-hr SD10	1.4															Day 1-6	5.2
Day 1-6	1123.9	4-hr SD6	707.3															4-hr SD	77691.9			Baseline	96851.7			Baseline	96851.7			Day 1-7	2.8	4-hr SD10	1.8															Day 1-6	5
Day 1-6	1124.1	4-hr SD6	707.3															4-hr SD	77461.5			Baseline	96812.5			Baseline	96812.5			Day 1-8	5.2	4-hr SD10	1.2															Day 1-6	3.8
Day 1-6	1120.6	4-hr SD6	707.3															4-hr SD	77258			Baseline	96589.9			Baseline	96589.9			Day 1-8	3.7	4-hr SD10	1.4															Day 1-6	6.2
Day 1-7	420.6	4-hr SD6	707.5															4-hr SD	77108.4			Baseline	96313.3			Baseline	96313.3			Day 1-8	3.8	4-hr SD10	1.4															Day 1-6	4.1
Day 1-7	419.4	4-hr SD6	708															4-hr SD	76992			Baseline	96066.4			Baseline	96066.4			Day 1-8	2.7	4-hr SD10	1.6															Day 1-7	2.8
Day 1-7	417.1	4-hr SD6	707.5															4-hr SD	76860.3			Baseline	95835.7			Baseline	95835.7			Day 1-8	2.7	4-hr SD10	1.5															Day 1-7	3
Day 1-7	414.9	4-hr SD6	707.9															4-hr SD	76676.9			Baseline	95576.6			Baseline	95576.6			Day 1-8	2.8	4-hr SD11	1.7															Day 1-7	2.9
Day 1-7	413.7	4-hr SD6	706.8															4-hr SD	76441.5			Baseline	95298.1			Baseline	95298.1			Day 1-8	3.4	4-hr SD11	1.4															Day 1-7	3.6
Day 1-7	414	4-hr SD6	707.9															4-hr SD	76182.1			Baseline	95068.7			Baseline	95068.7			Day 1-8	2.4	4-hr SD11	1.3															Day 1-7	2.3
Day 1-7	411.8	4-hr SD6	709.1															4-hr SD	75931.3			Baseline	94939.7			Baseline	94939.7			Day 1-9	2.4	4-hr SD11	1.5															Day 1-7	2.5
Day 1-7	411.7	4-hr SD6	708.6															4-hr SD	75709.8			Baseline	94871.3			Baseline	94871.3			Day 1-9	2.4	4-hr SD11	1.6															Day 1-7	3.2
Day 1-8	426.3	4-hr SD7	415.4															4-hr SD	75522.8			Baseline	94744.3			Baseline	94744.3			Day 1-9	2.2	4-hr SD11	1.3															Day 1-7	3
Day 1-8	421.1	4-hr SD7	415.5															4-hr SD	75363.7			Baseline	94454.7			Baseline	94454.7			Day 1-9	2.2	4-hr SD11	1.6															Day 1-8	1.8
Day 1-8	418.4	4-hr SD7	414.3															4-hr SD	75215.5			Baseline	94010.6			Baseline	94010.6			Day 1-9	1.7	4-hr SD11	1.4															Day 1-8	2.9
Day 1-8	415.9	4-hr SD7	414.2															4-hr SD	75053.4			Baseline	93545.6			Baseline	93545.6			Day 1-9	1.9	4-hr SD11	2															Day 1-8	3.5
Day 1-8	415.3	4-hr SD7	413.1															4-hr SD	74855.2			Baseline	93228.9			Baseline	93228.9			Day 1-9	1.8	4-hr SD11	1.5															Day 1-8	3.1
Day 1-8	413	4-hr SD7	415															4-hr SD	74617.3			Baseline	93136.1			Baseline	93136.1			Day 1-10	2.6	4-hr SD11	1.2															Day 1-8	2.9
Day 1-8	413.6	4-hr SD7	415.4															4-hr SD	74360.5			Baseline	93180			Baseline	93180			Day 1-10	2.8	Day 1-1	3.4															Day 1-8	2.4
Day 1-8	414.1	4-hr SD7	414.8															4-hr SD	74119.1			Baseline	93158.4			Baseline	93158.4			Day 1-10	2.7	Day 1-1	3.4															Day 1-8	2.5
Day 1-9	405.5	4-hr SD7	413.2															4-hr SD	73916.9			Baseline	92897.7			Baseline	92897.7			Day 1-10	2.9	Day 1-1	2.8															Day 1-8	2.4
Day 1-9	408.4	4-hr SD7	411.5															4-hr SD	73752.2			Baseline	92387.5			Baseline	92387.5			Day 1-10	2	Day 1-1	2.9															Day 1-9	1.1
Day 1-9	407.4	4-hr SD7	413.8															4-hr SD	73602.7			Baseline	91803.9			Baseline	91803.9			Day 1-10	2.5	Day 1-1	2.8															Day 1-9	1.5
Day 1-9	406.8	4-hr SD7	412.9															4-hr SD	73443.8			Baseline	91390.7			Baseline	91390.7			Day 1-10	2.2	Day 1-1	2.9															Day 1-9	1.5
Day 1-9	406.3	4-hr SD8	408.3															4-hr SD	73262.7			Baseline	91281.3			Baseline	91281.3			Day 1-11	1.7	Day 1-1	3.1															Day 1-9	1.7
Day 1-9	406	4-hr SD8	414.5															4-hr SD	73056.2			Baseline	91398.3			Baseline	91398.3			Day 1-11	3.2	Day 1-1	3.5															Day 1-9	1.5
Day 1-9	405.7	4-hr SD8	413.3															4-hr SD	72820.4			Baseline	91513.3			Baseline	91513.3			Day 1-11	3.3	Day 1-1	3															Day 1-9	1.3
Day 1-9	405.3	4-hr SD8	413.3															4-hr SD	72548.2			Baseline	91420.8			Baseline	91420.8			Day 1-11	3.9	Day 1-1	3.1															Day 1-9	2.1
Day 1-10	409.6	4-hr SD8	412.7															4-hr SD	72240.5			Baseline	91084.1			Baseline	91084.1			Day 1-11	3.3	Day 1-1	2.3															Day 1-9	1.8
Day 1-10	415.1	4-hr SD8	413.3															4-hr SD	71918.1			Baseline	90637.2			Baseline	90637.2			Day 1-11	3.4	Day 1-1	3															Day 1-10	1.5
Day 1-10	414.2	4-hr SD8	414.6															4-hr SD	71617.7			Baseline	90252.9			Baseline	90252.9			Day 1-11	3.5	Day 1-2	7.4															Day 1-10	1.9
Day 1-10	413.5	4-hr SD8	413.7															4-hr SD	71370			Baseline	89998.6			Baseline	89998.6			Day 1-11	3	Day 1-2	5.8															Day 1-10	3.4
Day 1-10	412.4	4-hr SD8	412.8															4-hr SD	71175.5			Baseline	89805.7			Baseline	89805.7			Day 1-12	3.9	Day 1-2	4.9															Day 1-10	2.9
Day 1-10	411.9	4-hr SD8	406.8															4-hr SD	71002.4			Baseline	89560.8			Baseline	89560.8			Day 1-12	7.6	Day 1-2	5.1															Day 1-10	2.6
Day 1-10	411.4	4-hr SD8	413.6															4-hr SD	70809.7			Baseline	89224			Baseline	89224			Day 1-12	5.1	Day 1-2	4.6															Day 1-10	2
Day 1-10	411.5	4-hr SD8	413.7															4-hr SD	70579.5			Baseline	88862.7			Baseline	88862.7			Day 1-12	6.9	Day 1-2	6.3															Day 1-10	3.2
Day 1-11	409	4-hr SD9	416.7															4-hr SD	70329.9			Baseline	88582.7			Baseline	88582.7			Day 1-12	6.9	Day 1-2	4.9															Day 1-10	3.2
Day 1-11	411.8	4-hr SD9	413.9															4-hr SD	70098.7			Baseline	88432.6			Baseline	88432.6			Day 1-12	6.1	Day 1-2	5.1															Day 1-11	1.5
Day 1-11	410.1	4-hr SD9	416.1															4-hr SD	69909.2			Baseline	88364.5			Baseline	88364.5			Day 1-12	4.9	Day 1-2	5.1															Day 1-11	2.7
Day 1-11	409.9	4-hr SD9	414															4-hr SD	69748.2			Baseline	88272			Baseline	88272			Day 1-13	3.4	Day 1-2	5.4															Day 1-11	2.9
Day 1-11	409.2	4-hr SD9	413.1															4-hr SD	69574.1			Baseline	88059			Baseline	88059			Day 1-13	3.3	Day 1-2	4.5															Day 1-11	2.8
Day 1-11	409.2	4-hr SD9	407.1															4-hr SD	69348.1			Baseline	87688			Baseline	87688			Day 1-13	3.3	Day 1-2	4.9															Day 1-11	2.6
Day 1-11	408.7	4-hr SD9	416.8															4-hr SD	69064.9			Baseline	87193.8			Baseline	87193.8			Day 1-13	3.6	Day 1-3	6.2															Day 1-11	3
Day 1-11	409	4-hr SD9	416.7															4-hr SD	68757.4			Baseline	86671.3			Baseline	86671.3			Day 1-13	4.7	Day 1-3	6.7															Day 1-11	3
Day 1-12	420.5	4-hr SD9	414															4-hr SD	68473			Baseline	86238.7			Baseline	86238.7			Day 1-13	3.7	Day 1-3	6.6															Day 1-11	2.5
Day 1-12	433.9	4-hr SD9	413.2															4-hr SD	68238.7			Baseline	85972.8			Baseline	85972.8			Day 1-13	4	Day 1-3	5.8															Day 1-12	4.9
Day 1-12	434.9	4-hr SD9	412.5															4-hr SD	68043.9			Baseline	85841.7			Baseline	85841.7			Day 1-13	3.4	Day 1-3	6.2															Day 1-12	4.7
Day 1-12	429.2	4-hr SD9	415.3															4-hr SD	67850.9			Baseline	85698.6			Baseline	85698.6			Day 1-14	5.2	Day 1-3	7															Day 1-12	4.3
Day 1-12	430.9	4-hr SD10	406.3															4-hr SD	67623			Baseline	85375.9			Baseline	85375.9			Day 1-14	4	Day 1-3	6.7															Day 1-12	4.6
Day 1-12	425.7	4-hr SD10	405.9															4-hr SD	67348.5			Baseline	84829.4			Baseline	84829.4			Day 1-14	3.7	Day 1-3	6.1															Day 1-12	7.7
Day 1-12	423.8	4-hr SD10	406.5															4-hr SD	67043.8			Baseline	84206			Baseline	84206			Day 1-14	3.8	Day 1-3	6.2															Day 1-12	8
Day 1-12	425.7	4-hr SD10	407.5															4-hr SD	66737.8			Baseline	83746.6			Baseline	83746.6			Day 1-14	3.6	Day 1-3	5.1															Day 1-12	8.5
Day 1-13	423.1	4-hr SD10	406.4															4-hr SD	66453.9			Baseline	83579.2			Baseline	83579.2			Day 1-14	3.8	Day 1-3	6.1															Day 1-12	4.5
Day 1-13	422.8	4-hr SD10	405.9															4-hr SD	66201.4			Baseline	83580			Baseline	83580			Day 1-15	1.7	Day 1-3	5.1															Day 1-13	4.5
Day 1-13	419	4-hr SD10	405.9															4-hr SD	65979.8			Baseline	83443.5			Baseline	83443.5			Day 1-15	1.5	Day 1-4	3															Day 1-13	5.6
Day 1-13	421	4-hr SD10	403.8															4-hr SD	65784.2			Baseline	82920.7			Baseline	82920.7			Day 1-15	3.1	Day 1-4	3.3															Day 1-13	3.7
Day 1-13	418.1	4-hr SD10	405															4-hr SD	65605.7			Baseline	82023.9			Baseline	82023.9			Day 1-15	1.6	Day 1-4	3.4															Day 1-13	5.3
Day 1-13	416.7	4-hr SD10	407.6															4-hr SD	65428.5			Baseline	81016.8			Baseline	81016.8			Day 1-15	3.4	Day 1-4	3.1															Day 1-13	5.4
Day 1-13	415.4	4-hr SD10	407.2															4-hr SD	65232.9			Baseline	80205			Baseline	80205			Day 1-15	2.3	Day 1-4	3.7															Day 1-13	3.7
Day 1-13	416.2	4-hr SD11	413.5															4-hr SD	65005.5			Baseline	79719.6			Baseline	79719.6			Day 1-16	3.6	Day 1-4	5.2															Day 1-13	5.5
Day 1-14	414.2	4-hr SD11	413.2															4-hr SD	64751.5			Baseline	79478.5			Baseline	79478.5			Day 1-16	3.6	Day 1-4	3.4															Day 1-13	3.5
Day 1-14	421.2	4-hr SD11	413.7															4-hr SD	64494			Baseline	79325			Baseline	79325			Day 1-16	3.1	Day 1-4	4															Day 1-14	3.7
Day 1-14	421.3	4-hr SD11	414.2															4-hr SD	64259.4			Baseline	79180.7			Baseline	79180.7			Day 1-16	3.1	Day 1-4	2.3															Day 1-14	3.2
Day 1-14	418.5	4-hr SD11	413.4															4-hr SD	64058.8			Baseline	79060.6			Baseline	79060.6			Day 1-16	3.4	Day 1-4	5.1															Day 1-14	3.2
Day 1-14	417.1	4-hr SD11	414															4-hr SD	63879.5			Baseline	78972.2			Baseline	78972.2			Day 1-16	3	Day 1-4	3.7															Day 1-14	3.4
Day 1-14	414.6	4-hr SD11	415.4															4-hr SD	63696.6			Baseline	78843.9			Baseline	78843.9			Day 1-16	3.4	Day 1-4	2.7															Day 1-14	5.6
Day 1-14	414.5	4-hr SD11	414.3															4-hr SD	63491.9			Baseline	78583.4			Baseline	78583.4			Day 1-16	3.3	Day 1-5	7.4															Day 1-14	4.4
Day 1-14	414.7	4-hr SD11	416.5															4-hr SD	63268.2			Baseline	78197.9			Baseline	78197.9			Day 1-17	2.7	Day 1-5	4.7															Day 1-14	3
Day 1-15	411.8	4-hr SD11	415.4															4-hr SD	63044.9			Baseline	77821.8			Baseline	77821.8			Day 1-17	3.4	Day 1-5	9.3															Day 1-14	5.6
Day 1-15	418.8	4-hr SD11	415.4															4-hr SD	62842.2			Baseline	77592.1			Baseline	77592.1			Day 1-17	2.9	Day 1-5	9.8															Day 1-15	2.8
Day 1-15	415.6	4-hr SD11	416.7															4-hr SD	62666.9			Baseline	77491			Baseline	77491			Day 1-17	3.2	Day 1-5	5.6															Day 1-15	2.4
Day 1-15	412.8	Day 1-1	1115															4-hr SD	62510.2			Baseline	77335.1			Baseline	77335.1			Day 1-17	2.8	Day 1-5	2.9															Day 1-15	4.5
Day 1-15	412.4	Day 1-1	1115.7															4-hr SD	62357.3			Baseline	76947.4			Baseline	76947.4			Day 1-17	3.2	Day 1-5	9.5															Day 1-15	2.7
Day 1-15	411.9	Day 1-1	1116															4-hr SD	62199.4			Baseline	76350.7			Baseline	76350.7			Day 1-17	3	Day 1-5	4.9															Day 1-15	4.2
Day 1-15	411.9	Day 1-1	1115															4-hr SD	62037.4			Baseline	75779.9			Baseline	75779.9			Day 1-17	3.1	Day 1-5	4.7															Day 1-15	3.1
Day 1-15	410.6	Day 1-1	1114.5															4-hr SD	61876.8			Baseline	75483.1			Baseline	75483.1			Day 1-18	2.6	Day 1-5	3.4															Day 1-15	4.5
Day 1-16	417.5	Day 1-1	1115.1															4-hr SD	61719			Baseline	75495.8			Baseline	75495.8			Day 1-18	2.6	Day 1-5	3.9															Day 1-15	3.1
Day 1-16	416.4	Day 1-1	1114.2															4-hr SD	61556.6			Baseline	75607.6			Baseline	75607.6			Day 1-18	2.6	Day 1-5	5.5															Day 1-16	4.4
Day 1-16	414.9	Day 1-1	1116.2															4-hr SD	61377.6			Baseline	75551.6			Baseline	75551.6			Day 1-18	3	Day 1-6	4.8															Day 1-16	3.2
Day 1-16	414	Day 1-1	1115.1															4-hr SD	61174.4			Baseline	75233.2			Baseline	75233.2			Day 1-18	2.3	Day 1-6	5.1															Day 1-16	4
Day 1-16	413.9	Day 1-1	1115															4-hr SD	60952.9			Baseline	74785			Baseline	74785			Day 1-18	2.5	Day 1-6	4															Day 1-16	2.7
Day 1-16	412.7	Day 1-1	1115.8															4-hr SD	60732.2			Baseline	74416.6			Baseline	74416.6			Day 2-1	3	Day 1-6	4.5															Day 1-16	4.4
Day 1-16	412.3	Day 1-1	1115.8															4-hr SD	60536.1			Baseline	74228			Baseline	74228			Day 2-1	3.3	Day 1-6	4.3															Day 1-16	5.2
Day 1-16	411.4	Day 1-2	1115.8															4-hr SD	60379			Baseline	74166.7			Baseline	74166.7			Day 2-1	3.2	Day 1-6	5															Day 1-16	5.2
Day 1-17	419.5	Day 1-2	1116.4															4-hr SD	60256.3			Baseline	74138.4			Baseline	74138.4			Day 2-1	3.4	Day 1-6	4.6															Day 1-16	3.2
Day 1-17	419.7	Day 1-2	1116															4-hr SD	60145.6			Baseline	74120.5			Baseline	74120.5			Day 2-1	3.6	Day 1-6	4.3															Day 1-17	2.5
Day 1-17	418.3	Day 1-2	1115															4-hr SD	60018.6			Baseline	74145.9			Baseline	74145.9			Day 2-1	3.4	Day 1-6	4.3															Day 1-17	3.3
Day 1-17	416.6	Day 1-2	1115.3															4-hr SD	59856.5			Baseline	74191.2			Baseline	74191.2			Day 2-1	3.6	Day 1-6	4.4															Day 1-17	4.2
Day 1-17	416.4	Day 1-2	1117															4-hr SD	59659.2			Baseline	74121.6			Baseline	74121.6			Day 2-1	3.2	Day 1-6	4.4															Day 1-17	2.9
Day 1-17	415.6	Day 1-2	1115.4															4-hr SD	59443.2			Baseline	73785.3			Baseline	73785.3			Day 2-2	5.3	Day 1-7	2.8															Day 1-17	3.2
Day 1-17	415.6	Day 1-2	1115.5															4-hr SD	59229.7			Baseline	73173.4			Baseline	73173.4			Day 2-2	4.5	Day 1-7	2.5															Day 1-17	2.8
Day 1-17	414.3	Day 1-2	1115.6															4-hr SD	59032.6			Baseline	72471			Baseline	72471			Day 2-2	4.5	Day 1-7	2.7															Day 1-17	4.2
Day 1-18	410.3	Day 1-2	1116															4-hr SD	58853.1			Baseline	71926.3			Baseline	71926.3			Day 2-2	6.1	Day 1-7	2.4															Day 1-17	3
Day 1-18	410.4	Day 1-2	1116.2															4-hr SD	58682.6			Baseline	71651.1			Baseline	71651.1			Day 2-2	5.5	Day 1-7	2.8															Day 1-18	1.5
Day 1-18	409.1	Day 1-2	1116.7															4-hr SD	58509.8			Baseline	71543.9			Baseline	71543.9			Day 2-2	5.8	Day 1-7	2.3															Day 1-18	1.7
Day 1-18	408.9	Day 1-3	1117.2															4-hr SD	58327.3			Baseline	71406.8			Baseline	71406.8			Day 2-2	6.5	Day 1-7	2.3															Day 1-18	2.8
Day 1-18	407.7	Day 1-3	1116.9															4-hr SD	58133.5			Baseline	71135.4			Baseline	71135.4			Day 2-2	5.1	Day 1-7	2.6															Day 1-18	2.4
Day 1-18	408	Day 1-3	1116.3															4-hr SD	57929.8			Baseline	70795.4			Baseline	70795.4			Day 2-3	5.3	Day 1-7	2.7															Day 1-18	2.5
Day 1-18	407.5	Day 1-3	1116.5															4-hr SD	57718.6			Baseline	70521.2			Baseline	70521.2			Day 2-3	5.8	Day 1-8	2.5															Day 1-18	3.4
Day 1-18	406.9	Day 1-3	1116.3															4-hr SD	57500.7			Baseline	70356.6			Baseline	70356.6			Day 2-3	6.8	Day 1-8	2.3															Day 1-18	3
Day 2-1	1118.2	Day 1-3	1115.9															4-hr SD	57276.2			Baseline	70207.5			Baseline	70207.5			Day 2-3	4.6	Day 1-8	2.2															Day 1-18	1.5
Day 2-1	1117.5	Day 1-3	1118.2															4-hr SD	57046			Baseline	69948.9			Baseline	69948.9			Day 2-3	7.1	Day 1-8	2.6															Day 2-1	2.7
Day 2-1	1116.5	Day 1-3	1116.9															4-hr SD	56813.4			Baseline	69567.5			Baseline	69567.5			Day 2-3	6.2	Day 1-8	1.3															Day 2-1	4.2
Day 2-1	1116.5	Day 1-3	1119.2															4-hr SD	56585			Baseline	69186.2			Baseline	69186.2			Day 2-3	6.6	Day 1-8	3.1															Day 2-1	3.5
Day 2-1	1115.7	Day 1-3	1118															4-hr SD	56370			Baseline	68947.3			Baseline	68947.3			Day 2-3	6.9	Day 1-8	2.1															Day 2-1	3.8
Day 2-1	1115.6	Day 1-3	1117.4															4-hr SD	56175.8			Baseline	68876.1			Baseline	68876.1			Day 2-4	5	Day 1-8	1.5															Day 2-1	3.8
Day 2-1	1114.9	Day 1-3	1116.8															4-hr SD	56003.4			Baseline	68861.5			Baseline	68861.5			Day 2-4	3.4	Day 1-8	1.6															Day 2-1	3.4
Day 2-1	1115.3	Day 1-4	1112.5															4-hr SD	55842.8			Baseline	68765.5			Baseline	68765.5			Day 2-4	3.5	Day 1-8	2.1															Day 2-1	3.8
Day 2-2	1118.1	Day 1-4	1112.9															4-hr SD	55675.5			Baseline	68543			Baseline	68543			Day 2-4	3.1	Day 1-8	2.6															Day 2-1	3.8
Day 2-2	1116.9	Day 1-4	1111.5															4-hr SD	55483.7			Baseline	68254.5			Baseline	68254.5			Day 2-4	3.4	Day 1-9	1.7															Day 2-2	5.2
Day 2-2	1116.3	Day 1-4	1112.5															4-hr SD	55261.6			Baseline	67972.1			Baseline	67972.1			Day 2-4	3.3	Day 1-9	1.9															Day 2-2	4.1
Day 2-2	1116.3	Day 1-4	1112.8															Day 7	119848			Baseline	76349.7			Baseline	76349.7			Day 2-4	4.7	Day 1-9	1.5															Day 2-2	4.3
Day 2-2	1115.4	Day 1-4	1111															Day 7	119590			Baseline	76102.2			Baseline	76102.2			Day 2-4	3.3	Day 1-9	1.7															Day 2-2	5.3
Day 2-2	1116	Day 1-4	1113.8															Day 7	119313			Baseline	75764.8			Baseline	75764.8			Day 2-5	7.8	Day 1-9	1.7															Day 2-2	4.8
Day 2-2	1115.2	Day 1-4	1113.3															Day 7	119043			Baseline	75366.4			Baseline	75366.4			Day 2-5	7.6	Day 1-9	1.5															Day 2-2	5.4
Day 2-2	1115.7	Day 1-4	1112.3															Day 7	118785			Baseline	74960			Baseline	74960			Day 2-5	8.8	Day 1-9	1.6															Day 2-2	6.1
Day 2-3	1119.2	Day 1-4	1113.9															Day 7	118532			Baseline	74590.5			Baseline	74590.5			Day 2-5	7.4	Day 1-9	1.8															Day 2-2	4.8
Day 2-3	1116.6	Day 1-4	1115.2															Day 7	118276			Baseline	74276.4			Baseline	74276.4			Day 2-5	8.3	Day 1-9	1.4															Day 2-3	4.7
Day 2-3	1117.7	Day 1-4	1113.9															Day 7	118016			Baseline	74011.6			Baseline	74011.6			Day 2-6	4.8	Day 1-9	1.3															Day 2-3	4
Day 2-3	1116.3	Day 1-5	1113.2															Day 7	117752			Baseline	73781.9			Baseline	73781.9			Day 2-6	5.2	Day 1-10	2.6															Day 2-3	6.1
Day 2-3	1116.5	Day 1-5	1112.1															Day 7	117485			Baseline	73580.7			Baseline	73580.7			Day 2-6	4.8	Day 1-10	2.3															Day 2-3	3.7
Day 2-3	1116.2	Day 1-5	1113.2															Day 7	117217			Baseline	73408.6			Baseline	73408.6			Day 2-6	4.6	Day 1-10	2.5															Day 2-3	4.1
Day 2-3	1115.8	Day 1-5	1111.5															Day 7	116959			Baseline	73256.9			Baseline	73256.9			Day 2-6	4.8	Day 1-10	2.9															Day 2-3	6
Day 2-3	1114.7	Day 1-5	1113															Day 7	116721			Baseline	73093.7			Baseline	73093.7			Day 2-6	5.1	Day 1-10	2.6															Day 2-3	6.6
Day 2-4	1115.7	Day 1-5	1112.1															Day 7	116507			Baseline	72877			Baseline	72877			Day 2-6	4.8	Day 1-10	2.3															Day 2-3	4.5
Day 2-4	1114.4	Day 1-5	1114.6															Day 7	116301			Baseline	72586.9			Baseline	72586.9			Day 2-6	4.7	Day 1-10	2.3															Day 2-4	4.7
Day 2-4	1113.6	Day 1-5	1113.9															Day 7	116074			Baseline	72247.4			Baseline	72247.4			Day 2-7	2.1	Day 1-10	2.4															Day 2-4	4.2
Day 2-4	1112.9	Day 1-5	1113.1															Day 7	115812			Baseline	71908.2			Baseline	71908.2			Day 2-7	3.4	Day 1-10	2.2															Day 2-4	5.8
Day 2-4	1112.6	Day 1-5	1112.5															Day 7	115526			Baseline	71598.8			Baseline	71598.8			Day 2-7	3	Day 1-10	2.9															Day 2-4	4.2
Day 2-4	1112.3	Day 1-5	1112.6															Day 7	115256			Baseline	71300.7			Baseline	71300.7			Day 2-7	2.5	Day 1-10	2.2															Day 2-4	6.1
Day 2-4	1111.5	Day 1-5	1116.2															Day 7	115039			Baseline	70971.6			Baseline	70971.6			Day 2-7	2.7	Day 1-10	2.4															Day 2-4	5.5
Day 2-4	1112.8	Day 1-6	1121.2															Day 7	114880			Baseline	70600.1			Baseline	70600.1			Day 2-7	2.1	Day 1-11	3															Day 2-4	4.8
Day 2-5	1119.5	Day 1-6	1121.5															Day 7	114746			Baseline	70232.4			Baseline	70232.4			Day 2-7	3.2	Day 1-11	2.9															Day 2-4	3.6
Day 2-5	1115.8	Day 1-6	1123.4															Day 7	114588			Baseline	69936.4			Baseline	69936.4			Day 2-7	2.6	Day 1-11	3															Day 2-5	2.9
Day 2-5	1114.3	Day 1-6	1124.9															Day 7	114370			Baseline	69735.9			Baseline	69735.9			Day 2-8	1.8	Day 1-11	2.7															Day 2-5	4.3
Day 2-5	1114.2	Day 1-6	1121.6															Day 7	114098			Baseline	69585.2			Baseline	69585.2			Day 2-8	1.8	Day 1-11	1.8															Day 2-5	2.9
Day 2-5	1113	Day 1-6	1125.7															Day 7	113807			Baseline	69417.3			Baseline	69417.3			Day 2-8	1.6	Day 1-11	2.9															Day 2-5	3.9
Day 2-5	1111.7	Day 1-6	1125.9															Day 7	113542			Baseline	69216.9			Baseline	69216.9			Day 2-8	1.5	Day 1-11	2.9															Day 2-5	3.2
Day 2-5	1110.7	Day 1-6	1122.8															Day 7	113333			Baseline	69038.8			Baseline	69038.8			Day 2-8	2	Day 1-11	2.7															Day 2-5	2.8
Day 2-5	1109.8	Day 1-6	1122.2															Day 7	113182			Baseline	68944.8			Baseline	68944.8			Day 2-8	1.7	Day 1-11	2.8															Day 2-5	3
Day 2-6	1126.1	Day 1-6	1120															Day 7	113061			Baseline	68923.1			Baseline	68923.1			Day 2-8	1.8	Day 1-11	2.8															Day 2-5	2.4
Day 2-6	1128.5	Day 1-6	1124.6															Day 7	112930			Baseline	68882.2			Baseline	68882.2			Day 2-9	1.2	Day 1-11	3.5															Day 2-6	3.7
Day 2-6	1122.7	Day 1-7	411.9															Day 7	112751			Baseline	68736			Baseline	68736			Day 2-9	2.7	Day 1-11	2.9															Day 2-6	5.9
Day 2-6	1120.2	Day 1-7	411.9															Day 7	112511			Baseline	68498.2			Baseline	68498.2			Day 2-9	2.9	Day 1-12	5															Day 2-6	4.1
Day 2-6	1119	Day 1-7	411.8															Day 7	112238			Baseline	68283.1			Baseline	68283.1			Day 2-9	3	Day 1-12	6.6															Day 2-6	6.4
Day 2-6	1119.7	Day 1-7	410.9															Day 7	111977			Baseline	68201.1			Baseline	68201.1			Day 2-9	2.8	Day 1-12	4.7															Day 2-6	6.5
Day 2-6	1117.2	Day 1-7	109															Day 7	111764			Baseline	68247.3			Baseline	68247.3			Day 2-9	2.4	Day 1-12	5.8															Day 2-6	5.3
Day 2-6	1118.4	Day 1-7	112.6															Day 7	111595			Baseline	68298.2			Baseline	68298.2			Day 2-9	2.1	Day 1-12	4.4															Day 2-6	6.5
Day 2-7	421.2	Day 1-7	112.3															Day 7	111431			Baseline	68225.7			Baseline	68225.7			Day 2-9	2.6	Day 1-12	6.5															Day 2-6	4.8
Day 2-7	423.9	Day 1-7	110.9															Day 7	111235			Baseline	68019.7			Baseline	68019.7			Day 2-10	1.6	Day 1-12	5.8															Day 2-7	2.1
Day 2-7	416.1	Day 1-7	112.1															Day 7	110999			Baseline	67796.9			Baseline	67796.9			Day 2-10	3.4	Day 1-12	5.1															Day 2-7	2.8
Day 2-7	412.6	Day 1-7	112.2															Day 7	110752			Baseline	67684.9			Baseline	67684.9			Day 2-10	3.4	Day 1-12	5.1															Day 2-7	3.3
Day 2-7	411.6	Day 1-8	413.1															Day 7	110529			Baseline	67697.1			Baseline	67697.1			Day 2-10	3.5	Day 1-12	5.2															Day 2-7	3.1
Day 2-7	413.9	Day 1-8	412.5															Day 7	110333			Baseline	67720.8			Baseline	67720.8			Day 2-10	3.1	Day 1-12	4.9															Day 2-7	2.6
Day 2-7	410.5	Day 1-8	412.7															Day 7	110133			Baseline	67630.3			Baseline	67630.3			Day 2-10	2.7	Day 1-12	5.3															Day 2-7	2.8
Day 2-7	409.2	Day 1-8	410.8															Day 7	109893			Baseline	67410.4			Baseline	67410.4			Day 2-10	2.8	Day 1-13	2.9															Day 2-7	3.4
Day 2-8	404.8	Day 1-8	410.6															Day 7	109614			Baseline	67166.7			Baseline	67166.7			Day 2-10	3.1	Day 1-13	4															Day 2-7	3
Day 2-8	408	Day 1-8	413.8															Day 7	109334			Baseline	67016.3			Baseline	67016.3			Day 2-11	6.4	Day 1-13	4.1															Day 2-8	1.2
Day 2-8	407.3	Day 1-8	411.6															Day 7	109098			Baseline	66969.7			Baseline	66969.7			Day 2-11	6.3	Day 1-13	3.6															Day 2-8	1.2
Day 2-8	406.7	Day 1-8	410															Day 7	108914			Baseline	66924.3			Baseline	66924.3			Day 2-11	2.8	Day 1-13	3.1															Day 2-8	1.1
Day 2-8	406	Day 1-8	408.9															Day 7	108747			Baseline	66772.6			Baseline	66772.6			Day 2-11	6.2	Day 1-13	3.9															Day 2-8	1.3
Day 2-8	406	Day 1-8	410.8															Day 7	108543			Baseline	66515			Baseline	66515			Day 2-11	5.7	Day 1-13	3.8															Day 2-8	1.3
Day 2-8	405.6	Day 1-8	413.2															Day 7	108274			Baseline	66262.9			Baseline	66262.9			Day 2-11	6.2	Day 1-13	3.8															Day 2-8	1.8
Day 2-8	405.3	Day 1-8	412															Day 7	107953			Baseline	66127.9			Baseline	66127.9			Day 2-11	5.6	Day 1-13	4															Day 2-8	1.4
Day 2-9	412.5	Day 1-9	405.1															Day 7	107617			Baseline	66107.5			Baseline	66107.5			Day 2-12	3.1	Day 1-13	4.1															Day 2-8	1.6
Day 2-9	411.8	Day 1-9	405.5															Day 7	107303			Baseline	66082.3			Baseline	66082.3			Day 2-12	3.9	Day 1-13	3.6															Day 2-9	1.8
Day 2-9	411.5	Day 1-9	405.8															Day 7	107024			Baseline	65926.2			Baseline	65926.2			Day 2-12	2.7	Day 1-13	3.1															Day 2-9	2
Day 2-9	410.9	Day 1-9	405.5															Day 7	106771			Baseline	65624.9			Baseline	65624.9			Day 2-12	3.5	Day 1-14	3.6															Day 2-9	2.4
Day 2-9	411.3	Day 1-9	405.2															Day 7	106530			Baseline	65286.9			Baseline	65286.9			Day 2-12	4	Day 1-14	3.3															Day 2-9	3.6
Day 2-9	410	Day 1-9	405.7															Day 7	106287			Baseline	65039.3			Baseline	65039.3			Day 2-12	3.5	Day 1-14	3.1															Day 2-9	1.9
Day 2-9	409.9	Day 1-9	405.5															Day 7	106034			Baseline	64908.6			Baseline	64908.6			Day 2-12	3.1	Day 1-14	3.4															Day 2-9	2.6
Day 2-9	409.5	Day 1-9	405.8															Day 7	105773			Baseline	64799.9			Baseline	64799.9			Day 2-12	4.3	Day 1-14	3.8															Day 2-9	2.8
Day 2-10	408.3	Day 1-9	405.4															Day 7	105512			Baseline	64590.6			Baseline	64590.6			Day 2-13	4.8	Day 1-14	3.5															Day 2-9	2.3
Day 2-10	410.1	Day 1-9	405.8															Day 7	105264			Baseline	64247.8			Baseline	64247.8			Day 2-13	2.9	Day 1-14	3.4															Day 2-10	1.9
Day 2-10	408.2	Day 1-9	406.3															Day 7	105027			Baseline	63858.1			Baseline	63858.1			Day 2-13	3.8	Day 1-14	2.9															Day 2-10	2.7
Day 2-10	408.2	Day 1-9	405.9															Day 7	104780			Baseline	63545.6			Baseline	63545.6			Day 2-13	4.1	Day 1-14	3.7															Day 2-10	2.6
Day 2-10	408.6	Day 1-10	410.5															Day 7	104494			Baseline	63360.4			Baseline	63360.4			Day 2-13	3.1	Day 1-14	3.1															Day 2-10	2
Day 2-10	408.5	Day 1-10	410.5															Day 7	104155			Baseline	63242.3			Baseline	63242.3			Day 2-13	3.3	Day 1-14	3.4															Day 2-10	2.5
Day 2-10	408.3	Day 1-10	410.1															Day 7	103789			Baseline	63088.9			Baseline	63088.9			Day 2-13	4.4	Day 1-14	3.7															Day 2-10	2.7
Day 2-10	407.8	Day 1-10	410.4															Day 7	103454			Baseline	62858.8			Baseline	62858.8			Day 2-14	1.6	Day 1-15	2.7															Day 2-10	1.7
Day 2-11	436.5	Day 1-10	410.4															Day 7	103196			Baseline	62609.6			Baseline	62609.6			Day 2-14	2.6	Day 1-15	2.9															Day 2-10	1.9
Day 2-11	432.6	Day 1-10	410															Day 7	103011			Baseline	62436.4			Baseline	62436.4			Day 2-14	1.7	Day 1-15	3.4															Day 2-11	4.2
Day 2-11	507.1	Day 1-10	410.5															Day 7	102849			Baseline	62373.4			Baseline	62373.4			Day 2-14	1.6	Day 1-15	2.9															Day 2-11	6.5
Day 2-11	523.6	Day 1-10	411.4															Day 7	102652			Baseline	62351.1			Baseline	62351.1			Day 2-14	2.7	Day 1-15	3.1															Day 2-11	6.2
Day 2-11	526.7	Day 1-10	409.9															Day 7	102408			Baseline	62249.8			Baseline	62249.8			Day 2-14	1.3	Day 1-15	2.8															Day 2-11	3.5
Day 2-11	526.9	Day 1-10	410.4															Day 7	102157			Baseline	61998.5			Baseline	61998.5			Day 2-14	3	Day 1-15	3.3															Day 2-11	7.3
Day 2-11	524.4	Day 1-10	410.4															Day 7	101950			Baseline	61630.6			Baseline	61630.6			Day 2-15	3.1	Day 1-15	2.7															Day 2-11	7.5
Day 2-11	521.7	Day 1-10	410.5															Day 7	101794			Baseline	61251.6			Baseline	61251.6			Day 2-15	3.3	Day 1-15	3.3															Day 2-11	8.2
Day 2-12	421.2	Day 1-11	408.9															Day 7	101638			Baseline	60951.3			Baseline	60951.3			Day 2-15	3.7	Day 1-15	2.7															Day 2-11	6.4
Day 2-12	421.5	Day 1-11	408.5															Day 7	101411			Baseline	60739.2			Baseline	60739.2			Day 2-15	3.1	Day 1-15	3.2															Day 2-12	4.1
Day 2-12	477.3	Day 1-11	409.1															Day 7	101096			Baseline	60551.1			Baseline	60551.1			Day 2-15	3.7	Day 1-15	3.5															Day 2-12	5.2
Day 2-12	518.2	Day 1-11	408.6															Day 7	100744			Baseline	60312.4			Baseline	60312.4			Day 2-15	2.9	Day 1-16	2.7															Day 2-12	3.5
Day 2-12	516.1	Day 1-11	408.1															Day 7	100443			Baseline	60000.1			Baseline	60000.1			Day 2-16	0.7	Day 1-16	3.5															Day 2-12	4.5
Day 2-12	515.4	Day 1-11	409.3															Day 7	100244			Baseline	59655.2			Baseline	59655.2			Day 2-16	0.6	Day 1-16	2.8															Day 2-12	5
Day 2-12	515	Day 1-11	412.4															Day 7	100115			Baseline	59347.5			Baseline	59347.5			Day 2-16	0.6	Day 1-16	2.9															Day 2-12	3.1
Day 2-12	515.2	Day 1-11	409.3															Day 7	99975.5			Baseline	59124.2			Baseline	59124.2			Day 2-16	0.7	Day 1-16	3.8															Day 2-12	4.2
Day 2-13	410.2	Day 1-11	408.6															Day 7	99757.6			Baseline	58983			Baseline	58983			Day 2-16	0.7	Day 1-16	2.9															Day 2-12	5.3
Day 2-13	420.5	Day 1-11	408.4															Day 7	99459.7			Baseline	58882.1			Baseline	58882.1			Day 2-17	3.3	Day 1-16	2.9															Day 2-13	3.5
Day 2-13	445.6	Day 1-11	412															Day 7	99136.2			Baseline	58772.4			Baseline	58772.4			Day 2-17	2.8	Day 1-16	3.4															Day 2-13	3.6
Day 2-13	515	Day 1-11	409.4															Day 7	98843			Baseline	58629.3			Baseline	58629.3			Day 2-17	3	Day 1-16	3															Day 2-13	4
Day 2-13	514.2	Day 1-12	425.8															Day 7	98592.1			Baseline	58462.4			Baseline	58462.4			Day 2-17	3.1	Day 1-16	3															Day 2-13	4.4
Day 2-13	514.2	Day 1-12	421.4															Day 7	98355.9			Baseline	58299.7			Baseline	58299.7			Day 2-17	3.3	Day 1-17	2.3															Day 2-13	3.1
Day 2-13	514.9	Day 1-12	424.1															Day 7	98109.9			Baseline	58156.6			Baseline	58156.6			Day 2-17	3.6	Day 1-17	3.1															Day 2-13	2.8
Day 2-13	514.2	Day 1-12	423.6															Day 7	97866.6			Baseline	58014.8			Baseline	58014.8			Day 2-17	3.6	Day 1-17	2.9															Day 2-13	5
Day 2-14	412.4	Day 1-12	421															Day 7	97664.2			Baseline	57829.7			Baseline	57829.7			Day 2-17	2.9	Day 1-17	2.8															Day 2-13	4.5
Day 2-14	418	Day 1-12	423.4															Day 7	97523			Baseline	57564			Baseline	57564			Day 2-18	2.7	Day 1-17	2.4															Day 2-14	3.2
Day 2-14	476.7	Day 1-12	423.6															Day 7	97414.9			Baseline	57223.2			Baseline	57223.2			Day 2-18	2.9	Day 1-17	2.8															Day 2-14	3.7
Day 2-14	512.3	Day 1-12	422.9															Day 7	97279.3			Baseline	56859.3			Baseline	56859.3			Day 2-18	3	Day 1-17	3															Day 2-14	3.2
Day 2-14	511.6	Day 1-12	421.2															Day 7	97071.9			Baseline	56536.3			Baseline	56536.3			Day 2-18	4.3	Day 1-17	2.3															Day 2-14	3.4
Day 2-14	513.2	Day 1-12	421.9															Day 7	96799.7			Baseline	56282.5			Baseline	56282.5			Day 2-18	3	Day 1-17	2.7															Day 2-14	2.8
Day 2-14	511.6	Day 1-12	423.8															Day 7	96511.1			Baseline	56069.9			Baseline	56069.9			Day 2-18	3.3	Day 1-17	2.2															Day 2-14	4.7
Day 2-14	511.5	Day 1-12	421.5															Day 7	96250.1			Baseline	55838.5			Baseline	55838.5			Day 2-18	3.2	Day 1-17	2.6															Day 2-14	2.7
Day 2-15	413.7	Day 1-13	414.6															Day 7	96020.5			Baseline	55545.9			Baseline	55545.9			Day 2-18	3	Day 1-18	2.4															Day 2-14	4.1
Day 2-15	420.5	Day 1-13	417.9															Day 7	95789.5			Baseline	55202.7			Baseline	55202.7			Day 3-1	3.4	Day 1-18	2.3															Day 2-15	3.2
Day 2-15	469.8	Day 1-13	415.8															Day 7	95522.9			Baseline	54866.3			Baseline	54866.3			Day 3-1	3.4	Day 1-18	2.2															Day 2-15	3
Day 2-15	514.9	Day 1-13	413.9															Day 7	95215.1			Baseline	54604.2			Baseline	54604.2			Day 3-1	3	Day 1-18	2.4															Day 2-15	4.3
Day 2-15	515.3	Day 1-13	416.3															Day 7	94889			Baseline	54452			Baseline	54452			Day 3-1	3.2	Day 1-18	1.8															Day 2-15	3.6
Day 2-15	514	Day 1-13	417.5															Day 7	94571.8			Baseline	54392.8			Baseline	54392.8			Day 3-1	3.5	Day 1-18	2.2															Day 2-15	3.2
Day 2-15	514.4	Day 1-13	416.9															Day 7	94275.5			Baseline	54363.8			Baseline	54363.8			Day 3-1	3.6	Day 1-18	2.8															Day 2-15	2.9
Day 2-15	513.7	Day 1-13	416.4															Day 7	93998.1			Baseline	54285.4			Baseline	54285.4			Day 3-1	3.6	Day 1-18	2.5															Day 2-15	4
Day 2-16	404.1	Day 1-13	415.7															Day 7	93735.8			Baseline	54102.6			Baseline	54102.6			Day 3-1	3.3	Day 1-18	1.9															Day 2-15	4.1
Day 2-16	406.6	Day 1-13	416.8															Day 7	93488			Baseline	53821.3			Baseline	53821.3			Day 3-2	6.2	Day 1-18	1.9															Day 2-16	1
Day 2-16	502.9	Day 1-13	416.5															Day 7	93250			Baseline	53514.2			Baseline	53514.2			Day 3-2	4.9	Day 1-18	2															Day 2-16	1
Day 2-16	507	Day 1-13	416.3															Day 7	93008.1			Baseline	53277.5			Baseline	53277.5			Day 3-2	5.3	Day 2-1	3.6															Day 2-16	0.7
Day 2-16	505.2	Day 1-14	411.9															Day 7	92749			Baseline	53159.6			Baseline	53159.6			Day 3-2	5.7	Day 2-1	3.5															Day 2-16	0.9
Day 2-16	505.3	Day 1-14	414.4															Day 7	92475.9			Baseline	53113.2			Baseline	53113.2			Day 3-2	6.2	Day 2-1	2.8															Day 2-16	0.8
Day 2-16	505.1	Day 1-14	414															Day 7	92211.1			Baseline	53024.9			Baseline	53024.9			Day 3-2	6.1	Day 2-1	3.2															Day 2-16	0.9
Day 2-16	504.7	Day 1-14	414.5															Day 7	91976.1			Baseline	52811.3			Baseline	52811.3			Day 3-2	5.8	Day 2-1	3															Day 2-16	1
Day 2-17	414.7	Day 1-14	413.1															Day 7	91767.3			Baseline	52505.8			Baseline	52505.8			Day 3-2	6.1	Day 2-1	2.6															Day 2-16	1
Day 2-17	413.9	Day 1-14	413.6															Day 7	91553.8			Baseline	52249.1			Baseline	52249.1			Day 3-3	7.5	Day 2-1	3.1															Day 2-17	3.1
Day 2-17	413.3	Day 1-14	414.4															Day 7	91304.1			Baseline	52175.1			Baseline	52175.1			Day 3-3	7.9	Day 2-1	3.5															Day 2-17	3
Day 2-17	412.3	Day 1-14	413.8															Day 7	91017			Baseline	52285.3			Baseline	52285.3			Day 3-3	6.7	Day 2-1	3.1															Day 2-17	4.7
Day 2-17	413.1	Day 1-14	412.7															Day 7	90724.4			Baseline	52428.2			Baseline	52428.2			Day 3-3	6.6	Day 2-1	2.8															Day 2-17	2.8
Day 2-17	412.7	Day 1-14	413.9															Day 7	90461.6			Baseline	52416.1			Baseline	52416.1			Day 3-3	5.9	Day 2-1	3.7															Day 2-17	2.9
Day 2-17	412.8	Day 1-14	413.3															Day 7	90232.6			Baseline	52183			Baseline	52183			Day 3-3	6.1	Day 2-1	3															Day 2-17	4.6
Day 2-17	411.6	Day 1-14	413.4															Day 7	90007.2			Baseline	51842.2			Baseline	51842.2			Day 3-3	6.5	Day 2-2	5.8															Day 2-17	4.4
Day 2-18	418.4	Day 1-15	411.2															Day 7	89752			Baseline	51588.1			Baseline	51588.1			Day 3-3	7.6	Day 2-2	5.7															Day 2-17	3.8
Day 2-18	416.5	Day 1-15	411.3															Day 7	89463.8			Baseline	51529.8			Baseline	51529.8			Day 3-4	5.7	Day 2-2	7.4															Day 2-18	3.1
Day 2-18	416	Day 1-15	412.4															Day 7	89172.7			Baseline	51606.2			Baseline	51606.2			Day 3-4	4.1	Day 2-2	6.3															Day 2-18	3
Day 2-18	415.1	Day 1-15	412.9															Day 7	88910.2			Baseline	51658			Baseline	51658			Day 3-4	3.9	Day 2-2	5.3															Day 2-18	3.2
Day 2-18	417	Day 1-15	413.4															Day 7	88676.1			Baseline	51585.6			Baseline	51585.6			Day 3-4	4.2	Day 2-2	5.4															Day 2-18	3.1
Day 2-18	415.7	Day 1-15	411.8															Day 7	88438			Baseline	51440.6			Baseline	51440.6			Day 3-4	3.8	Day 2-2	5															Day 2-18	2.7
Day 2-18	414.5	Day 1-15	412.5															Day 7	88164.3			Baseline	51369.6			Baseline	51369.6			Day 3-4	3.9	Day 2-2	6.1															Day 2-18	3.8
Day 2-18	414.2	Day 1-15	414															Day 7	87858.6			Baseline	51465.4			Baseline	51465.4			Day 3-4	4.1	Day 2-2	9.2															Day 2-18	4.3
Day 3-1	1118.4	Day 1-15	411.9															Day 7	87562.4			Baseline	51671.5			Baseline	51671.5			Day 3-5	4.5	Day 2-2	5.2															Day 2-18	2.4
Day 3-1	1117.8	Day 1-15	412.3															Day 7	87322.6			Baseline	51829.2			Baseline	51829.2			Day 3-5	4.3	Day 2-2	5															Day 3-1	3.5
Day 3-1	1117.2	Day 1-15	412															Day 7	87153			Baseline	51821.3			Baseline	51821.3			Day 3-5	5.8	Day 2-2	3.8															Day 3-1	4.2
Day 3-1	1116.2	Day 1-15	411.9															Day 7	87022.2			Baseline	51676.6			Baseline	51676.6			Day 3-5	3.5	Day 2-3	5.2															Day 3-1	3.6
Day 3-1	1115.9	Day 1-16	414.1															Day 7	86875.1			Baseline	51536.4			Baseline	51536.4			Day 3-5	3.5	Day 2-3	5.4															Day 3-1	3.6
Day 3-1	1115.5	Day 1-16	412.8															Day 7	86669.6			Baseline	51516.9			Baseline	51516.9			Day 3-5	3.1	Day 2-3	6.8															Day 3-1	3.8
Day 3-1	1115.2	Day 1-16	412.7															Day 7	86402.1			Baseline	51594.9			Baseline	51594.9			Day 3-5	3.6	Day 2-3	6.2															Day 3-1	3.9
Day 3-1	1115.5	Day 1-16	413.6															Day 7	86106			Baseline	51624.4			Baseline	51624.4			Day 3-6	12.5	Day 2-3	3.8															Day 3-1	3.9
Day 3-2	1118.9	Day 1-16	414.3															Day 7	85828.3			Baseline	51470.2			Baseline	51470.2			Day 3-6	6.3	Day 2-3	6.5															Day 3-1	3.4
Day 3-2	1117.6	Day 1-16	414.3															Day 7	85599.5			Baseline	51137.3			Baseline	51137.3			Day 3-6	11.6	Day 2-3	4.3															Day 3-2	5.2
Day 3-2	1115.4	Day 1-16	413.3															Day 7	85413.2			Baseline	50777.8			Baseline	50777.8			Day 3-6	10.2	Day 2-3	6															Day 3-2	6.6
Day 3-2	1114.9	Day 1-16	413.3															Day 7	85229.7			Baseline	50565.8			Baseline	50565.8			Day 3-6	16.4	Day 2-3	5.4															Day 3-2	4.9
Day 3-2	1115.4	Day 1-16	414.9															Day 7	85001.7			Baseline	50547.8			Baseline	50547.8			Day 3-6	10.8	Day 2-3	5.8															Day 3-2	6.5
Day 3-2	1114.8	Day 1-16	414.4															Day 7	84710.7			Baseline	50602.3			Baseline	50602.3			Day 3-6	9.6	Day 2-3	5.3															Day 3-2	6.2
Day 3-2	1114.8	Day 1-17	415															Day 7	84384.9			Baseline	50542.3			Baseline	50542.3			Day 3-6	10.6	Day 2-3	5.5															Day 3-2	7
Day 3-2	1114.7	Day 1-17	416.3															Day 7	84083			Baseline	50272.5			Baseline	50272.5			Day 3-7	3.6	Day 2-4	3.2															Day 3-2	4.5
Day 3-3	1121.1	Day 1-17	414.1															Day 7	83849.7			Baseline	49862.7			Baseline	49862.7			Day 3-7	3.2	Day 2-4	3.5															Day 3-2	5.2
Day 3-3	1119.6	Day 1-17	413.4															Day 7	83678.3			Baseline	49475.2			Baseline	49475.2			Day 3-7	2.7	Day 2-4	4															Day 3-3	5
Day 3-3	1118.5	Day 1-17	414.4															Day 7	83512.7			Baseline	49216.8			Baseline	49216.8			Day 3-7	3.1	Day 2-4	3.4															Day 3-3	5
Day 3-3	1117.2	Day 1-17	415.1															Day 7	83292.8			Baseline	49051.4			Baseline	49051.4			Day 3-7	3.4	Day 2-4	3.7															Day 3-3	5.5
Day 3-3	1116.9	Day 1-17	417.2															Day 7	83003.6			Baseline	48852.7			Baseline	48852.7			Day 3-7	2.7	Day 2-4	4.3															Day 3-3	3.7
Day 3-3	1116.4	Day 1-17	413.4															Day 7	82687			Baseline	48540.6			Baseline	48540.6			Day 3-7	3.2	Day 2-4	3.9															Day 3-3	6.1
Day 3-3	1116.2	Day 1-17	416.1															Day 7	82404.1			Baseline	48167			Baseline	48167			Day 3-7	2.7	Day 2-4	4.4															Day 3-3	6.5
Day 3-3	1115	Day 1-17	415.2															Day 7	82181.9			Baseline	47865.9			Baseline	47865.9			Day 3-8	3.7	Day 2-4	3.4															Day 3-3	5
Day 3-4	1109.6	Day 1-17	415.1															Day 7	81993.6			Baseline	47717.4			Baseline	47717.4			Day 3-8	3.1	Day 2-4	3.3															Day 3-3	6.3
Day 3-4	1117	Day 1-17	415.4															Day 7	81788.2			Baseline	47661.3			Baseline	47661.3			Day 3-8	2.9	Day 2-4	2.3															Day 3-4	2.5
Day 3-4	1116.9	Day 1-18	406.9															Day 7	81538.8			Baseline	47550.9			Baseline	47550.9			Day 3-8	2.7	Day 2-4	3.5															Day 3-4	3.4
Day 3-4	1115	Day 1-18	406.3															Day 7	81263.7			Baseline	47296.8			Baseline	47296.8			Day 3-8	3.2	Day 2-5	5.4															Day 3-4	4
Day 3-4	1114.7	Day 1-18	406.3															Day 7	81001.4			Baseline	46960.1			Baseline	46960.1			Day 3-8	3.2	Day 2-5	5.3															Day 3-4	5.8
Day 3-4	1114.4	Day 1-18	406.7															Day 7	80768.4			Baseline	46701.1			Baseline	46701.1			Day 3-8	2.9	Day 2-5	4.4															Day 3-4	3.9
Day 3-4	1113.6	Day 1-18	406.5															Day 7	80541.1			Baseline	46628.7			Baseline	46628.7			Day 3-9	1.9	Day 2-5	1.5															Day 3-4	6.3
Day 3-4	1112.9	Day 1-18	406.6															Day 7	80281.3			Baseline	46695.7			Baseline	46695.7			Day 3-9	1.7	Day 2-5	4.9															Day 3-4	6.5
Day 3-5	1118.9	Day 1-18	406.7															Day 7	79976.2			Baseline	46738.2			Baseline	46738.2			Day 3-9	1.9	Day 2-5	1.9															Day 3-4	4.1
Day 3-5	1117.5	Day 1-18	407.2															Day 7	79654.4			Baseline	46620.2			Baseline	46620.2			Day 3-9	1.9	Day 2-5	1.5															Day 3-5	3
Day 3-5	1115.6	Day 1-18	407.6															Day 7	79361.3			Baseline	46344.3			Baseline	46344.3			Day 3-9	2.2	Day 2-5	1.7															Day 3-5	4.8
Day 3-5	1112.6	Day 1-18	407.1															Day 7	79118.1			Baseline	46031.7			Baseline	46031.7			Day 3-9	2.1	Day 2-5	8.5															Day 3-5	3.6
Day 3-5	1112.5	Day 1-18	408.2															Day 7	78903.6			Baseline	45802.6			Baseline	45802.6			Day 3-9	1.8	Day 2-5	9.3															Day 3-5	4.6
Day 3-5	1113.1	Day 2-1	1114.7															Day 7	78673.8			Baseline	45678.4			Baseline	45678.4			Day 3-10	1.5	Day 2-5	3.2															Day 3-5	3.2
Day 3-5	1113.5	Day 2-1	1115.2															Day 7	78400			Baseline	45590.2			Baseline	45590.2			Day 3-10	2.6	Day 2-6	4.6															Day 3-5	5.8
Day 3-5	1112.7	Day 2-1	1113.4															Day 7	78090.6			Baseline	45465.8			Baseline	45465.8			Day 3-10	3.3	Day 2-6	3.8															Day 3-5	3.5
Day 3-6	1124	Day 2-1	1114.7															Day 7	77780.3			Baseline	45297.5			Baseline	45297.5			Day 3-10	3	Day 2-6	4.8															Day 3-5	4.5
Day 3-6	1120.6	Day 2-1	1114.5															Day 7	77499.3			Baseline	45129.5			Baseline	45129.5			Day 3-10	2.6	Day 2-6	4.5															Day 3-6	3.2
Day 3-6	1119.2	Day 2-1	1115.5															Day 7	77251.4			Baseline	44994.8			Baseline	44994.8			Day 3-10	2.2	Day 2-6	5.3															Day 3-6	2.3
Day 3-6	1118	Day 2-1	1114.8															Day 7	77015.4			Baseline	44879.2			Baseline	44879.2			Day 3-10	2.6	Day 2-6	4.3															Day 3-6	3
Day 3-6	1116.4	Day 2-1	1115															Day 7	76766.1			Baseline	44748.9			Baseline	44748.9			Day 3-10	3.4	Day 2-6	4.3															Day 3-6	3.8
Day 3-6	1114.9	Day 2-1	1112.9															Day 7	76492.9			Baseline	44600.5			Baseline	44600.5			Day 3-11	1.8	Day 2-6	5.1															Day 3-6	3.4
Day 3-6	1113.3	Day 2-1	1115.6															Day 7	76204.4			Baseline	44475.3			Baseline	44475.3			Day 3-11	3.1	Day 2-6	5.2															Day 3-6	3.8
Day 3-6	1114.3	Day 2-1	1115.7															Day 7	75918.6			Baseline	44421.1			Baseline	44421.1			Day 3-11	1.4	Day 2-6	4.3															Day 3-6	2.5
Day 3-7	418	Day 2-1	1115.2															Day 7	75649.5			Baseline	44446.1			Baseline	44446.1			Day 3-11	3.5	Day 2-6	3.9															Day 3-6	4.3
Day 3-7	416.4	Day 2-2	1115.4															Day 7	75399.6			Baseline	44512.7			Baseline	44512.7			Day 3-11	3.4	Day 2-7	3.1															Day 3-7	3.3
Day 3-7	414.6	Day 2-2	1115															Day 7	75161.4			Baseline	44571.7			Baseline	44571.7			Day 3-11	3.3	Day 2-7	1.7															Day 3-7	2.6
Day 3-7	412.3	Day 2-2	1115.7															Day 7	74923.9			Baseline	44596.8			Baseline	44596.8			Day 3-11	3.3	Day 2-7	2.3															Day 3-7	3.5
Day 3-7	413.1	Day 2-2	1115.4															Day 7	74679.9			Baseline	44587.7			Baseline	44587.7			Day 3-11	3.7	Day 2-7	1.6															Day 3-7	2.6
Day 3-7	413.9	Day 2-2	1114.7															Day 7	74428.2			Baseline	44552.8			Baseline	44552.8			Day 3-12	4	Day 2-7	3.7															Day 3-7	2.2
Day 3-7	412.8	Day 2-2	1114.1															Day 7	74172.1			Baseline	44499			Baseline	44499			Day 3-12	7.9	Day 2-7	2.5															Day 3-7	3.6
Day 3-7	411.5	Day 2-2	1114.2															Day 7	73915			Baseline	44438.3			Baseline	44438.3			Day 3-12	4.8	Day 2-7	1.8															Day 3-7	4.1
Day 3-8	420.9	Day 2-2	1114.4															Day 7	73657			Baseline	44390			Baseline	44390			Day 3-12	7.2	Day 2-7	2.2															Day 3-7	3.6
Day 3-8	424.6	Day 2-2	1115															Day 7	73396.2			Baseline	44363.2			Baseline	44363.2			Day 3-12	7.9	Day 2-7	2.2															Day 3-8	2.1
Day 3-8	417.1	Day 2-2	1114.6															Day 7	73132.6			Baseline	44335.5			Baseline	44335.5			Day 3-12	5.1	Day 2-8	2															Day 3-8	3.1
Day 3-8	415	Day 2-2	1114.7															Day 7	72870.1			Baseline	44260.5			Baseline	44260.5			Day 3-12	6	Day 2-8	1.7															Day 3-8	4
Day 3-8	412.9	Day 2-2	1114.4																			Baseline	82808.2			Baseline	82808.2			Day 3-12	5.9	Day 2-8	1.3															Day 3-8	3.7
Day 3-8	412	Day 2-3	1114.5																			Baseline	82560.9			Baseline	82560.9			Day 3-13	3.2	Day 2-8	1.5															Day 3-8	2.9
Day 3-8	411.6	Day 2-3	1111.1																			Baseline	82136.7			Baseline	82136.7			Day 3-13	2.7	Day 2-8	1.7															Day 3-8	3.6
Day 3-8	413.7	Day 2-3	1116																			Baseline	81582.2			Baseline	81582.2			Day 3-13	3.9	Day 2-8	1.8															Day 3-8	2.6
Day 3-9	405.3	Day 2-3	1115.7																			Baseline	81095.6			Baseline	81095.6			Day 3-13	2.8	Day 2-8	1.7															Day 3-8	2.5
Day 3-9	408.5	Day 2-3	1109.8																			Baseline	80857			Baseline	80857			Day 3-13	4.4	Day 2-8	1.4															Day 3-9	1.4
Day 3-9	407.3	Day 2-3	1117.8																			Baseline	80844.6			Baseline	80844.6			Day 3-13	4.2	Day 2-8	1.5															Day 3-9	1.4
Day 3-9	406.1	Day 2-3	1114.5																			Baseline	80826.7			Baseline	80826.7			Day 3-13	3.9	Day 2-8	1.6															Day 3-9	1.7
Day 3-9	406	Day 2-3	1116.7																			Baseline	80557.7			Baseline	80557.7			Day 3-13	3.6	Day 2-8	1.6															Day 3-9	1.7
Day 3-9	406	Day 2-3	1117.6																			Baseline	80004.5			Baseline	80004.5			Day 3-14	1.8	Day 2-8	1.8															Day 3-9	2
Day 3-9	405.8	Day 2-3	1118.6																			Baseline	79386.6			Baseline	79386.6			Day 3-14	3.6	Day 2-9	2.5															Day 3-9	1.3
Day 3-9	405.4	Day 2-3	1117																			Baseline	78981.4			Baseline	78981.4			Day 3-14	4	Day 2-9	2.1															Day 3-9	1.9
Day 3-10	414.3	Day 2-3	1117.3																			Baseline	78875.2			Baseline	78875.2			Day 3-14	4.2	Day 2-9	2.7															Day 3-9	1.9
Day 3-10	413.4	Day 2-4	1112.1																			Baseline	78899.2			Baseline	78899.2			Day 3-14	3.7	Day 2-9	2.2															Day 3-10	2.4
Day 3-10	412.2	Day 2-4	1111.2																			Baseline	78814.1			Baseline	78814.1			Day 3-14	3.4	Day 2-9	2.1															Day 3-10	2.8
Day 3-10	411.3	Day 2-4	1112.8																			Baseline	78563.7			Baseline	78563.7			Day 3-14	4.2	Day 2-9	2															Day 3-10	2.4
Day 3-10	411	Day 2-4	1111																			Baseline	78340.2			Baseline	78340.2			Day 3-14	3.6	Day 2-9	2.2															Day 3-10	2.3
Day 3-10	410.8	Day 2-4	1113																			Baseline	78384.4			Baseline	78384.4			Day 3-15	1.7	Day 2-9	2.2															Day 3-10	3
Day 3-10	411	Day 2-4	1112.2																			Baseline	78709.5			Baseline	78709.5			Day 3-15	2	Day 2-9	2.1															Day 3-10	2.1
Day 3-10	410.8	Day 2-4	1112.2																			Baseline	79027.5			Baseline	79027.5			Day 3-15	3.4	Day 2-9	2.3															Day 3-10	3.9
Day 3-11	409.7	Day 2-4	1111.9																			Baseline	78976.8			Baseline	78976.8			Day 3-15	2.8	Day 2-9	2.3															Day 3-10	3.1
Day 3-11	410.5	Day 2-4	1112.4																			Baseline	78453.1			Baseline	78453.1			Day 3-15	1.5	Day 2-9	2.5															Day 3-11	2.5
Day 3-11	409	Day 2-4	1111.9																			Baseline	77727.9			Baseline	77727.9			Day 3-15	2.2	Day 2-10	2.9															Day 3-11	2.7
Day 3-11	409	Day 2-4	1109.9																			Baseline	77225			Baseline	77225			Day 3-15	3.2	Day 2-10	2.8															Day 3-11	2.4
Day 3-11	407.6	Day 2-4	1114.2																			Baseline	77147.1			Baseline	77147.1			Day 3-16	4.2	Day 2-10	3.7															Day 3-11	3.3
Day 3-11	408.9	Day 2-5	1114.2																			Baseline	77299.8			Baseline	77299.8			Day 3-16	4.4	Day 2-10	2.7															Day 3-11	1.6
Day 3-11	409.2	Day 2-5	1113.5																			Baseline	77283.7			Baseline	77283.7			Day 3-16	4.1	Day 2-10	2.6															Day 3-11	3.1
Day 3-11	409	Day 2-5	1113.1																			Baseline	76877.9			Baseline	76877.9			Day 3-17	0.6	Day 2-10	2.8															Day 3-11	3
Day 3-12	533.5	Day 2-5	1111.8																			Baseline	76252.9			Baseline	76252.9			Day 3-17	0.6	Day 2-10	3															Day 3-11	2.1
Day 3-12	531.7	Day 2-5	1111.9																			Baseline	75806			Baseline	75806			Day 3-17	0.9	Day 2-10	2.9															Day 3-12	6.2
Day 3-12	531.3	Day 2-5	1111.8																			Baseline	75776.1			Baseline	75776.1			Day 3-17	0.7	Day 2-10	2.8															Day 3-12	5.6
Day 3-12	529.1	Day 2-5	1114																			Baseline	76008.6			Baseline	76008.6			Day 3-17	0.6	Day 2-10	2.5															Day 3-12	5.3
Day 3-12	525.1	Day 2-5	1112.5																			Baseline	76097.4			Baseline	76097.4			Day 3-17	0.6	Day 2-10	3.1															Day 3-12	9.1
Day 3-12	524.6	Day 2-5	1113																			Baseline	75768.8			Baseline	75768.8			Day 3-18	3.5	Day 2-10	2.1															Day 3-12	5.4
Day 3-12	526.6	Day 2-5	1113.3																			Baseline	75137.6			Baseline	75137.6			Day 3-18	3.4	Day 2-11	5.3															Day 3-12	4.9
Day 3-12	524.1	Day 2-5	1113.2																			Baseline	74593.5			Baseline	74593.5			Day 3-18	3	Day 2-11	5.3															Day 3-12	8.2
Day 3-13	523.4	Day 2-5	1112.1																			Baseline	74433.8			Baseline	74433.8			Day 3-18	3.3	Day 2-11	4.6															Day 3-12	6.1
Day 3-13	517.7	Day 2-6	1116.9																			Baseline	74602.5			Baseline	74602.5			Day 3-18	2.9	Day 2-11	5.9															Day 3-13	4.5
Day 3-13	519.6	Day 2-6	1117.2																			Baseline	74776.8			Baseline	74776.8			Day 3-18	3.1	Day 2-11	5.2															Day 3-13	3.4
Day 3-13	514.9	Day 2-6	1117.4																			Baseline	74696.2			Baseline	74696.2			Day 3-18	2.6	Day 2-11	4.8															Day 3-13	5.8
Day 3-13	519.7	Day 2-6	1120																			Baseline	74397.9			Baseline	74397.9			Day 3-18	3.3	Day 2-11	5.3															Day 3-13	3
Day 3-13	516.2	Day 2-6	1117.8																			Baseline	74130.9			Baseline	74130.9			Day 4-1	3.2	Day 2-11	5.1															Day 3-13	5.2
Day 3-13	516.6	Day 2-6	1120.5																			Baseline	74055.9			Baseline	74055.9			Day 4-1	3.5	Day 2-11	4.6															Day 3-13	5.4
Day 3-13	517.1	Day 2-6	1120.1																			Baseline	74050.3			Baseline	74050.3			Day 4-1	3.3	Day 2-11	3.9															Day 3-13	3
Day 3-14	518.4	Day 2-6	1123.6																			Baseline	73823.5			Baseline	73823.5			Day 4-1	2.9	Day 2-11	4.8															Day 3-13	4.6
Day 3-14	520.6	Day 2-6	1121.9																			Baseline	73223.3			Baseline	73223.3			Day 4-1	3.5	Day 2-11	4.3															Day 3-14	4.1
Day 3-14	518.1	Day 2-6	1120.2																			Baseline	72422.2			Baseline	72422.2			Day 4-1	3.2	Day 2-12	3.9															Day 3-14	3.6
Day 3-14	518.2	Day 2-6	1121.5																			Baseline	71793.4			Baseline	71793.4			Day 4-1	3.4	Day 2-12	2.5															Day 3-14	3.1
Day 3-14	516.8	Day 2-7	408.4																			Baseline	71592.3			Baseline	71592.3			Day 4-1	3.3	Day 2-12	3.9															Day 3-14	5
Day 3-14	516.9	Day 2-7	413.4																			Baseline	71748.1			Baseline	71748.1			Day 4-2	6	Day 2-12	3.9															Day 3-14	2.9
Day 3-14	515.5	Day 2-7	409.5																			Baseline	71947.7			Baseline	71947.7			Day 4-2	5.7	Day 2-12	4															Day 3-14	4.4
Day 3-14	514.2	Day 2-7	409																			Baseline	71916			Baseline	71916			Day 4-2	6	Day 2-12	3.6															Day 3-14	5.1
Day 3-15	510.4	Day 2-7	409.9																			Baseline	71624.1			Baseline	71624.1			Day 4-2	6	Day 2-12	4															Day 3-14	3.1
Day 3-15	517.9	Day 2-7	413.8																			Baseline	71257.1			Baseline	71257.1			Day 4-2	5.1	Day 2-12	3.6															Day 3-15	3.1
Day 3-15	514.6	Day 2-7	411.1																			Baseline	71012.3			Baseline	71012.3			Day 4-2	5.4	Day 2-12	3.5															Day 3-15	3.3
Day 3-15	512.6	Day 2-7	409.7																			Baseline	70938.1			Baseline	70938.1			Day 4-2	5.8	Day 2-12	3.2															Day 3-15	4.3
Day 3-15	511.6	Day 2-7	409.6																			Baseline	70940.7			Baseline	70940.7			Day 4-2	6.5	Day 2-12	3.8															Day 3-15	3.2
Day 3-15	510.3	Day 2-7	410.8																			Baseline	70907.7			Baseline	70907.7			Day 4-3	7	Day 2-12	3.4															Day 3-15	4.3
Day 3-15	511.8	Day 2-7	410.9																			Baseline	70798.4			Baseline	70798.4			Day 4-3	5.4	Day 2-13	3.2															Day 3-15	2.9
Day 3-15	511.5	Day 2-7	409.1																			Baseline	70630.2			Baseline	70630.2			Day 4-3	5.4	Day 2-13	3.5															Day 3-15	3.3
Day 3-16	515.5	Day 2-8	405.9																			Baseline	70414.4			Baseline	70414.4			Day 4-3	5.8	Day 2-13	3.5															Day 3-15	4.3
Day 3-16	522.5	Day 2-8	405.5																			Baseline	70138.7			Baseline	70138.7			Day 4-3	7.4	Day 2-13	3.4															Day 3-16	3.8
Day 3-16	518.6	Day 2-8	405.3																			Baseline	69811.5			Baseline	69811.5			Day 4-3	5.7	Day 2-13	3.2															Day 3-16	3.5
Day 3-16	516.1	Day 2-8	405.8																			Baseline	69499.7			Baseline	69499.7			Day 4-3	6.1	Day 2-13	2.9															Day 3-16	5.3
Day 3-16	515.1	Day 2-8	405.5																			Baseline	69293.8			Baseline	69293.8			Day 4-3	7	Day 2-13	3															Day 3-16	2.7
Day 3-16	516.1	Day 2-8	406.1																			Baseline	69223.7			Baseline	69223.7			Day 4-4	4.4	Day 2-13	3															Day 3-16	4.5
Day 3-16	517.6	Day 2-8	405.4																			Baseline	69214.2			Baseline	69214.2			Day 4-4	4.1	Day 2-13	3.5															Day 3-16	4.5
Day 3-16	517.4	Day 2-8	405.1																			Baseline	69132.6			Baseline	69132.6			Day 4-4	3.7	Day 2-13	2.9															Day 3-16	2.2
Day 3-17	505.5	Day 2-8	404.8																			Baseline	68892.1			Baseline	68892.1			Day 4-4	3.4	Day 2-13	4															Day 3-16	5.2
Day 3-17	505.2	Day 2-8	405.5																			Baseline	68521.3			Baseline	68521.3			Day 4-4	3.7	Day 2-14	3															Day 3-17	0.9
Day 3-17	506.6	Day 2-8	405.6																			Baseline	68145			Baseline	68145			Day 4-4	3.7	Day 2-14	2.1															Day 3-17	0.8
Day 3-17	505.6	Day 2-8	405.9																			Baseline	67901.1			Baseline	67901.1			Day 4-4	3.8	Day 2-14	3.1															Day 3-17	1
Day 3-17	505.7	Day 2-9	410.5																			Baseline	67859.1			Baseline	67859.1			Day 4-4	3.1	Day 2-14	3															Day 3-17	0.6
Day 3-17	504.9	Day 2-9	409																			Baseline	67983.4			Baseline	67983.4			Day 4-5	2.5	Day 2-14	2.8															Day 3-17	1
Day 3-17	504.7	Day 2-9	411																			Baseline	68147.8			Baseline	68147.8			Day 4-5	3.4	Day 2-14	3.4															Day 3-17	0.6
Day 3-17	504.7	Day 2-9	410.1																			Baseline	68186.8			Baseline	68186.8			Day 4-5	5.9	Day 2-14	3.1															Day 3-17	0.6
Day 3-18	420.9	Day 2-9	407.9																			Baseline	67972.7			Baseline	67972.7			Day 4-5	3.8	Day 2-14	2.5															Day 3-17	1.1
Day 3-18	417.9	Day 2-9	410																			Baseline	67494.2			Baseline	67494.2			Day 4-5	3.6	Day 2-14	3.3															Day 3-18	3.4
Day 3-18	417.1	Day 2-9	409.9																			Baseline	66886.3			Baseline	66886.3			Day 4-5	3.4	Day 2-14	3.1															Day 3-18	3.8
Day 3-18	415.9	Day 2-9	409.8																			Baseline	66368.5			Baseline	66368.5			Day 4-5	3.4	Day 2-14	3.1															Day 3-18	4
Day 3-18	415.7	Day 2-9	409.4																			Baseline	66109.1			Baseline	66109.1			Day 4-5	3.4	Day 2-14	2.2															Day 3-18	3.1
Day 3-18	415.8	Day 2-9	410.2																			Baseline	66107.6			Baseline	66107.6			Day 4-6	14.3	Day 2-15	3.1															Day 3-18	2.8
Day 3-18	414.2	Day 2-10	408.7																			Baseline	66196.7			Baseline	66196.7			Day 4-6	15.6	Day 2-15	3.5															Day 3-18	3.9
Day 3-18	414.4	Day 2-10	408.1																			Baseline	66171.2			Baseline	66171.2			Day 4-6	16.2	Day 2-15	3.5															Day 3-18	4.6
Day 4-1	1118.6	Day 2-10	408																			Baseline	65939.5			Baseline	65939.5			Day 4-6	12.5	Day 2-15	3.2															Day 3-18	2.7
Day 4-1	1117.1	Day 2-10	408.2																			Baseline	65568.7			Baseline	65568.7			Day 4-6	11.2	Day 2-15	3.7															Day 4-1	4.4
Day 4-1	1116.4	Day 2-10	408																			Baseline	65193.9			Baseline	65193.9			Day 4-6	11.4	Day 2-15	3.1															Day 4-1	4.4
Day 4-1	1115.7	Day 2-10	408.1																			Baseline	64888.6			Baseline	64888.6			Day 4-6	12.8	Day 2-15	3.5															Day 4-1	4.1
Day 4-1	1116	Day 2-10	408.9																			Baseline	64623.7			Baseline	64623.7			Day 4-6	10.9	Day 2-15	3.4															Day 4-1	3.3
Day 4-1	1115.2	Day 2-10	408.2																			Baseline	64342			Baseline	64342			Day 4-7	2.8	Day 2-15	3.1															Day 4-1	3.7
Day 4-1	1115	Day 2-10	408.3																			Baseline	64051.1			Baseline	64051.1			Day 4-7	3.2	Day 2-15	3.1															Day 4-1	3.7
Day 4-1	1115.5	Day 2-10	408.8																			Baseline	63821.6			Baseline	63821.6			Day 4-7	2.9	Day 2-15	3.2															Day 4-1	3.4
Day 4-2	1119.1	Day 2-10	408.4																			Baseline	63690.2			Baseline	63690.2			Day 4-7	2.9	Day 2-15	3.2															Day 4-1	3.9
Day 4-2	1117.7	Day 2-10	407.4																			Baseline	63582.2			Baseline	63582.2			Day 4-7	2.8	Day 2-16	0.6															Day 4-2	7.6
Day 4-2	1117.3	Day 2-11	524.4																			Baseline	63358.6			Baseline	63358.6			Day 4-7	3	Day 2-16	0.6															Day 4-2	7.9
Day 4-2	1116.4	Day 2-11	522																			Baseline	62962.1			Baseline	62962.1			Day 4-7	1.7	Day 2-16	0.6															Day 4-2	6.5
Day 4-2	1116.6	Day 2-11	525.3																			Baseline	62512.4			Baseline	62512.4			Day 4-7	3.1	Day 2-16	0.6															Day 4-2	6.8
Day 4-2	1116.2	Day 2-11	523.5																			Baseline	62234.4			Baseline	62234.4			Day 4-8	3.2	Day 2-16	0.6															Day 4-2	5.5
Day 4-2	1115.5	Day 2-11	522.9																			Baseline	62261.8			Baseline	62261.8			Day 4-8	3.1	Day 2-16	0.5															Day 4-2	6.4
Day 4-2	1115.7	Day 2-11	523.3																			Baseline	62494.8			Baseline	62494.8			Day 4-8	4.1	Day 2-16	0.5															Day 4-2	7.1
Day 4-3	1118.6	Day 2-11	522.5																			Baseline	62658			Baseline	62658			Day 4-8	2.4	Day 2-16	0.5															Day 4-2	5.2
Day 4-3	1117.2	Day 2-11	523.8																			Baseline	62521.6			Baseline	62521.6			Day 4-8	2.8	Day 2-16	0.6															Day 4-3	5.2
Day 4-3	1116.9	Day 2-11	521.7																			Baseline	62091.9			Baseline	62091.9			Day 4-8	2.9	Day 2-16	0.7															Day 4-3	4.9
Day 4-3	1114.5	Day 2-11	520.7																			Baseline	61601			Baseline	61601			Day 4-8	2.3	Day 2-16	0.6															Day 4-3	5
Day 4-3	1116.3	Day 2-11	522.7																			Baseline	61309.4			Baseline	61309.4			Day 4-9	2.2	Day 2-17	3.3															Day 4-3	4.3
Day 4-3	1115.8	Day 2-11	521.7																			Baseline	61302.8			Baseline	61302.8			Day 4-9	1.7	Day 2-17	3.1															Day 4-3	4.5
Day 4-3	1115.5	Day 2-12	515.8																			Baseline	61460.9			Baseline	61460.9			Day 4-9	1.9	Day 2-17	3.7															Day 4-3	6.2
Day 4-3	1115	Day 2-12	513.7																			Baseline	61601.7			Baseline	61601.7			Day 4-9	1.8	Day 2-17	3.3															Day 4-3	3.9
Day 4-4	1114.6	Day 2-12	516.4																			Baseline	61643.7			Baseline	61643.7			Day 4-9	2.2	Day 2-17	3.3															Day 4-3	4.9
Day 4-4	1114.2	Day 2-12	515.4																			Baseline	61630			Baseline	61630			Day 4-9	2	Day 2-17	3.1															Day 4-4	3.7
Day 4-4	1113.2	Day 2-12	515.2																			Baseline	61616.4			Baseline	61616.4			Day 4-9	1.7	Day 2-17	2.3															Day 4-4	6
Day 4-4	1113.1	Day 2-12	516.3																			Baseline	61566.4			Baseline	61566.4			Day 4-10	2.1	Day 2-17	2.9															Day 4-4	5.3
Day 4-4	1112.7	Day 2-12	515.9																			Baseline	61385.4			Baseline	61385.4			Day 4-10	3.4	Day 2-17	2.2															Day 4-4	3.7
Day 4-4	1113	Day 2-12	515.8																			Baseline	61060.3			Baseline	61060.3			Day 4-10	3	Day 2-17	3															Day 4-4	6.4
Day 4-4	1112.3	Day 2-12	513.8																			Baseline	60743.5			Baseline	60743.5			Day 4-10	2.6	Day 2-17	3.2															Day 4-4	4.3
Day 4-4	1112	Day 2-12	514.1																			Baseline	60659.9			Baseline	60659.9			Day 4-10	2.5	Day 2-17	3.3															Day 4-4	5.6
Day 4-5	1116.8	Day 2-12	514.7																			Baseline	60899			Baseline	60899			Day 4-10	2.5	Day 2-18	3															Day 4-4	5.4
Day 4-5	1116	Day 2-12	514.5																			Baseline	61292.4			Baseline	61292.4			Day 4-10	2.4	Day 2-18	3.3															Day 4-5	3
Day 4-5	1114.2	Day 2-13	510.9																			Baseline	61518.3			Baseline	61518.3			Day 4-11	1.3	Day 2-18	3.2															Day 4-5	3
Day 4-5	1113	Day 2-13	514.3																			Baseline	61362.2			Baseline	61362.2			Day 4-11	4.3	Day 2-18	2.8															Day 4-5	4.9
Day 4-5	1113.4	Day 2-13	514.4																			Baseline	60901.9			Baseline	60901.9			Day 4-11	3.4	Day 2-18	3.7															Day 4-5	3
Day 4-5	1111.7	Day 2-13	513.6																			Baseline	60440.8			Baseline	60440.8			Day 4-11	3.3	Day 2-18	3.2															Day 4-5	5.2
Day 4-5	1111.6	Day 2-13	514																			Baseline	60241.4			Baseline	60241.4			Day 4-11	3.4	Day 2-18	3															Day 4-5	4.5
Day 4-5	1111.6	Day 2-13	512.9																			Baseline	60302			Baseline	60302			Day 4-11	3	Day 2-18	3.8															Day 4-5	3.3
Day 4-6	1120.6	Day 2-13	514.2																			Baseline	60378.2			Baseline	60378.2			Day 4-11	3	Day 2-18	2.6															Day 4-5	5
Day 4-6	1119.8	Day 2-13	513.2																			Baseline	60220.4			Baseline	60220.4			Day 4-12	9.4	Day 3-1	3.2															Day 4-6	3.2
Day 4-6	1117.3	Day 2-13	512.7																			Baseline	59799.8			Baseline	59799.8			Day 4-12	7.3	Day 3-1	3.3															Day 4-6	3.1
Day 4-6	1115.2	Day 2-13	514.3																			Baseline	59318			Baseline	59318			Day 4-12	8.1	Day 3-1	3.9															Day 4-6	3.8
Day 4-6	1116	Day 2-13	513.7																			Baseline	59009.8			Baseline	59009.8			Day 4-12	6	Day 3-1	2.7															Day 4-6	3.1
Day 4-6	1115.3	Day 2-13	514.8																			Baseline	58942			Baseline	58942			Day 4-12	6.6	Day 3-1	3.4															Day 4-6	3.8
Day 4-6	1114.4	Day 2-14	512.2																			Baseline	58993.2			Baseline	58993.2			Day 4-12	5.6	Day 3-1	3.5															Day 4-6	4.6
Day 4-6	1116.3	Day 2-14	510.2																			Baseline	59005			Baseline	59005			Day 4-12	6.6	Day 3-1	3.2															Day 4-6	3.6
Day 4-7	416.6	Day 2-14	512.6																			Baseline	58927.8			Baseline	58927.8			Day 4-13	2.1	Day 3-1	3.2															Day 4-6	3.7
Day 4-7	413.7	Day 2-14	511.1																			Baseline	58815.4			Baseline	58815.4			Day 4-13	3	Day 3-1	3.4															Day 4-7	3.8
Day 4-7	411.8	Day 2-14	512.6																			Baseline	58703.1			Baseline	58703.1			Day 4-13	4.2	Day 3-1	2.9															Day 4-7	3
Day 4-7	412.4	Day 2-14	512.7																			Baseline	58530.9			Baseline	58530.9			Day 4-13	3.6	Day 3-1	2.7															Day 4-7	2.5
Day 4-7	413.8	Day 2-14	512																			Baseline	58213.8			Baseline	58213.8			Day 4-13	3.8	Day 3-1	2.7															Day 4-7	2.9
Day 4-7	412.8	Day 2-14	511.3																			Baseline	57779.6			Baseline	57779.6			Day 4-13	4.1	Day 3-2	5.2															Day 4-7	2.8
Day 4-7	408.8	Day 2-14	511																			Baseline	57402.6			Baseline	57402.6			Day 4-13	2.8	Day 3-2	5.7															Day 4-7	3.7
Day 4-7	413.2	Day 2-14	510.3																			Baseline	57266.1			Baseline	57266.1			Day 4-13	4.4	Day 3-2	6.7															Day 4-7	1.8
Day 4-8	409.4	Day 2-14	510.5																			Baseline	57378.9			Baseline	57378.9			Day 4-14	4.9	Day 3-2	5.8															Day 4-7	2.7
Day 4-8	422.3	Day 2-14	510.7																			Baseline	57542			Baseline	57542			Day 4-14	4.3	Day 3-2	4.7															Day 4-8	2.2
Day 4-8	414.6	Day 2-15	514.9																			Baseline	57518.8			Baseline	57518.8			Day 4-14	4.7	Day 3-2	5															Day 4-8	2.7
Day 4-8	415.5	Day 2-15	515																			Baseline	57249.7			Baseline	57249.7			Day 4-14	3.1	Day 3-2	5.4															Day 4-8	2.1
Day 4-8	412.1	Day 2-15	515.4																			Baseline	56898.8			Baseline	56898.8			Day 4-14	3.6	Day 3-2	4.8															Day 4-8	2.8
Day 4-8	412.5	Day 2-15	515																			Baseline	56680.8			Baseline	56680.8			Day 4-14	4	Day 3-2	5.6															Day 4-8	2.9
Day 4-8	412.4	Day 2-15	514.6																			Baseline	56644.4			Baseline	56644.4			Day 4-14	3.8	Day 3-2	5.2															Day 4-8	2
Day 4-8	411	Day 2-15	513.5																			Baseline	56631.1			Baseline	56631.1			Day 4-15	1.5	Day 3-2	6.4															Day 4-8	3.1
Day 4-9	405.9	Day 2-15	515.2																			Baseline	56450.3			Baseline	56450.3			Day 4-15	2.9	Day 3-2	5															Day 4-8	3.1
Day 4-9	408.4	Day 2-15	514																			Baseline	56087.3			Baseline	56087.3			Day 4-15	1.9	Day 3-3	5.7															Day 4-9	1.4
Day 4-9	407	Day 2-15	514.9																			Baseline	55727.5			Baseline	55727.5			Day 4-15	3.8	Day 3-3	6.5															Day 4-9	1.8
Day 4-9	406.1	Day 2-15	514																			Baseline	55573.5			Baseline	55573.5			Day 4-15	2.8	Day 3-3	5.1															Day 4-9	1.9
Day 4-9	405	Day 2-15	513.5																			Baseline	55643.1			Baseline	55643.1			Day 4-15	4	Day 3-3	6.8															Day 4-9	1.9
Day 4-9	406.9	Day 2-15	514.6																			Baseline	55756.8			Baseline	55756.8			Day 4-15	2.8	Day 3-3	4.5															Day 4-9	1.1
Day 4-9	406.1	Day 2-16	504.3																			Baseline	55722.6			Baseline	55722.6			Day 4-16	3.8	Day 3-3	5.6															Day 4-9	1.8
Day 4-9	406.1	Day 2-16	504.7																			Baseline	55524.5			Baseline	55524.5			Day 4-16	3.1	Day 3-3	5.8															Day 4-9	2
Day 4-10	409	Day 2-16	504.4																			Baseline	55321.4			Baseline	55321.4			Day 4-16	6.5	Day 3-3	7.4															Day 4-9	2.4
Day 4-10	413.4	Day 2-16	504.5																			Baseline	55266.4			Baseline	55266.4			Day 4-16	2.7	Day 3-3	4.8															Day 4-10	1.7
Day 4-10	411.1	Day 2-16	502.9																			Baseline	55338.6			Baseline	55338.6			Day 4-16	4	Day 3-3	5.6															Day 4-10	2.1
Day 4-10	410.6	Day 2-16	505																			Baseline	55364.5			Baseline	55364.5			Day 4-17	0.7	Day 3-3	5.3															Day 4-10	3.1
Day 4-10	411.8	Day 2-16	505																			Baseline	55199.4			Baseline	55199.4			Day 4-17	0.8	Day 3-4	4															Day 4-10	2.5
Day 4-10	411.8	Day 2-16	504.5																			Baseline	54875.6			Baseline	54875.6			Day 4-17	0.8	Day 3-4	4															Day 4-10	2.2
Day 4-10	409.9	Day 2-16	504.3																			Baseline	54564.9			Baseline	54564.9			Day 4-17	0.7	Day 3-4	3.9															Day 4-10	3.3
Day 4-10	409.8	Day 2-16	504.3																			Baseline	54397.1			Baseline	54397.1			Day 4-17	0.7	Day 3-4	4															Day 4-10	3.2
Day 4-11	408	Day 2-16	504.3																			Baseline	54327.4			Baseline	54327.4			Day 4-17	0.7	Day 3-4	3.5															Day 4-10	1.8
Day 4-11	410	Day 2-16	504.2																			Baseline	54189.6			Baseline	54189.6			Day 4-18	3.5	Day 3-4	3.9															Day 4-11	1.9
Day 4-11	409.6	Day 2-17	413.7																			Baseline	53873.8			Baseline	53873.8			Day 4-18	3.6	Day 3-4	3.2															Day 4-11	2.3
Day 4-11	409	Day 2-17	414.9																			Baseline	53445.8			Baseline	53445.8			Day 4-18	2.9	Day 3-4	3.6															Day 4-11	2.7
Day 4-11	408.4	Day 2-17	413.3																			Baseline	53086			Baseline	53086			Day 4-18	3.3	Day 3-4	3.5															Day 4-11	3
Day 4-11	408	Day 2-17	411.9																			Baseline	52916.5			Baseline	52916.5			Day 4-18	2.9	Day 3-4	3.3															Day 4-11	2.2
Day 4-11	407.1	Day 2-17	410.7																			Baseline	52891.1			Baseline	52891.1			Day 4-18	3	Day 3-4	3.4															Day 4-11	3.5
Day 4-11	408.4	Day 2-17	412.7																			Baseline	52851.5			Baseline	52851.5			Day 4-18	3.1	Day 3-5	3.2															Day 4-11	1.5
Day 4-12	535.1	Day 2-17	411.6																			Baseline	52682.8			Baseline	52682.8			Day 4-18	2.7	Day 3-5	4															Day 4-11	2.8
Day 4-12	530.6	Day 2-17	413.9																			Baseline	52410.1			Baseline	52410.1			Day 5-1	3.6	Day 3-5	3.6															Day 4-12	7.7
Day 4-12	527.1	Day 2-17	412.7																			Baseline	52153.4			Baseline	52153.4			Day 5-1	2.6	Day 3-5	3.8															Day 4-12	6.5
Day 4-12	525.7	Day 2-17	414.5																			Baseline	52003.3			Baseline	52003.3			Day 5-1	3.4	Day 3-5	3.1															Day 4-12	7.1
Day 4-12	529.7	Day 2-17	414.2																			Baseline	51950.1			Baseline	51950.1			Day 5-1	3.2	Day 3-5	3															Day 4-12	4.7
Day 4-12	528	Day 2-17	413.4																			Baseline	51923			Baseline	51923			Day 5-1	3.1	Day 3-5	3.6															Day 4-12	4.5
Day 4-12	527.3	Day 2-18	414.6																			Baseline	51875.7			Baseline	51875.7			Day 5-1	3.3	Day 3-5	3.4															Day 4-12	8.1
Day 4-12	524.1	Day 2-18	415.5																			Baseline	51817.8			Baseline	51817.8			Day 5-1	3.3	Day 3-5	4.1															Day 4-12	8.1
Day 4-13	518.9	Day 2-18	414.9																			Baseline	51766.2			Baseline	51766.2			Day 5-1	3.6	Day 3-5	3															Day 4-12	4.3
Day 4-13	517.7	Day 2-18	413.7																			Baseline	51688			Baseline	51688			Day 5-2	5.7	Day 3-5	3.4															Day 4-13	4.9
Day 4-13	518.7	Day 2-18	414.1																			Baseline	51512.6			Baseline	51512.6			Day 5-2	5	Day 3-5	3.3															Day 4-13	3.7
Day 4-13	517.8	Day 2-18	413.3																			Baseline	51204.1			Baseline	51204.1			Day 5-2	6	Day 3-6	9.6															Day 4-13	4.7
Day 4-13	515.6	Day 2-18	416.3																			Baseline	50813.4			Baseline	50813.4			Day 5-2	5.7	Day 3-6	7.9															Day 4-13	4.1
Day 4-13	517.6	Day 2-18	413.3																			Baseline	50444.4			Baseline	50444.4			Day 5-2	5.6	Day 3-6	10.6															Day 4-13	3.3
Day 4-13	516.6	Day 2-18	415.3																			Baseline	50165.6			Baseline	50165.6			Day 5-2	5.7	Day 3-6	11.6															Day 4-13	3.9
Day 4-13	517.3	Day 2-18	414.8																			Baseline	49957.8			Baseline	49957.8			Day 5-2	6	Day 3-6	13															Day 4-13	3.4
Day 4-14	518.9	Day 2-18	412.1																			Baseline	49753.7			Baseline	49753.7			Day 5-2	5.2	Day 3-6	13.7															Day 4-13	5.1
Day 4-14	516.9	Day 2-18	417.1																			Baseline	49523.7			Baseline	49523.7			Day 5-3	7.6	Day 3-6	9.3															Day 4-14	3.9
Day 4-14	517.6	Day 3-1	1115.5																			Baseline	49316.8			Baseline	49316.8			Day 5-3	6.3	Day 3-6	15.1															Day 4-14	3.3
Day 4-14	516.8	Day 3-1	1116.3																			Baseline	49210.6			Baseline	49210.6			Day 5-3	6.1	Day 3-6	13.2															Day 4-14	3.4
Day 4-14	511	Day 3-1	1115.4																			Baseline	49224.9			Baseline	49224.9			Day 5-3	6.8	Day 3-6	11.1															Day 4-14	3.6
Day 4-14	516.6	Day 3-1	1114.8																			Baseline	78530.8			Baseline	78530.8			Day 5-3	6	Day 3-7	2.6															Day 4-14	2.3
Day 4-14	515.7	Day 3-1	1114.6																			Baseline	78182.9			Baseline	78182.9			Day 5-3	7	Day 3-7	3.2															Day 4-14	4.2
Day 4-14	514.1	Day 3-1	1115.2																			Baseline	77745.9			Baseline	77745.9			Day 5-3	6	Day 3-7	3.2															Day 4-14	4.6
Day 4-15	510.9	Day 3-1	1114.6																			Baseline	77227.9			Baseline	77227.9			Day 5-4	4.3	Day 3-7	2.9															Day 4-14	4.9
Day 4-15	516.7	Day 3-1	1116.7																			Baseline	76706.9			Baseline	76706.9			Day 5-4	3.7	Day 3-7	2.8															Day 4-15	2.5
Day 4-15	516.2	Day 3-1	1116.2																			Baseline	76310.9			Baseline	76310.9			Day 5-4	3.8	Day 3-7	3.1															Day 4-15	2.7
Day 4-15	514.8	Day 3-1	1116.1																			Baseline	76117.8			Baseline	76117.8			Day 5-4	3.4	Day 3-7	3.6															Day 4-15	3.4
Day 4-15	513.1	Day 3-1	1115.8																			Baseline	76064.1			Baseline	76064.1			Day 5-4	3.7	Day 3-7	2.8															Day 4-15	2.8
Day 4-15	513.4	Day 3-1	1116.9																			Baseline	75967.1			Baseline	75967.1			Day 5-4	3.7	Day 3-7	3															Day 4-15	3.6
Day 4-15	513	Day 3-2	1115.5																			Baseline	75667.5			Baseline	75667.5			Day 5-4	3.7	Day 3-7	3.3															Day 4-15	3.3
Day 4-15	512.1	Day 3-2	1114.3																			Baseline	75169.7			Baseline	75169.7			Day 5-4	5.9	Day 3-7	3.4															Day 4-15	3.9
Day 4-16	513.3	Day 3-2	1115.7																			Baseline	74643			Baseline	74643			Day 5-5	4.5	Day 3-8	2.4															Day 4-15	4.2
Day 4-16	517.9	Day 3-2	1114.6																			Baseline	74270.3			Baseline	74270.3			Day 5-5	4.9	Day 3-8	2															Day 4-16	2.8
Day 4-16	517.7	Day 3-2	1114.3																			Baseline	74089.2			Baseline	74089.2			Day 5-5	5.3	Day 3-8	2.2															Day 4-16	3.4
Day 4-16	514.6	Day 3-2	1113.5																			Baseline	73977.8			Baseline	73977.8			Day 5-5	2.8	Day 3-8	2.5															Day 4-16	3.1
Day 4-16	513.8	Day 3-2	1116																			Baseline	73795.6			Baseline	73795.6			Day 5-5	3.6	Day 3-8	1.9															Day 4-16	3.7
Day 4-16	514.1	Day 3-2	1114.4																			Baseline	73527.9			Baseline	73527.9			Day 5-5	3.3	Day 3-8	3.2															Day 4-16	2.4
Day 4-16	515.9	Day 3-2	1113.8																			Baseline	73281.5			Baseline	73281.5			Day 5-5	3.3	Day 3-8	2.2															Day 4-16	4.4
Day 4-16	513.1	Day 3-2	1112.6																			Baseline	73142.6			Baseline	73142.6			Day 5-6	13.9	Day 3-8	2.2															Day 4-16	3.1
Day 4-17	504.3	Day 3-2	1115																			Baseline	73059.7			Baseline	73059.7			Day 5-6	21.4	Day 3-8	2															Day 4-16	2.8
Day 4-17	505.4	Day 3-2	1115																			Baseline	72888			Baseline	72888			Day 5-6	9.5	Day 3-8	2.4															Day 4-17	0.9
Day 4-17	505.5	Day 3-3	1114.8																			Baseline	72556.5			Baseline	72556.5			Day 5-6	12.2	Day 3-8	2.7															Day 4-17	0.9
Day 4-17	505.1	Day 3-3	1115.4																			Baseline	72173.6			Baseline	72173.6			Day 5-6	13.6	Day 3-9	2															Day 4-17	0.7
Day 4-17	505.1	Day 3-3	1115.4																			Baseline	71944.4			Baseline	71944.4			Day 5-6	11.9	Day 3-9	1.9															Day 4-17	1
Day 4-17	504.8	Day 3-3	1111.6																			Baseline	71969.3			Baseline	71969.3			Day 5-6	14.1	Day 3-9	2.1															Day 4-17	0.9
Day 4-17	504.6	Day 3-3	1116.7																			Baseline	72131.3			Baseline	72131.3			Day 5-7	3.3	Day 3-9	1.7															Day 4-17	1.1
Day 4-17	504.6	Day 3-3	1114.9																			Baseline	72195.8			Baseline	72195.8			Day 5-7	2.7	Day 3-9	1.4															Day 4-17	0.8
Day 4-18	413.6	Day 3-3	1117.6																			Baseline	72035.2			Baseline	72035.2			Day 5-7	2.7	Day 3-9	1.6															Day 4-17	0.6
Day 4-18	413.8	Day 3-3	1117.6																			Baseline	71756.1			Baseline	71756.1			Day 5-7	3.1	Day 3-9	1.6															Day 4-18	3.8
Day 4-18	413.6	Day 3-3	1115																			Baseline	71597.4			Baseline	71597.4			Day 5-7	3.5	Day 3-9	1.8															Day 4-18	3.2
Day 4-18	413.2	Day 3-3	1117																			Baseline	71695.1			Baseline	71695.1			Day 5-7	2.8	Day 3-9	1.5															Day 4-18	3
Day 4-18	412.6	Day 3-3	1116.7																			Baseline	71936.2			Baseline	71936.2			Day 5-7	2.9	Day 3-9	1.7															Day 4-18	4.8
Day 4-18	411.8	Day 3-3	1116																			Baseline	72044.4			Baseline	72044.4			Day 5-7	3.2	Day 3-9	1.6															Day 4-18	3.2
Day 4-18	411.5	Day 3-4	1113.5																			Baseline	71815.7			Baseline	71815.7			Day 5-8	3.4	Day 3-9	1.5															Day 4-18	4.1
Day 4-18	412.3	Day 3-4	1113.6																			Baseline	71290.9			Baseline	71290.9			Day 5-8	2.9	Day 3-10	2.6															Day 4-18	3.2
Day 5-1	1118.4	Day 3-4	1113.2																			Baseline	70716.5			Baseline	70716.5			Day 5-8	2.3	Day 3-10	2.3															Day 4-18	3
Day 5-1	1116.1	Day 3-4	1112.9																			Baseline	70340.7			Baseline	70340.7			Day 5-8	2	Day 3-10	2.3															Day 5-1	3.3
Day 5-1	1115.5	Day 3-4	1110.6																			Baseline	70226.8			Baseline	70226.8			Day 5-8	3.2	Day 3-10	3.2															Day 5-1	2.8
Day 5-1	1114.8	Day 3-4	1114.2																			Baseline	70232.1			Baseline	70232.1			Day 5-8	2.4	Day 3-10	2.8															Day 5-1	3.2
Day 5-1	1115.6	Day 3-4	1113.6																			Baseline	70149.5			Baseline	70149.5			Day 5-9	1.4	Day 3-10	2.2															Day 5-1	3.8
Day 5-1	1115	Day 3-4	1112.1																			Baseline	69878.9			Baseline	69878.9			Day 5-9	1.6	Day 3-10	3															Day 5-1	3.5
Day 5-1	1114.9	Day 3-4	1114.9																			Baseline	69494.4			Baseline	69494.4			Day 5-9	3.8	Day 3-10	1.9															Day 5-1	4.6
Day 5-1	1115	Day 3-4	1114.1																			Baseline	69169.8			Baseline	69169.8			Day 5-9	4.4	Day 3-10	2.3															Day 5-1	2.9
Day 5-2	1118	Day 3-4	1112.7																			Baseline	69034.1			Baseline	69034.1			Day 5-9	3.8	Day 3-10	2.9															Day 5-1	3.4
Day 5-2	1116.5	Day 3-4	1112.6																			Baseline	69070			Baseline	69070			Day 5-10	5.4	Day 3-10	2.6															Day 5-2	8.5
Day 5-2	1115.3	Day 3-5	1111.7																			Baseline	69125.4			Baseline	69125.4			Day 5-10	2.9	Day 3-11	3.1															Day 5-2	5.2
Day 5-2	1116	Day 3-5	1112.9																			Baseline	69024.5			Baseline	69024.5			Day 5-10	2.8	Day 3-11	3.1															Day 5-2	7.6
Day 5-2	1116.1	Day 3-5	1111.7																			Baseline	68696.1			Baseline	68696.1			Day 5-10	3.5	Day 3-11	3.8															Day 5-2	5.9
Day 5-2	1115.6	Day 3-5	1113.2																			Baseline	68223.9			Baseline	68223.9			Day 5-10	2.3	Day 3-11	2.9															Day 5-2	5.4
Day 5-2	1115.7	Day 3-5	1112.6																			Baseline	67781.1			Baseline	67781.1			Day 5-10	2.5	Day 3-11	3.3															Day 5-2	8
Day 5-2	1115.3	Day 3-5	1111.3																			Baseline	67495.6			Baseline	67495.6			Day 5-10	2.6	Day 3-11	2.3															Day 5-2	6
Day 5-3	1116.1	Day 3-5	1113																			Baseline	67354.4			Baseline	67354.4			Day 5-11	1.4	Day 3-11	3															Day 5-2	4.3
Day 5-3	1116.3	Day 3-5	1113.1																			Baseline	67223.3			Baseline	67223.3			Day 5-11	3.3	Day 3-11	2.6															Day 5-3	4.9
Day 5-3	1115.4	Day 3-5	1114.1																			Baseline	66965.3			Baseline	66965.3			Day 5-11	2.9	Day 3-11	2.7															Day 5-3	6.2
Day 5-3	1114.6	Day 3-5	1113.9																			Baseline	66557.2			Baseline	66557.2			Day 5-11	3.6	Day 3-11	2.5															Day 5-3	3.6
Day 5-3	1116.2	Day 3-5	1112.7																			Baseline	66103.1			Baseline	66103.1			Day 5-11	3.5	Day 3-11	2.6															Day 5-3	4.1
Day 5-3	1116	Day 3-5	1114.4																			Baseline	65740.7			Baseline	65740.7			Day 5-11	3.5	Day 3-11	3															Day 5-3	4
Day 5-3	1114.4	Day 3-6	1115.7																			Baseline	65530.7			Baseline	65530.7			Day 5-11	3	Day 3-12	4.9															Day 5-3	6.6
Day 5-3	1114.2	Day 3-6	1114																			Baseline	65426.2			Baseline	65426.2			Day 5-11	3	Day 3-12	6.8															Day 5-3	3.7
Day 5-4	1115.7	Day 3-6	1116.5																			Baseline	65339.8			Baseline	65339.8			Day 5-12	5.3	Day 3-12	4.5															Day 5-3	3.8
Day 5-4	1114.2	Day 3-6	1117																			Baseline	65229.6			Baseline	65229.6			Day 5-12	7.3	Day 3-12	4.4															Day 5-4	2.8
Day 5-4	1113.5	Day 3-6	1116.3																			Baseline	65121.4			Baseline	65121.4			Day 5-12	4.8	Day 3-12	5.5															Day 5-4	3.3
Day 5-4	1112.9	Day 3-6	1121																			Baseline	65055.4			Baseline	65055.4			Day 5-12	6.9	Day 3-12	6.4															Day 5-4	4.9
Day 5-4	1112.5	Day 3-6	1119.9																			Baseline	65025.4			Baseline	65025.4			Day 5-12	5.5	Day 3-12	6.9															Day 5-4	4.1
Day 5-4	1111.9	Day 3-6	1117.1																			Baseline	64978.3			Baseline	64978.3			Day 5-12	5.9	Day 3-12	6.1															Day 5-4	5.5
Day 5-4	1112.9	Day 3-6	1117.1																			Baseline	64869.9			Baseline	64869.9			Day 5-12	6.2	Day 3-12	5.5															Day 5-4	5
Day 5-4	1111.9	Day 3-6	1117																			Baseline	64715.4			Baseline	64715.4			Day 5-13	3.5	Day 3-12	5.8															Day 5-4	4
Day 5-5	1116.2	Day 3-6	1115																			Baseline	64580.7			Baseline	64580.7			Day 5-13	4.4	Day 3-12	11.7															Day 5-4	3.9
Day 5-5	1113.5	Day 3-6	1115.9																			Baseline	64526.2			Baseline	64526.2			Day 5-13	4.3	Day 3-12	5.5															Day 5-5	4.1
Day 5-5	1113.2	Day 3-7	411.1																			Baseline	64558.2			Baseline	64558.2			Day 5-13	4.7	Day 3-13	3.9															Day 5-5	3.5
Day 5-5	1112	Day 3-7	411.9																			Baseline	64630.7			Baseline	64630.7			Day 5-13	4.2	Day 3-13	4.4															Day 5-5	5
Day 5-5	1112.8	Day 3-7	412.5																			Baseline	64682.9			Baseline	64682.9			Day 5-13	4.6	Day 3-13	3.9															Day 5-5	3.3
Day 5-5	1112.5	Day 3-7	412.2																			Baseline	64673.8			Baseline	64673.8			Day 5-13	4.4	Day 3-13	3.5															Day 5-5	5.6
Day 5-5	1111	Day 3-7	410.2																			Baseline	64589.2			Baseline	64589.2			Day 5-13	4.4	Day 3-13	3.8															Day 5-5	6
Day 5-5	1111.9	Day 3-7	410.3																			Baseline	64434.2			Baseline	64434.2			Day 5-14	6.8	Day 3-13	3.7															Day 5-5	4.3
Day 5-6	1120.5	Day 3-7	410.8																			Baseline	64230.9			Baseline	64230.9			Day 5-14	3.6	Day 3-13	4.2															Day 5-5	3.3
Day 5-6	1118.4	Day 3-7	406.9																			Baseline	64019.5			Baseline	64019.5			Day 5-14	3.9	Day 3-13	3.7															Day 5-6	2.8
Day 5-6	1117.2	Day 3-7	411.6																			Baseline	63845.5			Baseline	63845.5			Day 5-14	4.1	Day 3-13	3.8															Day 5-6	2.7
Day 5-6	1114.4	Day 3-7	412																			Baseline	63730.8			Baseline	63730.8			Day 5-14	4.7	Day 3-13	3.4															Day 5-6	4.1
Day 5-6	1116.3	Day 3-7	409.7																			Baseline	63653.2			Baseline	63653.2			Day 5-15	2	Day 3-13	3.2															Day 5-6	4
Day 5-6	1114.5	Day 3-7	410.9																			Baseline	63563.8			Baseline	63563.8			Day 5-15	1.4	Day 3-13	4															Day 5-6	2.8
Day 5-6	1114.1	Day 3-8	412.2																			Baseline	63434			Baseline	63434			Day 5-15	3.4	Day 3-14	3.9															Day 5-6	3.6
Day 5-6	1119.1	Day 3-8	409.9																			Baseline	63290.7			Baseline	63290.7			Day 5-15	2.8	Day 3-14	3.7															Day 5-6	2.8
Day 5-7	419.8	Day 3-8	412.4																			Baseline	63198.7			Baseline	63198.7			Day 5-15	2.9	Day 3-14	3.6															Day 5-6	2
Day 5-7	416.6	Day 3-8	410.3																			Baseline	63199.9			Baseline	63199.9			Day 5-15	3.3	Day 3-14	3.4															Day 5-7	2.5
Day 5-7	414.3	Day 3-8	408.8																			Baseline	63260.2			Baseline	63260.2			Day 5-16	3.6	Day 3-14	3.7															Day 5-7	2.6
Day 5-7	412.8	Day 3-8	409.9																			Baseline	63275.8			Baseline	63275.8			Day 5-16	4.3	Day 3-14	3.5															Day 5-7	2.9
Day 5-7	414.5	Day 3-8	411.7																			Baseline	63142.4			Baseline	63142.4			Day 5-16	1.6	Day 3-14	3.3															Day 5-7	2.3
Day 5-7	414.6	Day 3-8	410.1																			Baseline	62832.3			Baseline	62832.3			Day 5-16	4	Day 3-14	3.9															Day 5-7	2.2
Day 5-7	413.2	Day 3-8	410.8																			Baseline	62421.4			Baseline	62421.4			Day 5-16	4.6	Day 3-14	3.6															Day 5-7	3.5
Day 5-7	411.2	Day 3-8	410.1																			Baseline	62039.6			Baseline	62039.6			Day 5-16	3.8	Day 3-14	3.1															Day 5-7	3.3
Day 5-8	420.6	Day 3-8	410																			Baseline	61782.4			Baseline	61782.4			Day 5-17	0.8	Day 3-14	4.3															Day 5-7	3.1
Day 5-8	421	Day 3-8	409.5																			Baseline	61646.3			Baseline	61646.3			Day 5-17	0.7	Day 3-15	3.2															Day 5-8	2.6
Day 5-8	419.6	Day 3-9	405.4																			Baseline	61535.3			Baseline	61535.3			Day 5-17	0.8	Day 3-15	2.9															Day 5-8	2.8
Day 5-8	416.7	Day 3-9	406																			Baseline	61333.8			Baseline	61333.8			Day 5-17	0.8	Day 3-15	3.1															Day 5-8	2.2
Day 5-8	413.3	Day 3-9	405.4																			Baseline	60990.9			Baseline	60990.9			Day 5-17	0.7	Day 3-15	3.2															Day 5-8	3.4
Day 5-8	412.4	Day 3-9	405.5																			Baseline	60552.6			Baseline	60552.6			Day 5-17	0.7	Day 3-15	3.1															Day 5-8	3.1
Day 5-8	414.2	Day 3-9	405.2																			Baseline	60116.2			Baseline	60116.2			Day 5-18	4.1	Day 3-15	3.2															Day 5-8	3.6
Day 5-8	413.1	Day 3-9	406																			Baseline	59747.2			Baseline	59747.2			Day 5-18	3	Day 3-15	3.3															Day 5-8	1.7
Day 5-9	412.9	Day 3-9	405.6																			Baseline	59430.2			Baseline	59430.2			Day 5-18	2.9	Day 3-15	2.9															Day 5-8	3
Day 5-9	411.5	Day 3-9	404.8																			Baseline	59098.3			Baseline	59098.3			Day 5-18	3.1	Day 3-15	3.3															Day 5-9	1.7
Day 5-9	410.2	Day 3-9	406.9																			Baseline	58712.7			Baseline	58712.7			Day 5-18	3	Day 3-15	3.6															Day 5-9	2.4
Day 5-9	409.6	Day 3-9	405.6																			Baseline	58313.7			Baseline	58313.7			Day 5-18	3.2	Day 3-15	3.5															Day 5-9	1.9
Day 5-9	409.1	Day 3-9	405																			Baseline	57987.3			Baseline	57987.3			Day 5-18	3.1	Day 3-15	3.5															Day 5-9	2.8
Day 5-9	409.6	Day 3-9	405.3																			Baseline	57777.7			Baseline	57777.7			Day 5-18	2.8	Day 3-16	3.8															Day 5-9	1.5
Day 5-9	409.1	Day 3-10	409.9																			Baseline	57632.8			Baseline	57632.8			Day 6-1	3.5	Day 3-16	3.1															Day 5-9	3.1
Day 5-9	408.6	Day 3-10	409.4																			Baseline	57446.3			Baseline	57446.3			Day 6-1	3.6	Day 3-16	3.8															Day 5-9	2.5
Day 5-10	414.5	Day 3-10	410.5																			Baseline	57160.2			Baseline	57160.2			Day 6-1	3.4	Day 3-16	3.6															Day 5-9	2.1
Day 5-10	415.2	Day 3-10	410																			Baseline	56827.8			Baseline	56827.8			Day 6-1	3.3	Day 3-16	3.9															Day 5-10	1.9
Day 5-10	411.4	Day 3-10	409.4																			Baseline	56568.2			Baseline	56568.2			Day 6-1	3.3	Day 3-16	2.3															Day 5-10	2.7
Day 5-10	410.7	Day 3-10	410.2																			Baseline	56453.5			Baseline	56453.5			Day 6-1	3.6	Day 3-16	3.1															Day 5-10	2.3
Day 5-10	410.7	Day 3-10	410.5																			Baseline	56441.4			Baseline	56441.4			Day 6-1	3.5	Day 3-16	2.9															Day 5-10	2.2
Day 5-10	409.8	Day 3-10	410.3																			Baseline	56420.2			Baseline	56420.2			Day 6-1	3.4	Day 3-16	3.4															Day 5-10	3.2
Day 5-10	410.5	Day 3-10	408.8																			Baseline	56318.9			Baseline	56318.9			Day 6-2	8.1	Day 3-16	4.2															Day 5-10	2
Day 5-10	409.3	Day 3-10	409.8																			Baseline	56166.6			Baseline	56166.6			Day 6-2	6.5	Day 3-16	3.2															Day 5-10	3.3
Day 5-11	410.6	Day 3-10	410.4																			Baseline	56039.4			Baseline	56039.4			Day 6-2	4.9	Day 3-16	3															Day 5-10	2
Day 5-11	409	Day 3-10	410.2																			Baseline	55957.6			Baseline	55957.6			Day 6-2	6.4	Day 3-17	0.7															Day 5-11	2.1
Day 5-11	410.6	Day 3-11	408.5																			Baseline	55847.9			Baseline	55847.9			Day 6-2	6.1	Day 3-17	0.6															Day 5-11	2.2
Day 5-11	409.4	Day 3-11	408.8																			Baseline	55620.7			Baseline	55620.7			Day 6-2	6.9	Day 3-17	0.7															Day 5-11	2.3
Day 5-11	408.6	Day 3-11	408.6																			Baseline	55282.7			Baseline	55282.7			Day 6-2	5.9	Day 3-17	0.6															Day 5-11	2.6
Day 5-11	409.6	Day 3-11	408.6																			Baseline	54964			Baseline	54964			Day 6-2	6.9	Day 3-17	0.5															Day 5-11	2.4
Day 5-11	409.6	Day 3-11	408																			Baseline	54820			Baseline	54820			Day 6-3	6.3	Day 3-17	0.7															Day 5-11	1.8
Day 5-11	409.5	Day 3-11	408.1																			Baseline	54898.9			Baseline	54898.9			Day 6-3	4.1	Day 3-17	0.5															Day 5-11	3.3
Day 5-12	540.8	Day 3-11	407.7																			Baseline	55101.9			Baseline	55101.9			Day 6-3	5.8	Day 3-17	0.5															Day 5-11	1.9
Day 5-12	538.5	Day 3-11	408.8																			Baseline	55270.4			Baseline	55270.4			Day 6-3	6.7	Day 3-17	0.5															Day 5-12	5.4
Day 5-12	532.6	Day 3-11	408.4																			Baseline	55315.7			Baseline	55315.7			Day 6-3	6.2	Day 3-17	0.6															Day 5-12	5.1
Day 5-12	530.5	Day 3-11	408.1																			Baseline	55269.2			Baseline	55269.2			Day 6-3	6.1	Day 3-18	3															Day 5-12	8.3
Day 5-12	531.4	Day 3-11	407.7																			Baseline	55224.4			Baseline	55224.4			Day 6-3	6.5	Day 3-18	2.7															Day 5-12	3.8
Day 5-12	530.2	Day 3-11	407.6																			Baseline	55240.1			Baseline	55240.1			Day 6-3	7.4	Day 3-18	2.7															Day 5-12	8.5
Day 5-12	528.7	Day 3-12	522.9																			Baseline	55300.5			Baseline	55300.5			Day 6-4	2.1	Day 3-18	3.1															Day 5-12	5.8
Day 5-12	525.4	Day 3-12	522.9																			Baseline	55351.4			Baseline	55351.4			Day 6-4	5.7	Day 3-18	2.8															Day 5-12	8.3
Day 5-13	524.9	Day 3-12	524.1																			Baseline	55355.8			Baseline	55355.8			Day 6-4	4.9	Day 3-18	3.2															Day 5-12	8.4
Day 5-13	523.4	Day 3-12	522.1																			Baseline	55309.9			Baseline	55309.9			Day 6-4	4.3	Day 3-18	3.2															Day 5-13	4.2
Day 5-13	519	Day 3-12	524.4																			Baseline	55220.2			Baseline	55220.2			Day 6-4	3.4	Day 3-18	2.6															Day 5-13	5.1
Day 5-13	517.6	Day 3-12	522.6																			Baseline	55085.1			Baseline	55085.1			Day 6-4	3.5	Day 3-18	3.1															Day 5-13	4.3
Day 5-13	518.9	Day 3-12	523.9																			Baseline	54904.9			Baseline	54904.9			Day 6-4	3.9	Day 3-18	2.9															Day 5-13	3.7
Day 5-13	518.1	Day 3-12	522.8																			Baseline	54700.8			Baseline	54700.8			Day 6-4	3.7	Day 4-1	3.5															Day 5-13	5.4
Day 5-13	518.5	Day 3-12	522.1																			Baseline	54505			Baseline	54505			Day 6-5	6.3	Day 4-1	3.4															Day 5-13	3.6
Day 5-13	515.5	Day 3-12	523.1																			Baseline	54329.2			Baseline	54329.2			Day 6-5	5.6	Day 4-1	2.6															Day 5-13	5
Day 5-14	519.8	Day 3-12	522.1																			Baseline	54150.4			Baseline	54150.4			Day 6-5	4.5	Day 4-1	3.6															Day 5-13	5.2
Day 5-14	521.9	Day 3-12	522.5																			Baseline	53938.6			Baseline	53938.6			Day 6-5	3.2	Day 4-1	3.1															Day 5-14	3.8
Day 5-14	519.9	Day 3-13	517																			Baseline	53698.8			Baseline	53698.8			Day 6-5	4.3	Day 4-1	3.1															Day 5-14	3.3
Day 5-14	516.8	Day 3-13	516.5																			Baseline	53475.6			Baseline	53475.6			Day 6-5	2.9	Day 4-1	2.8															Day 5-14	5.5
Day 5-14	512.6	Day 3-13	514																			Baseline	53307.5			Baseline	53307.5			Day 6-5	4.7	Day 4-1	3															Day 5-14	3.8
Day 5-14	511.3	Day 3-13	516.7																			Baseline	53180			Baseline	53180			Day 6-5	3.5	Day 4-1	3.5															Day 5-14	2.8
Day 5-14	518.1	Day 3-13	516.2																			Baseline	53032.4			Baseline	53032.4			Day 6-6	16.1	Day 4-1	2.8															Day 5-14	2.4
Day 5-14	517.4	Day 3-13	515.7																			Baseline	52818			Baseline	52818			Day 6-6	8.6	Day 4-1	3															Day 5-14	3
Day 5-15	514.2	Day 3-13	515.4																			Baseline	52554.5			Baseline	52554.5			Day 6-6	10.7	Day 4-1	3															Day 5-14	5.3
Day 5-15	519.8	Day 3-13	514.4																			Baseline	52307.9			Baseline	52307.9			Day 6-6	11.4	Day 4-2	5.9															Day 5-15	3
Day 5-15	515.4	Day 3-13	515																			Baseline	52122.7			Baseline	52122.7			Day 6-6	11.4	Day 4-2	4.4															Day 5-15	3.1
Day 5-15	512.3	Day 3-13	513.7																			Baseline	51974.5			Baseline	51974.5			Day 6-6	13.7	Day 4-2	6.1															Day 5-15	4
Day 5-15	513.6	Day 3-13	514.9																			Baseline	51796.2			Baseline	51796.2			Day 6-6	10.5	Day 4-2	6.1															Day 5-15	2.3
Day 5-15	512.2	Day 3-13	514.5																			Baseline	51553.1			Baseline	51553.1			Day 6-6	8.8	Day 4-2	5.8															Day 5-15	3.3
Day 5-15	511.7	Day 3-14	514.6																			Baseline	51287.1			Baseline	51287.1			Day 6-7	3.2	Day 4-2	4.3															Day 5-15	4.4
Day 5-15	512.6	Day 3-14	514.6																			Baseline	51082.2			Baseline	51082.2			Day 6-7	3.2	Day 4-2	6.1															Day 5-15	3.1
Day 5-16	516.7	Day 3-14	514																			Baseline	50984.6			Baseline	50984.6			Day 6-7	3.9	Day 4-2	4.9															Day 5-15	4.1
Day 5-16	521	Day 3-14	514.1																			Baseline	50958.1			Baseline	50958.1			Day 6-7	2.3	Day 4-2	0															Day 5-16	4.1
Day 5-16	520.7	Day 3-14	513.1																			Baseline	50914.8			Baseline	50914.8			Day 6-7	3.2	Day 4-2	4.9															Day 5-16	3.8
Day 5-16	518.6	Day 3-14	513.4																			Baseline	50788.7			Baseline	50788.7			Day 6-7	2.9	Day 4-2	5.8															Day 5-16	4.2
Day 5-16	516.8	Day 3-14	513.3																			Baseline	50579.6			Baseline	50579.6			Day 6-7	3.3	Day 4-2	5															Day 5-16	3.2
Day 5-16	518	Day 3-14	514																			Baseline	50334.8			Baseline	50334.8			Day 6-8	2	Day 4-3	5.9															Day 5-16	3.1
Day 5-16	516.9	Day 3-14	513																			Baseline	50101.4			Baseline	50101.4			Day 6-8	2.7	Day 4-3	6															Day 5-16	4.1
Day 5-16	516.3	Day 3-14	513.3																			Baseline	49899.9			Baseline	49899.9			Day 6-9	2.2	Day 4-3	6.4															Day 5-16	4.6
Day 5-17	505.5	Day 3-14	512.9																			Baseline	49735.4			Baseline	49735.4			Day 6-9	1.9	Day 4-3	5.1															Day 5-16	5.1
Day 5-17	506	Day 3-14	513.5																			Baseline	49616.8			Baseline	49616.8			Day 6-9	2.2	Day 4-3	6															Day 5-17	0.9
Day 5-17	505.6	Day 3-15	512.1																			Baseline	49549.8			Baseline	49549.8			Day 6-9	2.1	Day 4-3	5.3															Day 5-17	0.9
Day 5-17	505.4	Day 3-15	511.5																			Baseline	49513.4			Baseline	49513.4			Day 6-9	2.1	Day 4-3	6.1															Day 5-17	0.9
Day 5-17	505.4	Day 3-15	512.1																			Baseline	49451			Baseline	49451			Day 6-9	2	Day 4-3	5.6															Day 5-17	0.8
Day 5-17	505.2	Day 3-15	512																			Baseline	49301.1			Baseline	49301.1			Day 6-9	1.7	Day 4-3	5.3															Day 5-17	1.2
Day 5-17	505.4	Day 3-15	511.1																			Baseline	49041.9			Baseline	49041.9			Day 6-10	2.2	Day 4-3	4.8															Day 5-17	0.7
Day 5-17	505.2	Day 3-15	511.4																			Baseline	48712			Baseline	48712			Day 6-10	2.5	Day 4-4	3.1															Day 5-17	1
Day 5-18	420.6	Day 3-15	513.7																			Baseline	48384.7			Baseline	48384.7			Day 6-10	2.4	Day 4-4	4.1															Day 5-17	0.9
Day 5-18	417.5	Day 3-15	512.8																			Baseline	48122.2			Baseline	48122.2			Day 6-10	1.8	Day 4-4	4															Day 5-18	3.8
Day 5-18	415.8	Day 3-15	511.6																			Baseline	47945.6			Baseline	47945.6			Day 6-10	2.6	Day 4-4	2.9															Day 5-18	3.8
Day 5-18	416.2	Day 3-15	510.8																			Baseline	47837.9			Baseline	47837.9			Day 6-10	2.3	Day 4-4	3.6															Day 5-18	3
Day 5-18	415.5	Day 3-15	511.4																			Baseline	47767.5			Baseline	47767.5			Day 6-11	2	Day 4-4	3.6															Day 5-18	4.2
Day 5-18	415	Day 3-15	510.4																			Baseline	47706.1			Baseline	47706.1			Day 6-11	1.5	Day 4-4	3															Day 5-18	2.8
Day 5-18	415.9	Day 3-16	515.6																			Baseline	47633.8			Baseline	47633.8			Day 6-11	3.5	Day 4-4	3.7															Day 5-18	3.9
Day 5-18	414.2	Day 3-16	516.3																			Baseline	47538.9			Baseline	47538.9			Day 6-11	3.5	Day 4-4	3.6															Day 5-18	2.9
Day 6-1	1117.9	Day 3-16	516.6																			Baseline	47419.9			Baseline	47419.9			Day 6-11	3	Day 4-4	3.9															Day 5-18	2.7
Day 6-1	1116.2	Day 3-16	515.8																			Baseline	47287.8			Baseline	47287.8			Day 6-11	3.3	Day 4-4	3.4															Day 6-1	3.2
Day 6-1	1115.9	Day 3-16	514.6																			Baseline	47160.3			Baseline	47160.3			Day 6-11	3.5	Day 4-5	3.7															Day 6-1	4
Day 6-1	1115.2	Day 3-16	513.3																			Baseline	47051.3			Baseline	47051.3			Day 6-11	3	Day 4-5	3.3															Day 6-1	2.7
Day 6-1	1115.2	Day 3-16	515.8																			Baseline	46962.1			Baseline	46962.1			Day 6-12	6.2	Day 4-5	3.6															Day 6-1	2.8
Day 6-1	1114.9	Day 3-16	515.1																			Baseline	46880.8			Baseline	46880.8			Day 6-12	7.3	Day 4-5	3.3															Day 6-1	3.2
Day 6-1	1114.5	Day 3-16	514.6																			Baseline	46788.1			Baseline	46788.1			Day 6-12	4.5	Day 4-5	3.3															Day 6-1	4.1
Day 6-1	1114.6	Day 3-16	513.3																			Baseline	46663.5			Baseline	46663.5			Day 6-12	10.1	Day 4-5	3.4															Day 6-1	2.8
Day 6-2	1118.3	Day 3-16	513.9																			Baseline	46494.5			Baseline	46494.5			Day 6-12	6.5	Day 4-5	4.2															Day 6-1	3.2
Day 6-2	1116.5	Day 3-16	513.1																			Baseline	46288.4			Baseline	46288.4			Day 6-12	11.6	Day 4-5	3.5															Day 6-2	7.9
Day 6-2	1116.6	Day 3-17	504.5																			Baseline	46079.7			Baseline	46079.7			Day 6-12	5.6	Day 4-5	3.3															Day 6-2	7.6
Day 6-2	1116.8	Day 3-17	504.7																			Baseline	45916.7			Baseline	45916.7			Day 6-12	6	Day 4-5	3.1															Day 6-2	4.9
Day 6-2	1115.8	Day 3-17	504.9																			Baseline	45827.4			Baseline	45827.4			Day 6-13	3.8	Day 4-5	3															Day 6-2	7
Day 6-2	1114.5	Day 3-17	504.2																			Baseline	45787.8			Baseline	45787.8			Day 6-13	2.7	Day 4-5	3.1															Day 6-2	4.9
Day 6-2	1114.9	Day 3-17	504.1																			Baseline	82258.7			Baseline	82258.7			Day 6-13	4.4	Day 4-6	15.9															Day 6-2	6.6
Day 6-2	1114.2	Day 3-17	502.7																			Baseline	82223			Baseline	82223			Day 6-13	3.6	Day 4-6	10.8															Day 6-2	6
Day 6-3	1118.4	Day 3-17	504.9																			Baseline	82183.6			Baseline	82183.6			Day 6-13	3.8	Day 4-6	11.6															Day 6-2	4
Day 6-3	1114.7	Day 3-17	504.7																			Baseline	82193.3			Baseline	82193.3			Day 6-13	4.5	Day 4-6	13															Day 6-3	5.9
Day 6-3	1115.3	Day 3-17	504.1																			Baseline	82242.6			Baseline	82242.6			Day 6-13	4.5	Day 4-6	20.9															Day 6-3	6.1
Day 6-3	1116.1	Day 3-17	504																			Baseline	82243.3			Baseline	82243.3			Day 6-13	4.5	Day 4-6	14.5															Day 6-3	5.3
Day 6-3	1116.8	Day 3-17	503.9																			Baseline	82112.9			Baseline	82112.9			Day 6-14	2.5	Day 4-6	10.3															Day 6-3	4.3
Day 6-3	1113.9	Day 3-18	415.6																			Baseline	81852.6			Baseline	81852.6			Day 6-14	4.3	Day 4-6	9.5															Day 6-3	6.3
Day 6-3	1117.2	Day 3-18	414																			Baseline	81539.1			Baseline	81539.1			Day 6-14	1.9	Day 4-6	9.1															Day 6-3	3.6
Day 6-3	1114.6	Day 3-18	414.6																			Baseline	81255.5			Baseline	81255.5			Day 6-14	4	Day 4-6	14.2															Day 6-3	6.6
Day 6-4	1114.7	Day 3-18	414.8																			Baseline	81045.1			Baseline	81045.1			Day 6-14	7.8	Day 4-6	13.9															Day 6-3	5
Day 6-4	1114.1	Day 3-18	415.1																			Baseline	80921.9			Baseline	80921.9			Day 6-14	3.6	Day 4-7	2.6															Day 6-4	4.1
Day 6-4	1113.7	Day 3-18	414.1																			Baseline	80891.1			Baseline	80891.1			Day 6-14	3.8	Day 4-7	2.8															Day 6-4	3.6
Day 6-4	1112.5	Day 3-18	413.9																			Baseline	80934.1			Baseline	80934.1			Day 6-14	4	Day 4-7	2.7															Day 6-4	6.7
Day 6-4	1112.8	Day 3-18	413.3																			Baseline	80981.5			Baseline	80981.5			Day 6-15	2.1	Day 4-7	3															Day 6-4	5.2
Day 6-4	1112.5	Day 3-18	414.9																			Baseline	80940.8			Baseline	80940.8			Day 6-15	1.6	Day 4-7	3.5															Day 6-4	4.2
Day 6-4	1112.1	Day 3-18	415.5																			Baseline	80787.2			Baseline	80787.2			Day 6-15	3.6	Day 4-7	4															Day 6-4	3.5
Day 6-4	1112.1	Day 4-1	1114.8																			Baseline	80623.9			Baseline	80623.9			Day 6-15	1.4	Day 4-7	2.8															Day 6-4	3.9
Day 6-5	1115.7	Day 4-1	1113.9																			Baseline	80615.5			Baseline	80615.5			Day 6-15	2.4	Day 4-7	2.6															Day 6-4	3.6
Day 6-5	1114.1	Day 4-1	1115.5																			Baseline	80824.5			Baseline	80824.5			Day 6-15	3.1	Day 4-7	2.1															Day 6-5	3.5
Day 6-5	1112.5	Day 4-1	1115.7																			Baseline	81107.2			Baseline	81107.2			Day 6-16	1.7	Day 4-7	2.7															Day 6-5	4.2
Day 6-5	1113.7	Day 4-1	1115.4																			Baseline	81205.2			Baseline	81205.2			Day 6-16	4	Day 4-7	3															Day 6-5	3.5
Day 6-5	1112.8	Day 4-1	1115																			Baseline	80978.1			Baseline	80978.1			Day 6-16	3.8	Day 4-8	2															Day 6-5	3.2
Day 6-5	1112.2	Day 4-1	1114.4																			Baseline	80559.9			Baseline	80559.9			Day 6-16	3.5	Day 4-8	4.1															Day 6-5	5.5
Day 6-5	1111.3	Day 4-1	1116.5																			Baseline	80263.3			Baseline	80263.3			Day 6-17	1.8	Day 4-8	2.5															Day 6-5	5.8
Day 6-5	1111.9	Day 4-1	1115.6																			Baseline	80297			Baseline	80297			Day 6-17	0.8	Day 4-8	2.2															Day 6-5	5.4
Day 6-6	1118.8	Day 4-1	1116.2																			Baseline	80556.7			Baseline	80556.7			Day 6-17	0.7	Day 4-8	2.1															Day 6-5	3.1
Day 6-6	1117.4	Day 4-1	1116.4																			Baseline	80702.6			Baseline	80702.6			Day 6-17	1	Day 4-8	2.1															Day 6-6	2.1
Day 6-6	1114.7	Day 4-1	1116.4																			Baseline	80462.9			Baseline	80462.9			Day 6-17	0.7	Day 4-8	2.5															Day 6-6	4
Day 6-6	1115.9	Day 4-2	1115.2																			Baseline	79881			Baseline	79881			Day 6-17	0.7	Day 4-8	2.4															Day 6-6	2.8
Day 6-6	1114.9	Day 4-2	1114.3																			Baseline	79274.5			Baseline	79274.5			Day 6-18	3.1	Day 4-8	2															Day 6-6	4
Day 6-6	1116.2	Day 4-2	1116.1																			Baseline	78949.4			Baseline	78949.4			Day 6-18	3.3	Day 4-8	1.9															Day 6-6	2.9
Day 6-6	1114.5	Day 4-2	1115.5																			Baseline	78948.6			Baseline	78948.6			Day 6-18	2.7	Day 4-8	2.8															Day 6-6	3.4
Day 6-6	1114.9	Day 4-2	1114.8																			Baseline	79062.8			Baseline	79062.8			Day 6-18	2.9	Day 4-9	2															Day 6-6	3.4
Day 6-7	416.9	Day 4-2	1113.4																			Baseline	79070.4			Baseline	79070.4			Day 6-18	2.6	Day 4-9	2.1															Day 6-6	2.4
Day 6-7	419.9	Day 4-2	1115.3																			Baseline	78947.9			Baseline	78947.9			Day 6-18	3.4	Day 4-9	1.7															Day 6-7	2.5
Day 6-7	415.7	Day 4-2	1113.2																			Baseline	78848.5			Baseline	78848.5			Day 6-18	2.8	Day 4-9	1.9															Day 6-7	2.8
Day 6-7	414.6	Day 4-2	1115.1																			Baseline	78893.8			Baseline	78893.8			Day 6-18	3.3	Day 4-9	1.6															Day 6-7	2.6
Day 6-7	414.5	Day 4-2	1115.4																			Baseline	79011.5			Baseline	79011.5			Day 7-1	3.3	Day 4-9	1.7															Day 6-7	2.9
Day 6-7	413.4	Day 4-2	1114.4																			Baseline	78988.1			Baseline	78988.1			Day 7-1	2.9	Day 4-9	1.7															Day 6-7	2.3
Day 6-7	413.1	Day 4-2	1114.9																			Baseline	78673			Baseline	78673			Day 7-1	3.6	Day 4-9	1.9															Day 6-7	2.9
Day 6-7	416	Day 4-3	1114.9																			Baseline	78117.8			Baseline	78117.8			Day 7-1	3.4	Day 4-9	1.5															Day 6-7	2
Day 6-8	411.2	Day 4-3	1110.4																			Baseline	77514.7			Baseline	77514.7			Day 7-1	3.5	Day 4-9	1.9															Day 6-7	3.6
Day 6-8	411.3	Day 4-3	1116.3																			Baseline	77015.6			Baseline	77015.6			Day 7-1	3	Day 4-9	1.6															Day 6-8	1.9
Day 6-8	409.5	Day 4-3	1115.8																			Baseline	76624.6			Baseline	76624.6			Day 7-1	3.6	Day 4-9	1.7															Day 6-8	2.3
Day 6-8	409.1	Day 4-3	1110.4																			Baseline	76261.5			Baseline	76261.5			Day 7-1	3.9	Day 4-10	2.5															Day 6-8	2.1
Day 6-8	409	Day 4-3	1117.7																			Baseline	75899.8			Baseline	75899.8			Day 7-2	6.3	Day 4-10	2.2															Day 6-8	2.4
Day 6-8	410.2	Day 4-3	1118																			Baseline	75610.7			Baseline	75610.7			Day 7-2	6.7	Day 4-10	2.7															Day 6-8	1.9
Day 6-8	408.8	Day 4-3	1116.5																			Baseline	75464.2			Baseline	75464.2			Day 7-2	6.2	Day 4-10	1.9															Day 6-8	3.2
Day 6-8	409.3	Day 4-3	1119.3																			Baseline	75411.9			Baseline	75411.9			Day 7-2	6.1	Day 4-10	3.5															Day 6-8	1.8
Day 6-9	406.5	Day 4-3	1118.1																			Baseline	75300.7			Baseline	75300.7			Day 7-2	6.1	Day 4-10	2.6															Day 6-8	2.7
Day 6-9	408.7	Day 4-3	1116.2																			Baseline	75020			Baseline	75020			Day 7-2	5.6	Day 4-10	2.3															Day 6-9	1.5
Day 6-9	407	Day 4-3	1116.3																			Baseline	74626.6			Baseline	74626.6			Day 7-2	5.1	Day 4-10	2															Day 6-9	2.6
Day 6-9	406.6	Day 4-4	1111																			Baseline	74303.4			Baseline	74303.4			Day 7-2	6.4	Day 4-10	2.7															Day 6-9	2.4
Day 6-9	406.3	Day 4-4	1112.4																			Baseline	74179.9			Baseline	74179.9			Day 7-3	5.2	Day 4-10	2.9															Day 6-9	1.8
Day 6-9	405.9	Day 4-4	1112.7																			Baseline	74198.7			Baseline	74198.7			Day 7-3	8.4	Day 4-10	2.3															Day 6-9	2.3
Day 6-9	405.7	Day 4-4	1112.3																			Baseline	74167.3			Baseline	74167.3			Day 7-3	5.8	Day 4-11	3.4															Day 6-9	1.6
Day 6-9	406.4	Day 4-4	1111.6																			Baseline	73948.4			Baseline	73948.4			Day 7-3	8.4	Day 4-11	3															Day 6-9	1.8
Day 6-10	415.8	Day 4-4	1113.4																			Baseline	73592			Baseline	73592			Day 7-3	6.7	Day 4-11	3.3															Day 6-9	1.2
Day 6-10	412.4	Day 4-4	1114.4																			Baseline	73274.1			Baseline	73274.1			Day 7-3	6.3	Day 4-11	3															Day 6-10	1.6
Day 6-10	411.8	Day 4-4	1113.8																			Baseline	73106.6			Baseline	73106.6			Day 7-3	5.4	Day 4-11	3															Day 6-10	2
Day 6-10	410.8	Day 4-4	1113.8																			Baseline	73017.2			Baseline	73017.2			Day 7-3	5.5	Day 4-11	3.1															Day 6-10	3.7
Day 6-10	409.8	Day 4-4	1113																			Baseline	72821.8			Baseline	72821.8			Day 7-4	3.9	Day 4-11	3															Day 6-10	2
Day 6-10	410	Day 4-4	1112.7																			Baseline	72414.5			Baseline	72414.5			Day 7-4	2.7	Day 4-11	2.7															Day 6-10	3
Day 6-10	410.8	Day 4-4	1112.3																			Baseline	71878.1			Baseline	71878.1			Day 7-4	3.3	Day 4-11	3															Day 6-10	1.9
Day 6-11	410.1	Day 4-5	1113.3																			Baseline	71406.9			Baseline	71406.9			Day 7-4	3.2	Day 4-11	3.2															Day 6-10	3.6
Day 6-11	408.5	Day 4-5	1113.6																			Baseline	71127.2			Baseline	71127.2			Day 7-4	3.9	Day 4-11	2.9															Day 6-10	3.3
Day 6-11	408.9	Day 4-5	1112.6																			Baseline	70998.3			Baseline	70998.3			Day 7-4	3.5	Day 4-12	6.2															Day 6-11	2.3
Day 6-11	409.7	Day 4-5	1114.5																			Baseline	70881.9			Baseline	70881.9			Day 7-5	5	Day 4-12	4.9															Day 6-11	2.6
Day 6-11	408.2	Day 4-5	1112.1																			Baseline	70692			Baseline	70692			Day 7-5	4	Day 4-12	6															Day 6-11	2.6
Day 6-11	409.1	Day 4-5	1112.9																			Baseline	70464.1			Baseline	70464.1			Day 7-5	4.3	Day 4-12	6.2															Day 6-11	2.6
Day 6-11	408.8	Day 4-5	1111.3																			Baseline	70286.6			Baseline	70286.6			Day 7-5	3.3	Day 4-12	5.7															Day 6-11	1.9
Day 6-11	408.8	Day 4-5	1115.5																			Baseline	70190.9			Baseline	70190.9			Day 7-5	3.2	Day 4-12	5.7															Day 6-11	3.5
Day 6-12	532.7	Day 4-5	1113.2																			Baseline	70127.5			Baseline	70127.5			Day 7-5	3.7	Day 4-12	5.1															Day 6-11	3.6
Day 6-12	530.6	Day 4-5	1113.3																			Baseline	70044			Baseline	70044			Day 7-5	3.4	Day 4-12	5.2															Day 6-11	1.8
Day 6-12	527.1	Day 4-5	1113.1																			Baseline	69955.7			Baseline	69955.7			Day 7-5	3	Day 4-12	5.6															Day 6-12	6.1
Day 6-12	528.9	Day 4-5	1115.6																			Baseline	69910.2			Baseline	69910.2			Day 7-6	8.2	Day 4-12	5.2															Day 6-12	5.1
Day 6-12	527.1	Day 4-6	1116.4																			Baseline	69885.5			Baseline	69885.5			Day 7-6	10	Day 4-12	5.4															Day 6-12	6.6
Day 6-12	525.2	Day 4-6	1117.9																			Baseline	69752.9			Baseline	69752.9			Day 7-6	8.6	Day 4-12	4.7															Day 6-12	4.2
Day 6-12	526.3	Day 4-6	1119.6																			Baseline	69379.1			Baseline	69379.1			Day 7-6	11.5	Day 4-13	4.3															Day 6-12	8.7
Day 6-12	525.6	Day 4-6	1118																			Baseline	68776.7			Baseline	68776.7			Day 7-6	8.1	Day 4-13	4															Day 6-12	4.1
Day 6-13	522.8	Day 4-6	1115.9																			Baseline	68137.2			Baseline	68137.2			Day 7-6	7.4	Day 4-13	4															Day 6-12	6
Day 6-13	519.3	Day 4-6	1123																			Baseline	67681.8			Baseline	67681.8			Day 7-6	9.1	Day 4-13	3.5															Day 6-12	9.1
Day 6-13	519	Day 4-6	1120.7																			Baseline	67459.4			Baseline	67459.4			Day 7-6	6	Day 4-13	3.6															Day 6-13	5.2
Day 6-13	518.7	Day 4-6	1118.4																			Baseline	67293.4			Baseline	67293.4			Day 7-7	2.7	Day 4-13	3.9															Day 6-13	4
Day 6-13	519.1	Day 4-6	1117.5																			Baseline	66942.8			Baseline	66942.8			Day 7-7	2.6	Day 4-13	3.3															Day 6-13	4.2
Day 6-13	517.6	Day 4-6	1121.7																			Baseline	66333.4			Baseline	66333.4			Day 7-7	1.9	Day 4-13	3.5															Day 6-13	3.9
Day 6-13	517.6	Day 4-6	1118.7																			Baseline	65637.9			Baseline	65637.9			Day 7-7	3.7	Day 4-13	4.1															Day 6-13	5.9
Day 6-13	515.5	Day 4-6	1118.5																			Baseline	65129.4			Baseline	65129.4			Day 7-7	2.3	Day 4-13	3.6															Day 6-13	4.2
Day 6-14	518.6	Day 4-7	412.1																			Baseline	64949.8			Baseline	64949.8			Day 7-8	1.5	Day 4-13	3.3															Day 6-13	5.9
Day 6-14	518.8	Day 4-7	411.1																			Baseline	65009.7			Baseline	65009.7			Day 7-8	11.7	Day 4-13	3.9															Day 6-13	3.2
Day 6-14	515.7	Day 4-7	409.7																			Baseline	65095.7			Baseline	65095.7			Day 7-8	4.2	Day 4-14	5.5															Day 6-14	4
Day 6-14	516.1	Day 4-7	410.5																			Baseline	65065.1			Baseline	65065.1			Day 7-8	7.3	Day 4-14	3.2															Day 6-14	5.2
Day 6-14	515.2	Day 4-7	410.9																			Baseline	64937.2			Baseline	64937.2			Day 7-9	1.3	Day 4-14	3.6															Day 6-14	2.9
Day 6-14	514.9	Day 4-7	410.8																			Baseline	64819.5			Baseline	64819.5			Day 7-9	1.6	Day 4-14	3.7															Day 6-14	4.4
Day 6-14	517.6	Day 4-7	411																			Baseline	64768.9			Baseline	64768.9			Day 7-9	2	Day 4-14	3.6															Day 6-14	2.8
Day 6-14	516.2	Day 4-7	413.2																			Baseline	64735			Baseline	64735			Day 7-9	1.8	Day 4-14	2.8															Day 6-14	3.1
Day 6-15	510.3	Day 4-7	412.2																			Baseline	64619.9			Baseline	64619.9			Day 7-9	0	Day 4-14	3.6															Day 6-14	2.8
Day 6-15	516.3	Day 4-7	410.3																			Baseline	64369.4			Baseline	64369.4			Day 7-9	1.4	Day 4-14	3.3															Day 6-14	5.7
Day 6-15	514.5	Day 4-7	410.7																			Baseline	63999.8			Baseline	63999.8			Day 7-9	2.2	Day 4-14	3.2															Day 6-15	2.8
Day 6-15	513.9	Day 4-7	411.9																			Baseline	63558.6			Baseline	63558.6			Day 7-9	2.1	Day 4-14	3.4															Day 6-15	3.7
Day 6-15	512.1	Day 4-8	410.7																			Baseline	63090.7			Baseline	63090.7			Day 7-10	1.6	Day 4-14	3.5															Day 6-15	3.1
Day 6-15	513.8	Day 4-8	409.4																			Baseline	62650.9			Baseline	62650.9			Day 7-10	2.1	Day 4-14	4.2															Day 6-15	3.9
Day 6-15	511.5	Day 4-8	414.5																			Baseline	62324.4			Baseline	62324.4			Day 7-10	2.1	Day 4-15	3.5															Day 6-15	3.3
Day 6-15	510.9	Day 4-8	411.2																			Baseline	62191.3			Baseline	62191.3			Day 7-10	2.5	Day 4-15	3.2															Day 6-15	2.8
Day 6-16	518.8	Day 4-8	410.5																			Baseline	62246.7			Baseline	62246.7			Day 7-10	2.5	Day 4-15	2.8															Day 6-15	4.3
Day 6-16	517.6	Day 4-8	409.1																			Baseline	62364.2			Baseline	62364.2			Day 7-11	1.4	Day 4-15	2.7															Day 6-15	3.4
Day 6-16	517.6	Day 4-8	408.4																			Baseline	62369.2			Baseline	62369.2			Day 7-11	2.9	Day 4-15	3.1															Day 6-16	4
Day 6-16	515.8	Day 4-8	414																			Baseline	62176.6			Baseline	62176.6			Day 7-11	2.9	Day 4-15	5.9															Day 6-16	3.6
Day 6-16	516.1	Day 4-8	414																			Baseline	61864			Baseline	61864			Day 7-11	3.1	Day 4-15	2.5															Day 6-16	3.3
Day 6-16	516.5	Day 4-8	410.2																			Baseline	61603.1			Baseline	61603.1			Day 7-11	3.9	Day 4-15	2.7															Day 6-16	3.2
Day 6-16	513.8	Day 4-8	409.3																			Baseline	61506.6			Baseline	61506.6			Day 7-11	3.4	Day 4-15	3.1															Day 6-16	3.9
Day 6-16	516.4	Day 4-8	409.1																			Baseline	61537.7			Baseline	61537.7			Day 7-11	3.6	Day 4-15	3.2															Day 6-16	4.6
Day 6-17	505.4	Day 4-9	406.6																			Baseline	61564.2			Baseline	61564.2			Day 7-12	6.6	Day 4-15	3.4															Day 6-16	2.2
Day 6-17	504.6	Day 4-9	406.3																			Baseline	61492.9			Baseline	61492.9			Day 7-12	7.2	Day 4-15	3															Day 6-16	4.2
Day 6-17	505.7	Day 4-9	405.1																			Baseline	61346.8			Baseline	61346.8			Day 7-12	7.1	Day 4-16	3.7															Day 6-17	1
Day 6-17	505.6	Day 4-9	406.1																			Baseline	61214.4			Baseline	61214.4			Day 7-12	6.9	Day 4-16	3.7															Day 6-17	0.8
Day 6-17	505.5	Day 4-9	405.9																			Baseline	61138.3			Baseline	61138.3			Day 7-12	6.6	Day 4-16	3.9															Day 6-17	1.3
Day 6-17	505.4	Day 4-9	405.3																			Baseline	61070			Baseline	61070			Day 7-12	7.3	Day 4-16	3.5															Day 6-17	0.7
Day 6-17	504.9	Day 4-9	406.3																			Baseline	60934.4			Baseline	60934.4			Day 7-12	4.9	Day 4-16	3.1															Day 6-17	1.4
Day 6-17	504.9	Day 4-9	405.6																			Baseline	60728.1			Baseline	60728.1			Day 7-12	5.8	Day 4-16	4.1															Day 6-17	0.8
Day 6-18	414.1	Day 4-9	405.7																			Baseline	60537.4			Baseline	60537.4			Day 7-13	3.2	Day 4-16	3.6															Day 6-17	0.8
Day 6-18	414.2	Day 4-9	406.3																			Baseline	60451.3			Baseline	60451.3			Day 7-13	3.1	Day 4-16	4															Day 6-17	1.3
Day 6-18	413	Day 4-9	405.9																			Baseline	60460.7			Baseline	60460.7			Day 7-13	3.5	Day 4-16	4.2															Day 6-18	4.5
Day 6-18	412.5	Day 4-9	405.3																			Baseline	60446.8			Baseline	60446.8			Day 7-13	2.3	Day 4-16	3.4															Day 6-18	3.2
Day 6-18	411.9	Day 4-10	411.5																			Baseline	60278.3			Baseline	60278.3			Day 7-13	4.1	Day 4-16	5															Day 6-18	3.3
Day 6-18	413.1	Day 4-10	410.7																			Baseline	59926			Baseline	59926			Day 7-13	3.8	Day 4-16	3.4															Day 6-18	3
Day 6-18	411.2	Day 4-10	409.3																			Baseline	59496.4			Baseline	59496.4			Day 7-13	4.4	Day 4-17	0.6															Day 6-18	3
Day 6-18	411.2	Day 4-10	408.4																			Baseline	59160.4			Baseline	59160.4			Day 7-14	5.5	Day 4-17	0.7															Day 6-18	4.2
Day 7-1	1117.8	Day 4-10	410.8																			Baseline	59039.5			Baseline	59039.5			Day 7-14	3.5	Day 4-17	0.6															Day 6-18	3.9
Day 7-1	1116.3	Day 4-10	410.5																			Baseline	59132.1			Baseline	59132.1			Day 7-14	3.9	Day 4-17	0.6															Day 6-18	3.1
Day 7-1	1115.9	Day 4-10	409.7																			Baseline	59317			Baseline	59317			Day 7-14	3.5	Day 4-17	0.6															Day 7-1	3.1
Day 7-1	1115.5	Day 4-10	409.6																			Baseline	59420.8			Baseline	59420.8			Day 7-14	3.8	Day 4-17	0.6															Day 7-1	2.9
Day 7-1	1115	Day 4-10	410.1																			Baseline	59311			Baseline	59311			Day 7-15	2.1	Day 4-17	0.6															Day 7-1	3.5
Day 7-1	1115	Day 4-10	409.7																			Baseline	58973.2			Baseline	58973.2			Day 7-15	2	Day 4-17	0.6															Day 7-1	2.6
Day 7-1	1114.9	Day 4-10	409.8																			Baseline	58533			Baseline	58533			Day 7-15	1.9	Day 4-17	0.6															Day 7-1	3.9
Day 7-1	1113.8	Day 4-10	409.7																			Baseline	58193.4			Baseline	58193.4			Day 7-15	3.2	Day 4-17	0.6															Day 7-1	2.8
Day 7-2	1119.5	Day 4-11	408.2																			Baseline	58108.8			Baseline	58108.8			Day 7-15	3.4	Day 4-18	3.5															Day 7-1	3.9
Day 7-2	1117.1	Day 4-11	407.6																			Baseline	58274.9			Baseline	58274.9			Day 7-15	3.2	Day 4-18	3.2															Day 7-1	3.4
Day 7-2	1116.6	Day 4-11	408.1																			Baseline	58527.2			Baseline	58527.2			Day 7-16	1.7	Day 4-18	2.9															Day 7-2	5.6
Day 7-2	1117	Day 4-11	408.7																			Baseline	58664.1			Baseline	58664.1			Day 7-16	3.8	Day 4-18	3.1															Day 7-2	6.4
Day 7-2	1115.9	Day 4-11	408																			Baseline	58602.2			Baseline	58602.2			Day 7-16	3.6	Day 4-18	2.8															Day 7-2	5.7
Day 7-2	1116.2	Day 4-11	408.3																			Baseline	58425.7			Baseline	58425.7			Day 7-16	4.4	Day 4-18	2.9															Day 7-2	4.9
Day 7-2	1115.7	Day 4-11	408.8																			Baseline	58284.1			Baseline	58284.1			Day 7-16	1.8	Day 4-18	3.1															Day 7-2	5.4
Day 7-2	1115.6	Day 4-11	408.4																			Baseline	58232.6			Baseline	58232.6			Day 7-16	4	Day 4-18	5															Day 7-2	8.6
Day 7-3	1118	Day 4-11	408.6																			Baseline	58173.9			Baseline	58173.9			Day 7-16	3.7	Day 4-18	3.9															Day 7-2	6.3
Day 7-3	1114.8	Day 4-11	408.6																			Baseline	57965.2			Baseline	57965.2			Day 7-17	0.8	Day 4-18	2.7															Day 7-2	5
Day 7-3	1114.2	Day 4-11	408																			Baseline	57585.5			Baseline	57585.5			Day 7-17	0.7	Day 4-18	2.7															Day 7-3	4.7
Day 7-3	1114	Day 4-11	407.9																			Baseline	57192.3			Baseline	57192.3			Day 7-17	0.7	Day 5-1	3.4															Day 7-3	5.6
Day 7-3	1115.9	Day 4-12	526.3																			Baseline	56992.3			Baseline	56992.3			Day 7-18	2.6	Day 5-1	2.3															Day 7-3	5.7
Day 7-3	1112.6	Day 4-12	523.2																			Baseline	57044.2			Baseline	57044.2			Day 7-18	3.6	Day 5-1	4															Day 7-3	3.6
Day 7-3	1116.1	Day 4-12	524.7																			Baseline	57185.1			Baseline	57185.1			Day 7-18	2.6	Day 5-1	3.2															Day 7-3	5.5
Day 7-3	1115.1	Day 4-12	523.7																			Baseline	57167.1			Baseline	57167.1			Day 7-18	2.9	Day 5-1	3.2															Day 7-3	4.2
Day 7-4	1114.5	Day 4-12	527.2																			Baseline	56885			Baseline	56885			Day 7-18	2.9	Day 5-1	3.4															Day 7-3	4.6
Day 7-4	1115	Day 4-12	525.8																			Baseline	56483.3			Baseline	56483.3			Day 7-18	3.3	Day 5-1	2.8															Day 7-3	4.8
Day 7-4	1113.6	Day 4-12	524.6																			Baseline	56233.9			Baseline	56233.9			Day 7-18	2.9	Day 5-1	3.1															Day 7-4	3.2
Day 7-4	1113.3	Day 4-12	525.5																			Baseline	56292.6			Baseline	56292.6			Day 7-18	2.8	Day 5-1	2.8															Day 7-4	7.4
Day 7-4	1113.4	Day 4-12	525.4																			Baseline	56555.5			Baseline	56555.5					Day 5-1	3															Day 7-4	3.8
Day 7-4	1113.1	Day 4-12	523.4																			Baseline	56745.3			Baseline	56745.3					Day 5-1	3															Day 7-4	5.7
Day 7-4	1112.6	Day 4-12	523.8																			Baseline	56647.5			Baseline	56647.5					Day 5-1	3.5															Day 7-4	3.6
Day 7-4	1113.1	Day 4-12	524.2																			Baseline	56284.9			Baseline	56284.9					Day 5-2	6.4															Day 7-4	6.1
Day 7-5	1115.2	Day 4-13	515.7																			Baseline	55880.4			Baseline	55880.4					Day 5-2	6.4															Day 7-4	5.5
Day 7-5	1113.5	Day 4-13	515																			Baseline	55655			Baseline	55655					Day 5-2	5.5															Day 7-4	3.1
Day 7-5	1113.5	Day 4-13	516.1																			Baseline	55648.2			Baseline	55648.2					Day 5-2	5.6															Day 7-5	3.3
Day 7-5	1112.8	Day 4-13	516.1																			Baseline	55711.6			Baseline	55711.6					Day 5-2	5.2															Day 7-5	3.6
Day 7-5	1112.2	Day 4-13	516.9																			Baseline	55662.2			Baseline	55662.2					Day 5-2	4.7															Day 7-5	4.9
Day 7-5	1112.9	Day 4-13	516																			Baseline	55440.1			Baseline	55440.1					Day 5-2	4.6															Day 7-5	3.6
Day 7-5	1111.1	Day 4-13	514.3																			Baseline	55132.8			Baseline	55132.8					Day 5-2	4.7															Day 7-5	4.2
Day 7-5	1110.6	Day 4-13	515.2																			Baseline	54867.7			Baseline	54867.7					Day 5-2	5.5															Day 7-5	5.4
Day 7-6	1122.8	Day 4-13	515.7																			Baseline	54692.1			Baseline	54692.1					Day 5-2	5.3															Day 7-5	5.5
Day 7-6	1118	Day 4-13	513.4																			Baseline	54559			Baseline	54559					Day 5-2	5.5															Day 7-5	3.6
Day 7-6	1117.1	Day 4-13	514																			Baseline	54414.6			Baseline	54414.6					Day 5-3	6.6															Day 7-6	2.6
Day 7-6	1116.4	Day 4-13	514.9																			Baseline	54280.2			Baseline	54280.2					Day 5-3	5.7															Day 7-6	3.6
Day 7-6	1115.9	Day 4-14	513.1																			Baseline	54233.7			Baseline	54233.7					Day 5-3	6.1															Day 7-6	2.2
Day 7-6	1114.6	Day 4-14	515.4																			Baseline	54307.9			Baseline	54307.9					Day 5-3	7.4															Day 7-6	4.1
Day 7-6	1114.8	Day 4-14	514.7																			Baseline	54417.6			Baseline	54417.6					Day 5-3	5.2															Day 7-6	2.9
Day 7-6	1112.2	Day 4-14	514.1																			Baseline	54404.8			Baseline	54404.8					Day 5-3	5.1															Day 7-6	5.3
Day 7-7	420.1	Day 4-14	513.9																			Baseline	54171.3			Baseline	54171.3					Day 5-3	5.7															Day 7-6	3.3
Day 7-7	423.4	Day 4-14	514																			Baseline	53772.6			Baseline	53772.6					Day 5-3	5.7															Day 7-6	3.3
Day 7-7	420.9	Day 4-14	516.4																			Baseline	53376.2			Baseline	53376.2					Day 5-3	5.9															Day 7-7	2.4
Day 7-7	417.2	Day 4-14	514.3																			Baseline	53117.8			Baseline	53117.8					Day 5-4	3.7															Day 7-7	2.1
Day 7-7	418.8	Day 4-14	511.9																			Baseline	52992.3			Baseline	52992.3					Day 5-4	3.4															Day 7-7	2.3
Day 7-7	416.7	Day 4-14	512.7																			Baseline	52883.4			Baseline	52883.4					Day 5-4	3.3															Day 7-7	2.4
Day 7-7	413.5	Day 4-14	514.4																			Baseline	52699.6			Baseline	52699.6					Day 5-4	3.8															Day 7-7	2.3
Day 7-7	416.9	Day 4-14	514																			Baseline	52475.8			Baseline	52475.8					Day 5-4	3.1															Day 7-7	3.2
Day 7-8	413.7	Day 4-15	512.4																			Baseline	52335.2			Baseline	52335.2					Day 5-4	3.7															Day 7-7	2.6
Day 7-8	411.5	Day 4-15	511.9																			Baseline	52350.2			Baseline	52350.2					Day 5-4	4.1															Day 7-7	2
Day 7-8	409.9	Day 4-15	511.5																			Baseline	52448.2			Baseline	52448.2					Day 5-4	4															Day 7-8	2.1
Day 7-8	409.7	Day 4-15	511.6																			Baseline	52465.8			Baseline	52465.8					Day 5-4	3.6															Day 7-8	2
Day 7-8	410.6	Day 4-15	511.7																			Baseline	52304.8			Baseline	52304.8					Day 5-4	3.5															Day 7-8	2.1
Day 7-8	409.8	Day 4-15	512.7																			Baseline	52032.6			Baseline	52032.6					Day 5-4	3.1															Day 7-8	1.9
Day 7-8	409.6	Day 4-15	513.2																			Baseline	51820.9			Baseline	51820.9					Day 5-4	3.8															Day 7-8	2.6
Day 7-8	408.8	Day 4-15	511.1																			Baseline	51778.4			Baseline	51778.4					Day 5-5	3.5															Day 7-8	1.9
Day 7-9	408.1	Day 4-15	512.2																			Baseline	121779			Baseline	121779					Day 5-5	3.5															Day 7-8	2.6
Day 7-9	407.8	Day 4-15	511.8																			Baseline	121057			Baseline	121057					Day 5-5	3.6															Day 7-8	2.4
Day 7-9	407.8	Day 4-15	511.6																			Baseline	120304			Baseline	120304					Day 5-5	3															Day 7-9	1.5
Day 7-9	407.3	Day 4-15	511.3																			Baseline	119849			Baseline	119849					Day 5-5	2.8															Day 7-9	1.5
Day 7-9	406	Day 4-16	516.1																			Baseline	119782			Baseline	119782					Day 5-5	3.2															Day 7-9	1.4
Day 7-9	407	Day 4-16	515.2																			Baseline	119865			Baseline	119865					Day 5-5	2.9															Day 7-9	1.5
Day 7-9	407.1	Day 4-16	516.9																			Baseline	119740			Baseline	119740					Day 5-5	3.5															Day 7-9	1.3
Day 7-9	406.4	Day 4-16	515.5																			Baseline	119230			Baseline	119230					Day 5-5	2.8															Day 7-9	1.4
Day 7-10	408.1	Day 4-16	515.4																			Baseline	118477			Baseline	118477					Day 5-5	3.5															Day 7-9	2.2
Day 7-10	414.1	Day 4-16	516.4																			Baseline	117785			Baseline	117785					Day 5-5	2.8															Day 7-9	1.7
Day 7-10	411.9	Day 4-16	516.2																			Baseline	117345			Baseline	117345					Day 5-5	2.7															Day 7-10	1.7
Day 7-10	410.8	Day 4-16	515.6																			Baseline	117111			Baseline	117111					Day 5-6	12.4															Day 7-10	2.5
Day 7-10	411.7	Day 4-16	515.4																			Baseline	116907			Baseline	116907					Day 5-6	9.9															Day 7-10	2
Day 7-10	410.3	Day 4-16	514.9																			Baseline	116635			Baseline	116635					Day 5-6	7.2															Day 7-10	2.1
Day 7-10	411.4	Day 4-16	514.5																			Baseline	116348			Baseline	116348					Day 5-6	7.2															Day 7-10	3.4
Day 7-10	410.8	Day 4-16	514.6																			Baseline	116143			Baseline	116143					Day 5-6	15.6															Day 7-10	2.7
Day 7-11	410.3	Day 4-17	504.8																			Baseline	116010			Baseline	116010					Day 5-6	11.3															Day 7-10	2.2
Day 7-11	411.1	Day 4-17	505.4																			Baseline	115820			Baseline	115820					Day 5-6	8															Day 7-10	3.2
Day 7-11	410.4	Day 4-17	505.4																			Baseline	115468			Baseline	115468					Day 5-6	14.8															Day 7-11	2.1
Day 7-11	408.2	Day 4-17	505.4																			Baseline	115014			Baseline	115014					Day 5-6	15.6															Day 7-11	2.6
Day 7-11	409.8	Day 4-17	504.4																			Baseline	114652			Baseline	114652					Day 5-6	8.6															Day 7-11	2.3
Day 7-11	410.1	Day 4-17	504.6																			Baseline	114536			Baseline	114536					Day 5-6	10.8															Day 7-11	1.9
Day 7-11	408.7	Day 4-17	504.9																			Baseline	114626			Baseline	114626					Day 5-7	2.8															Day 7-11	3.2
Day 7-11	409.2	Day 4-17	504.7																			Baseline	114715			Baseline	114715					Day 5-7	3.1															Day 7-11	2.8
Day 7-12	537.8	Day 4-17	504.6																			Baseline	114609			Baseline	114609					Day 5-7	3.9															Day 7-11	2.1
Day 7-12	532.4	Day 4-17	504.2																			Baseline	114289			Baseline	114289					Day 5-7	2.9															Day 7-11	2.3
Day 7-12	527.8	Day 4-17	504																			Baseline	113917			Baseline	113917					Day 5-7	2.9															Day 7-12	7.6
Day 7-12	533.4	Day 4-18	412.7																			Baseline	113692			Baseline	113692					Day 5-7	3.6															Day 7-12	6
Day 7-12	528.9	Day 4-18	411.1																			Baseline	113693			Baseline	113693					Day 5-7	2.7															Day 7-12	4.8
Day 7-12	529.9	Day 4-18	410.7																			Baseline	113830			Baseline	113830					Day 5-7	3															Day 7-12	9.4
Day 7-12	529.7	Day 4-18	411.5																			Baseline	113926			Baseline	113926					Day 5-7	2.6															Day 7-12	5.9
Day 7-12	524.1	Day 4-18	412.4																			Baseline	113834			Baseline	113834					Day 5-7	2.3															Day 7-12	6.6
Day 7-13	519.2	Day 4-18	412																			Baseline	113514			Baseline	113514					Day 5-7	2.5															Day 7-12	8.2
Day 7-13	518.3	Day 4-18	411.3																			Baseline	113031			Baseline	113031					Day 5-8	2.1															Day 7-12	6
Day 7-13	517.2	Day 4-18	412.9																			Baseline	112516			Baseline	112516					Day 5-8	2.3															Day 7-13	3.9
Day 7-13	516.7	Day 4-18	410.7																			Baseline	112107			Baseline	112107					Day 5-8	2.5															Day 7-13	4.2
Day 7-13	516.3	Day 4-18	413.5																			Baseline	111883			Baseline	111883					Day 5-8	1.4															Day 7-13	4
Day 7-13	515.4	Day 4-18	413.8																			Baseline	111837			Baseline	111837					Day 5-8	2.6															Day 7-13	4.4
Day 7-13	515.7	Day 5-1	1115.3																			Baseline	111876			Baseline	111876					Day 5-8	2.3															Day 7-13	3.1
Day 7-13	514.3	Day 5-1	1114.7																			Baseline	111883			Baseline	111883					Day 5-8	2.4															Day 7-13	4.4
Day 7-14	511.5	Day 5-1	1115																			Baseline	111787			Baseline	111787					Day 5-8	2.7															Day 7-13	5.1
Day 7-14	520.7	Day 5-1	1115.1																			Baseline	111595			Baseline	111595					Day 5-8	1.9															Day 7-13	3
Day 7-14	520.3	Day 5-1	1114.5																			Baseline	111364			Baseline	111364					Day 5-8	2.7															Day 7-14	3.5
Day 7-14	515.3	Day 5-1	1116.5																			Baseline	111131			Baseline	111131					Day 5-9	4.6															Day 7-14	3.4
Day 7-14	516.7	Day 5-1	1115.4																			Baseline	110881			Baseline	110881					Day 5-9	2.7															Day 7-14	4.2
Day 7-14	517.2	Day 5-1	1115.2																			Baseline	110555			Baseline	110555					Day 5-9	3.5															Day 7-14	3.5
Day 7-14	515.4	Day 5-1	1116.4																			Baseline	110109			Baseline	110109					Day 5-9	12.3															Day 7-14	3.9
Day 7-14	516.4	Day 5-1	1115.9																			Baseline	109542			Baseline	109542					Day 5-9	3.2															Day 7-14	5.6
Day 7-15	516.9	Day 5-1	1116																			Baseline	108909			Baseline	108909					Day 5-9	3.5															Day 7-14	3.2
Day 7-15	512.2	Day 5-1	1116.6																			Baseline	108283			Baseline	108283					Day 5-9	3.9															Day 7-14	4.8
Day 7-15	513.6	Day 5-2	1114.9																			Baseline	107732			Baseline	107732					Day 5-9	2															Day 7-15	2.6
Day 7-15	512.8	Day 5-2	1115.5																			Baseline	107293			Baseline	107293					Day 5-9	3.1															Day 7-15	3
Day 7-15	513.4	Day 5-2	1115.2																			Baseline	106953			Baseline	106953					Day 5-9	3.8															Day 7-15	2.2
Day 7-15	512.9	Day 5-2	1113.6																			Baseline	106659			Baseline	106659					Day 5-10	3															Day 7-15	3.1
Day 7-15	510.1	Day 5-2	1114.9																			Baseline	106346			Baseline	106346					Day 5-10	2.4															Day 7-15	2.2
Day 7-16	519.9	Day 5-2	1112.7																			Baseline	105986			Baseline	105986					Day 5-10	2.6															Day 7-15	2.8
Day 7-16	514.7	Day 5-2	1116																			Baseline	105619			Baseline	105619					Day 5-10	2.2															Day 7-15	3.8
Day 7-16	519	Day 5-2	1114.8																			Baseline	105318			Baseline	105318					Day 5-10	2.3															Day 7-15	4.2
Day 7-16	516.2	Day 5-2	1114.9																			Baseline	105127			Baseline	105127					Day 5-10	2.3															Day 7-16	3
Day 7-16	518.7	Day 5-2	1114																			Baseline	105006			Baseline	105006					Day 5-10	2.1															Day 7-16	3.2
Day 7-16	516.8	Day 5-2	1115.6																			Baseline	104854			Baseline	104854					Day 5-10	2															Day 7-16	4
Day 7-16	515.9	Day 5-2	1115																			Baseline	104590			Baseline	104590					Day 5-10	1.8															Day 7-16	2.8
Day 7-16	515.1	Day 5-3	1111																			Baseline	104219			Baseline	104219					Day 5-10	2.6															Day 7-16	3.9
Day 7-17	505.3	Day 5-3	1115.3																			Baseline	103817			Baseline	103817					Day 5-10	2.5															Day 7-16	4.2
Day 7-17	505.5	Day 5-3	1118																			Baseline	103449			Baseline	103449					Day 5-11	3.2															Day 7-16	4.2
Day 7-17	504.4	Day 5-3	1117.6																			Baseline	103109			Baseline	103109					Day 5-11	3.4															Day 7-16	3.2
Day 7-17	506	Day 5-3	1113.7																			Baseline	102737			Baseline	102737					Day 5-11	3.1															Day 7-17	0.9
Day 7-17	504.1	Day 5-3	1117																			Baseline	102296			Baseline	102296					Day 5-11	2.9															Day 7-17	0.9
Day 7-17	503.8	Day 5-3	1118.6																			Baseline	101831			Baseline	101831					Day 5-11	3.2															Day 7-17	0.8
Day 7-17	505.1	Day 5-3	1118.4																			Baseline	101431			Baseline	101431					Day 5-11	3.3															Day 7-17	1.3
Day 7-17	506	Day 5-3	1116.3																			Baseline	101154			Baseline	101154					Day 5-11	3.3															Day 7-17	0.8
Day 7-18	414.9	Day 5-3	1117.1																			Baseline	100968			Baseline	100968					Day 5-11	2.9															Day 7-17	0.7
Day 7-18	413.2	Day 5-3	1116.9																			Baseline	100793			Baseline	100793					Day 5-11	2.8															Day 7-17	0.7
Day 7-18	413.9	Day 5-3	1116.8																			Baseline	100571			Baseline	100571					Day 5-11	3.1															Day 7-17	1.2
Day 7-18	412.3	Day 5-4	1112.5																			Baseline	100302			Baseline	100302					Day 5-11	2.9															Day 7-18	4.7
Day 7-18	412.5	Day 5-4	1112.6																			Baseline	100012			Baseline	100012					Day 5-11	4.2															Day 7-18	3
Day 7-18	412.1	Day 5-4	1112.8																			Baseline	99696.3			Baseline	99696.3					Day 5-12	5.9															Day 7-18	3.5
Day 7-18	412.3	Day 5-4	1113																			Baseline	99325			Baseline	99325					Day 5-12	5.7															Day 7-18	4
Day 7-18	412.1	Day 5-4	1114.7																			Baseline	98903.4			Baseline	98903.4					Day 5-12	6.4															Day 7-18	3.6
		Day 5-4	1113.8																			Baseline	98521.1			Baseline	98521.1					Day 5-12	5															Day 7-18	3.7
		Day 5-4	1113.1																			Baseline	98307.6			Baseline	98307.6					Day 5-12	5															Day 7-18	4
		Day 5-4	1113.6																			Baseline	98315.6			Baseline	98315.6					Day 5-12	5.2															Day 7-18	3.5
[truncated: 6,480 more rows]
[truncated: 10 more columns]
